# Supplementary material for: Proteomic analysis reveals the roles of silicon in mitigating glyphosate-induced toxicity in Brassica napus L
Source: Sci Rep. 2025 Jan 20;15:2465. doi: 10.1038/s41598-025-87024-5 (PMC11743794; doi:10.1038/s41598-025-87024-5)
Supplement: Supplementary file 1 — Supplementary Material 1 [file 41598_2025_87024_MOESM1_ESM.xlsx]

## Sheet: S1_GO_DAPs_Gly_Si
Suppli. Table S1. GO annotation of the differentially abundant proteins (DAPs) in leaves of B. napus seedlings exposed to Silicon-mediated Glyphosate stress using DAVID Bioinformatics
Protein Group	Accesion Number	Gene Name	Species	GOTERM_BP_DIRECT	GOTERM_CC_DIRECT	GOTERM_MF_DIRECT	KEGG_PATHWAY
1	A0A078H9W0	(rape) hypothetical protein(BnaA01g07910D)	Brassica napus	GO:0006635~fatty acid beta-oxidation,	GO:0005777~peroxisome,	GO:0003857~3-hydroxyacyl-CoA dehydrogenase activity,GO:0004165~dodecenoyl-CoA delta-isomerase activity,GO:0004300~enoyl-CoA hydratase activity,GO:0008692~3-hydroxybutyryl-CoA epimerase activity,GO:0070403~NAD+ binding,
2	A0A078HBT3	(rape) hypothetical protein(BnaA01g24650D)	Brassica napus
3	A0A078G439	(rape) hypothetical protein(BnaA01g28810D)	Brassica napus			GO:0030246~carbohydrate binding,
4	A0A078JI52	(rape) hypothetical protein(BnaA01g35060D)	Brassica napus		GO:0046658~anchored component of plasma membrane,
5	A0A078GKL0	(rape) hypothetical protein(BnaA02g10850D)	Brassica napus	GO:0015031~protein transport,	GO:0016021~integral component of membrane,
6	A0A078FDW8	(rape) hypothetical protein(BnaA03g00280D)	Brassica napus	GO:0045037~protein import into chloroplast stroma,	GO:0009706~chloroplast inner membrane,
7	A0A078CVS8	(rape) hypothetical protein(BnaA03g00720D)	Brassica napus	GO:0006412~translation,	GO:0005840~ribosome,GO:0022627~cytosolic small ribosomal subunit,	GO:0003735~structural constituent of ribosome,
8	A0A078FKF7	(rape) hypothetical protein(BnaA03g51570D)	Brassica napus			GO:0016616~oxidoreductase activity, acting on the CH-OH group of donors, NAD or NADP as acceptor,
9	A0A078J719	(rape) hypothetical protein(BnaA03g55610D)	Brassica napus
10	A0A078J2V6	(rape) hypothetical protein(BnaA03g55950D)	Brassica napus	GO:0034620~cellular response to unfolded protein,GO:0042026~protein refolding,GO:0051085~chaperone mediated protein folding requiring cofactor,	GO:0005737~cytoplasm,GO:0005739~mitochondrion,	GO:0005524~ATP binding,GO:0016887~ATPase activity,GO:0031072~heat shock protein binding,GO:0044183~protein binding involved in protein folding,GO:0051082~unfolded protein binding,GO:0051787~misfolded protein binding,
11	A0A078GLW8	(rape) hypothetical protein(BnaA04g12800D)	Brassica napus	GO:0009408~response to heat,GO:0042026~protein refolding,GO:0051085~chaperone mediated protein folding requiring cofactor,	GO:0005737~cytoplasm,	GO:0005524~ATP binding,GO:0031072~heat shock protein binding,GO:0046872~metal ion binding,GO:0051082~unfolded protein binding,
12	A0A078HH70	(rape) hypothetical protein(BnaA04g19830D)	Brassica napus	GO:0006412~translation,	GO:0005763~mitochondrial small ribosomal subunit,	GO:0003729~mRNA binding,GO:0003735~structural constituent of ribosome,GO:0019843~rRNA binding,
13	A0A078FRL5	(rape) hypothetical protein(BnaA05g10580D)	Brassica napus	GO:0015986~ATP synthesis coupled proton transport,	GO:0000275~mitochondrial proton-transporting ATP synthase complex, catalytic core F(1),	GO:0046933~proton-transporting ATP synthase activity, rotational mechanism,
14	A0A078IIX1	(rape) hypothetical protein(BnaA05g14820D)	Brassica napus			GO:0003824~catalytic activity,
15	A0A078GNS9	(rape) hypothetical protein(BnaA05g18130D)	Brassica napus	GO:0016226~iron-sulfur cluster assembly,
16	A0A078J7P7	(rape) hypothetical protein(BnaA05g34770D)	Brassica napus		GO:0009706~chloroplast inner membrane,GO:0016020~membrane,GO:0016021~integral component of membrane,
17	A0A078HKQ3	(rape) hypothetical protein(BnaA06g19130D)	Brassica napus		GO:0046658~anchored component of plasma membrane,
18	A0A078G8T8	(rape) hypothetical protein(BnaA06g20780D)	Brassica napus			GO:0016620~oxidoreductase activity, acting on the aldehyde or oxo group of donors, NAD or NADP as acceptor,
19	A0A078IMT9	(rape) hypothetical protein(BnaA06g23450D)	Brassica napus		GO:0005737~cytoplasm,	GO:0016868~intramolecular transferase activity, phosphotransferases,
20	A0A078J4E7	(rape) hypothetical protein(BnaA07g37280D)	Brassica napus	GO:0043328~protein targeting to vacuole involved in ubiquitin-dependent protein catabolic process via the multivesicular body sorting pathway,	GO:0016020~membrane,	GO:0035091~phosphatidylinositol binding,GO:0043130~ubiquitin binding,
21	A0A078HVI2	(rape) hypothetical protein(BnaA08g03320D)	Brassica napus	GO:0006412~translation,	GO:0005737~cytoplasm,GO:0005840~ribosome,	GO:0003735~structural constituent of ribosome,GO:0008097~5S rRNA binding,
22	A0A078FPE7	(rape) hypothetical protein(BnaA08g13340D)	Brassica napus			GO:0003824~catalytic activity,
23	A0A078FN18	(rape) hypothetical protein(BnaA08g14150D)	Brassica napus	GO:0006412~translation,GO:0042273~ribosomal large subunit biogenesis,	GO:0022625~cytosolic large ribosomal subunit,	GO:0003723~RNA binding,GO:0003735~structural constituent of ribosome,
24	A0A078FRI5	(rape) hypothetical protein(BnaA08g27510D)	Brassica napus	GO:0010206~photosystem II repair,GO:0010207~photosystem II assembly,	GO:0009523~photosystem II,GO:0009543~chloroplast thylakoid lumen,
25	A0A078FZT3	(rape) hypothetical protein(BnaA09g04830D)	Brassica napus	GO:0044238~primary metabolic process,GO:0045900~negative regulation of translational elongation,	GO:0022627~cytosolic small ribosomal subunit,	GO:0043022~ribosome binding,GO:0043024~ribosomal small subunit binding,
26	A0A078IB19	(rape) hypothetical protein(BnaA09g22980D)	Brassica napus		GO:0005634~nucleus,GO:0005737~cytoplasm,GO:1990904~ribonucleoprotein complex,	GO:0003729~mRNA binding,
27	A0A078FAP9	(rape) hypothetical protein(BnaA09g40260D)	Brassica napus	GO:0006415~translational termination,GO:0009658~chloroplast organization,GO:0010027~thylakoid membrane organization,GO:0032544~plastid translation,	GO:0009507~chloroplast,	GO:0016149~translation release factor activity, codon specific,
28	A0A078J5J7	(rape) hypothetical protein(BnaA09g52180D)	Brassica napus	GO:0050790~regulation of catalytic activity,GO:0051603~proteolysis involved in cellular protein catabolic process,	GO:0005615~extracellular space,GO:0005764~lysosome,	GO:0004197~cysteine-type endopeptidase activity,
29	A0A078FWI7	(rape) hypothetical protein(BnaA10g09500D)	Brassica napus	GO:0007017~microtubule-based process,GO:0010020~chloroplast fission,GO:0048285~organelle fission,GO:0051301~cell division,	GO:0005737~cytoplasm,GO:0005874~microtubule,GO:0009507~chloroplast,GO:0032153~cell division site,	GO:0003924~GTPase activity,GO:0005525~GTP binding,
30	A0A078JGY9	(rape) hypothetical protein(BnaAnng21340D)	Brassica napus			GO:0016671~oxidoreductase activity, acting on a sulfur group of donors, disulfide as acceptor,
31	A0A078JKU9	(rape) hypothetical protein(BnaAnng21370D)	Brassica napus			GO:0003723~RNA binding,
32	A0A078G1A9	(rape) hypothetical protein(BnaC01g24000D)	Brassica napus		GO:0005737~cytoplasm,GO:0009507~chloroplast,GO:0031967~organelle envelope,	GO:0010277~chlorophyllide a oxygenase [overall] activity,GO:0016491~oxidoreductase activity,GO:0032441~pheophorbide a oxygenase activity,GO:0046872~metal ion binding,GO:0051537~2 iron, 2 sulfur cluster binding,
33	A0A078FM50	(rape) hypothetical protein(BnaC02g02830D)	Brassica napus	GO:0006614~SRP-dependent cotranslational protein targeting to membrane,	GO:0005786~signal recognition particle, endoplasmic reticulum targeting,	GO:0003924~GTPase activity,GO:0005525~GTP binding,GO:0008312~7S RNA binding,
34	A0A078H579	(rape) hypothetical protein(BnaC02g17620D)	Brassica napus		GO:0016021~integral component of membrane,	GO:0016788~hydrolase activity, acting on ester bonds,
35	A0A078F8N4	(rape) hypothetical protein(BnaC02g19990D)	Brassica napus	GO:0006177~GMP biosynthetic process,	GO:0005829~cytosol,	GO:0003921~GMP synthase activity,GO:0016757~transferase activity, transferring glycosyl groups,
36	A0A078HLB8	(rape) hypothetical protein(BnaC02g23070D)	Brassica napus		GO:0005737~cytoplasm,
37	A0A078HJJ8	(rape) hypothetical protein(BnaC02g23140D)	Brassica napus	GO:0009853~photorespiration,	GO:0005737~cytoplasm,GO:0009507~chloroplast,	GO:0008887~glycerate kinase activity,
38	A0A078IIU7	(rape) hypothetical protein(BnaC02g44060D)	Brassica napus		GO:0005743~mitochondrial inner membrane,GO:0016021~integral component of membrane,	GO:0000095~S-adenosyl-L-methionine transmembrane transporter activity,
39	A0A078HC00	(rape) hypothetical protein(BnaC03g59270D)	Brassica napus			GO:0016788~hydrolase activity, acting on ester bonds,
40	A0A078FYK6	(rape) hypothetical protein(BnaC04g03220D)	Brassica napus			GO:0008757~S-adenosylmethionine-dependent methyltransferase activity,
41	A0A078IGF7	(rape) hypothetical protein(BnaC04g05020D)	Brassica napus	GO:0034196~acylglycerol transport,GO:1990052~ER to chloroplast lipid transport,	GO:0009941~chloroplast envelope,	GO:0070300~phosphatidic acid binding,
42	A0A078FHP6	(rape) hypothetical protein(BnaC04g29100D)	Brassica napus
43	A0A078FDV7	(rape) hypothetical protein(BnaC05g05110D)	Brassica napus	GO:0006412~translation,	GO:0005737~cytoplasm,GO:0005840~ribosome,	GO:0003735~structural constituent of ribosome,
44	A0A078ITV7	(rape) hypothetical protein(BnaC07g49390D)	Brassica napus
45	A0A078F654	(rape) hypothetical protein(BnaC08g44860D)	Brassica napus			GO:0016491~oxidoreductase activity,GO:0046872~metal ion binding,
46	A0A078FD04	(rape) hypothetical protein(BnaC08g45130D)	Brassica napus	GO:0006000~fructose metabolic process,GO:0006003~fructose 2,6-bisphosphate metabolic process,	GO:0005829~cytosol,	GO:0003873~6-phosphofructo-2-kinase activity,GO:0004331~fructose-2,6-bisphosphate 2-phosphatase activity,GO:0005524~ATP binding,GO:2001070~starch binding,
47	A0A078J5Z4	(rape) hypothetical protein(BnaC08g49360D)	Brassica napus			GO:0003723~RNA binding,
48	A0A078FHS0	(rape) hypothetical protein(BnaC09g38260D)	Brassica napus			GO:0016616~oxidoreductase activity, acting on the CH-OH group of donors, NAD or NADP as acceptor,
49	A0A078F5W0	(rape) hypothetical protein(BnaC09g43060D)	Brassica napus			GO:0016788~hydrolase activity, acting on ester bonds,
50	A0A078GA58	(rape) hypothetical protein(BnaC09g47090D)	Brassica napus		GO:0005615~extracellular space,
51	A0A078J2Z1	(rape) hypothetical protein(BnaC09g54420D)	Brassica napus	GO:0018026~peptidyl-lysine monomethylation,	GO:0005737~cytoplasm,	GO:0016279~protein-lysine N-methyltransferase activity,
52	A0A078IMF3	(rape) hypothetical protein(BnaCnng20150D)	Brassica napus			GO:0003723~RNA binding,GO:0003724~RNA helicase activity,GO:0005524~ATP binding,
53	A0A078ICZ4	1,4-dihydroxy-2-naphthoyl-CoA synthase, peroxisomal(LOC111212117)	Brassica napus	GO:0009234~menaquinone biosynthetic process,	GO:0005829~cytosol,	GO:0008935~1,4-dihydroxy-2-naphthoyl-CoA synthase activity,	bna00130:Ubiquinone and other terpenoid-quinone biosynthesis,bna01100:Metabolic pathways,bna01110:Biosynthesis of secondary metabolites,bna01240:Biosynthesis of cofactors,
54	A0A078FZ06	1-aminocyclopropane-1-carboxylate oxidase 4(LOC106401189)	Brassica napus			GO:0016491~oxidoreductase activity,GO:0046872~metal ion binding,	bna00270:Cysteine and methionine metabolism,bna01100:Metabolic pathways,bna01110:Biosynthesis of secondary metabolites,
55	A0A078FIY9	1-aminocyclopropane-1-carboxylate oxidase(LOC106365779)	Brassica napus			GO:0016491~oxidoreductase activity,GO:0046872~metal ion binding,	bna00270:Cysteine and methionine metabolism,bna01100:Metabolic pathways,bna01110:Biosynthesis of secondary metabolites,
56	A0A078FUP2	1-deoxy-D-xylulose-5-phosphate reductoisomerase(BnaA09g06230D)	Brassica napus	GO:0051484~isopentenyl diphosphate biosynthetic process, methylerythritol 4-phosphate pathway involved in terpenoid biosynthetic process,		GO:0030145~manganese ion binding,GO:0030604~1-deoxy-D-xylulose-5-phosphate reductoisomerase activity,GO:0070402~NADPH binding,
57	A0A078GVL1	14-3-3-like protein GF14 nu(LOC106453223)	Brassica napus	GO:0007165~signal transduction,GO:0034613~cellular protein localization,	GO:0005634~nucleus,GO:0005737~cytoplasm,
58	A0A078FIC9	15-cis-phytoene desaturase, chloroplastic/chromoplastic-like(LOC106390766)	Brassica napus	GO:0016117~carotenoid biosynthetic process,	GO:0009507~chloroplast,GO:0009509~chromoplast,GO:0016020~membrane,	GO:0016166~phytoene dehydrogenase activity,GO:0016491~oxidoreductase activity,	bna00906:Carotenoid biosynthesis,bna01100:Metabolic pathways,bna01110:Biosynthesis of secondary metabolites,
59	A0A078G6S3	2,3-bisphosphoglycerate-independent phosphoglycerate mutase 1(LOC106453134)	Brassica napus	GO:0006007~glucose catabolic process,GO:0006096~glycolytic process,GO:0044262~cellular carbohydrate metabolic process,	GO:0005737~cytoplasm,	GO:0030145~manganese ion binding,GO:0046537~2,3-bisphosphoglycerate-independent phosphoglycerate mutase activity,	bna00010:Glycolysis / Gluconeogenesis,bna00260:Glycine, serine and threonine metabolism,bna01100:Metabolic pathways,bna01110:Biosynthesis of secondary metabolites,bna01200:Carbon metabolism,bna01230:Biosynthesis of amino acids,
60	A0A078FR19	2-hydroxyacyl-CoA lyase(LOC106445973)	Brassica napus	GO:0001561~fatty acid alpha-oxidation,	GO:0005777~peroxisome,	GO:0000287~magnesium ion binding,GO:0003824~catalytic activity,GO:0030976~thiamine pyrophosphate binding,	bna04146:Peroxisome,
61	A0A078GSE1	2Fe-2S ferredoxin-like(LOC106402098)	Brassica napus			GO:0051536~iron-sulfur cluster binding,
62	A0A078I1T6	3'(2'),5'-bisphosphate nucleotidase(BnaA06g23120D)	Brassica napus	GO:0000103~sulfate assimilation,GO:0046855~inositol phosphate dephosphorylation,		GO:0008441~3'(2'),5'-bisphosphate nucleotidase activity,GO:0042578~phosphoric ester hydrolase activity,GO:0046872~metal ion binding,
63	A0A078JE46	3-hydroxyisobutyryl-CoA hydrolase(BnaCnng45560D)	Brassica napus	GO:0006574~valine catabolic process,		GO:0003860~3-hydroxyisobutyryl-CoA hydrolase activity,
64	A0A078GEI0	3-ketoacyl-CoA thiolase 2, peroxisomal-like(LOC106377106)	Brassica napus	GO:0006635~fatty acid beta-oxidation,GO:0010124~phenylacetate catabolic process,	GO:0005777~peroxisome,	GO:0003988~acetyl-CoA C-acyltransferase activity,	bna00071:Fatty acid degradation,bna00280:Valine, leucine and isoleucine degradation,bna00592:alpha-Linolenic acid metabolism,bna01040:Biosynthesis of unsaturated fatty acids,bna01100:Metabolic pathways,bna01110:Biosynthesis of secondary metabolites,bna01212:Fatty acid metabolism,bna04146:Peroxisome,
65	A0A078GEI0	3-ketoacyl-CoA thiolase 2, peroxisomal-like(LOC106447138)	Brassica napus	GO:0006635~fatty acid beta-oxidation,GO:0010124~phenylacetate catabolic process,	GO:0005777~peroxisome,	GO:0003988~acetyl-CoA C-acyltransferase activity,	bna00071:Fatty acid degradation,bna00280:Valine, leucine and isoleucine degradation,bna00592:alpha-Linolenic acid metabolism,bna01040:Biosynthesis of unsaturated fatty acids,bna01100:Metabolic pathways,bna01110:Biosynthesis of secondary metabolites,bna01212:Fatty acid metabolism,bna04146:Peroxisome,
66	A0A078G3Y5	30S ribosomal protein S20, chloroplastic(LOC106349409)	Brassica napus	GO:0006412~translation,	GO:0015935~small ribosomal subunit,	GO:0003735~structural constituent of ribosome,GO:0070181~small ribosomal subunit rRNA binding,	bna03010:Ribosome,
67	A0A078G6X0	30S ribosomal protein S3, chloroplastic(BnaA01g34120D)	Brassica napus	GO:0006412~translation,	GO:0022627~cytosolic small ribosomal subunit,	GO:0003735~structural constituent of ribosome,GO:0019843~rRNA binding,
68	A0A078JCZ3	30S ribosomal protein S9, chloroplastic(LOC106354529)	Brassica napus	GO:0006412~translation,	GO:0000312~plastid small ribosomal subunit,GO:0015935~small ribosomal subunit,	GO:0003723~RNA binding,GO:0003735~structural constituent of ribosome,	bna03010:Ribosome,
69	A0A078IUF6	4-hydroxy-3-methylbut-2-en-1-yl diphosphate synthase (ferredoxin), chloroplastic(LOC106365752)	Brassica napus	GO:0016114~terpenoid biosynthetic process,GO:0019288~isopentenyl diphosphate biosynthetic process, methylerythritol 4-phosphate pathway,	GO:0009507~chloroplast,	GO:0005506~iron ion binding,GO:0046429~4-hydroxy-3-methylbut-2-en-1-yl diphosphate synthase activity,GO:0051539~4 iron, 4 sulfur cluster binding,	bna00900:Terpenoid backbone biosynthesis,bna01100:Metabolic pathways,bna01110:Biosynthesis of secondary metabolites,
70	A0A078IMT1	40S ribosomal protein S16-3(LOC106386575)	Brassica napus	GO:0000462~maturation of SSU-rRNA from tricistronic rRNA transcript (SSU-rRNA, 5.8S rRNA, LSU-rRNA),GO:0006412~translation,	GO:0015935~small ribosomal subunit,GO:0022627~cytosolic small ribosomal subunit,	GO:0003723~RNA binding,GO:0003735~structural constituent of ribosome,	bna03010:Ribosome,
71	A0A078IHA7	40S ribosomal protein S16-3-like(LOC106345957)	Brassica napus	GO:0000462~maturation of SSU-rRNA from tricistronic rRNA transcript (SSU-rRNA, 5.8S rRNA, LSU-rRNA),GO:0006412~translation,	GO:0015935~small ribosomal subunit,GO:0022627~cytosolic small ribosomal subunit,	GO:0003723~RNA binding,GO:0003735~structural constituent of ribosome,	bna03010:Ribosome,
72	A0A078GH13	40S ribosomal protein S3-2-like(LOC106445693)	Brassica napus	GO:0006412~translation,	GO:0005634~nucleus,GO:0022627~cytosolic small ribosomal subunit,	GO:0003723~RNA binding,GO:0003735~structural constituent of ribosome,	bna03010:Ribosome,
73	A0A078FWF3	40S ribosomal protein S3a(BnaC03g65890D)	Brassica napus	GO:0006412~translation,	GO:0005829~cytosol,GO:0022627~cytosolic small ribosomal subunit,	GO:0003735~structural constituent of ribosome,
74	A0A078CAM5	40S ribosomal protein S5-1(LOC106353068)	Brassica napus	GO:0000028~ribosomal small subunit assembly,GO:0006412~translation,	GO:0005840~ribosome,GO:0022627~cytosolic small ribosomal subunit,	GO:0003729~mRNA binding,GO:0003735~structural constituent of ribosome,GO:0019843~rRNA binding,	bna03010:Ribosome,
75	A0A078CAM5	40S ribosomal protein S5-1(LOC106401527)	Brassica napus	GO:0000028~ribosomal small subunit assembly,GO:0006412~translation,	GO:0005840~ribosome,GO:0022627~cytosolic small ribosomal subunit,	GO:0003729~mRNA binding,GO:0003735~structural constituent of ribosome,GO:0019843~rRNA binding,	bna03010:Ribosome,
76	A0A078IT30	40S ribosomal protein S7(LOC106387287)	Brassica napus	GO:0006364~rRNA processing,GO:0006412~translation,GO:0042274~ribosomal small subunit biogenesis,	GO:0022627~cytosolic small ribosomal subunit,GO:0032040~small-subunit processome,	GO:0003735~structural constituent of ribosome,	bna03010:Ribosome,
77	A0A078IT30	40S ribosomal protein S7(LOC125577777)	Brassica napus	GO:0006364~rRNA processing,GO:0006412~translation,GO:0042274~ribosomal small subunit biogenesis,	GO:0022627~cytosolic small ribosomal subunit,GO:0032040~small-subunit processome,	GO:0003735~structural constituent of ribosome,
78	A0A078HEE7	40S ribosomal protein S8(BnaC09g37460D)	Brassica napus	GO:0000462~maturation of SSU-rRNA from tricistronic rRNA transcript (SSU-rRNA, 5.8S rRNA, LSU-rRNA),GO:0006412~translation,	GO:0022627~cytosolic small ribosomal subunit,	GO:0003735~structural constituent of ribosome,
79	A0A078IUM5	50S ribosomal protein L1, chloroplastic-like(LOC106444921)	Brassica napus	GO:0000470~maturation of LSU-rRNA,GO:0006412~translation,	GO:0022625~cytosolic large ribosomal subunit,	GO:0003723~RNA binding,GO:0003735~structural constituent of ribosome,GO:0019843~rRNA binding,	bna03010:Ribosome,
80	A0A078F9X4	50S ribosomal protein L10, chloroplastic(LOC106372291)	Brassica napus	GO:0006412~translation,	GO:0015934~large ribosomal subunit,GO:0022626~cytosolic ribosome,	GO:0003735~structural constituent of ribosome,	bna03010:Ribosome,
81	A0A078F9X4	50S ribosomal protein L10, chloroplastic-like(LOC125593128)	Brassica napus	GO:0006412~translation,	GO:0015934~large ribosomal subunit,GO:0022626~cytosolic ribosome,	GO:0003735~structural constituent of ribosome,
82	A0A078FJL5	50S ribosomal protein L13, chloroplastic(LOC106345844)	Brassica napus	GO:0006412~translation,GO:0017148~negative regulation of translation,	GO:0005840~ribosome,GO:0022625~cytosolic large ribosomal subunit,	GO:0003729~mRNA binding,GO:0003735~structural constituent of ribosome,	bna03010:Ribosome,
83	A0A078FGQ0	50S ribosomal protein L15, chloroplastic-like(LOC106349417)	Brassica napus	GO:0006412~translation,	GO:0022625~cytosolic large ribosomal subunit,	GO:0003729~mRNA binding,GO:0003735~structural constituent of ribosome,	bna03010:Ribosome,
84	A0A078F3D0	50S ribosomal protein L17, chloroplastic-like(LOC106353684)	Brassica napus	GO:0006412~translation,	GO:0015934~large ribosomal subunit,GO:0022625~cytosolic large ribosomal subunit,	GO:0003735~structural constituent of ribosome,	bna03010:Ribosome,
85	A0A078GTV5	50S ribosomal protein L22, chloroplastic(BnaA06g19340D)	Brassica napus	GO:0006412~translation,GO:0042255~ribosome assembly,	GO:0005737~cytoplasm,GO:0015934~large ribosomal subunit,	GO:0003735~structural constituent of ribosome,GO:0019843~rRNA binding,
86	A0A078G4M4	50S ribosomal protein L9, chloroplastic(LOC106428563)	Brassica napus	GO:0006412~translation,	GO:0005739~mitochondrion,GO:0005840~ribosome,	GO:0003735~structural constituent of ribosome,GO:0019843~rRNA binding,	bna03010:Ribosome,
87	A0A078F1F5	60S ribosomal protein L13a-4(LOC106382482)	Brassica napus	GO:0006412~translation,GO:0017148~negative regulation of translation,	GO:0005840~ribosome,GO:0022625~cytosolic large ribosomal subunit,	GO:0003729~mRNA binding,GO:0003735~structural constituent of ribosome,	bna03010:Ribosome,
88	A0A078F1F5	60S ribosomal protein L13a-4(LOC106428188)	Brassica napus	GO:0006412~translation,GO:0017148~negative regulation of translation,	GO:0005840~ribosome,GO:0022625~cytosolic large ribosomal subunit,	GO:0003729~mRNA binding,GO:0003735~structural constituent of ribosome,	bna03010:Ribosome,
89	A0A078F1F5	60S ribosomal protein L13a-4-like(LOC106349016)	Brassica napus	GO:0006412~translation,GO:0017148~negative regulation of translation,	GO:0005840~ribosome,GO:0022625~cytosolic large ribosomal subunit,	GO:0003729~mRNA binding,GO:0003735~structural constituent of ribosome,	bna03010:Ribosome,
90	A0A078F1F5	60S ribosomal protein L13a-4-like(LOC106403240)	Brassica napus	GO:0006412~translation,GO:0017148~negative regulation of translation,	GO:0005840~ribosome,GO:0022625~cytosolic large ribosomal subunit,	GO:0003729~mRNA binding,GO:0003735~structural constituent of ribosome,	bna03010:Ribosome,
91	A0A078HCR8	60S ribosomal protein L18a-2-like(LOC106375951)	Brassica napus	GO:0006412~translation,	GO:0022625~cytosolic large ribosomal subunit,	GO:0003735~structural constituent of ribosome,	bna03010:Ribosome,
92	A0A078F7P2	60S ribosomal protein L27(BnaC08g09980D)	Brassica napus	GO:0006412~translation,	GO:0022625~cytosolic large ribosomal subunit,	GO:0003735~structural constituent of ribosome,
93	A0A078FXI3	60S ribosomal protein L7-3(LOC106396077)	Brassica napus	GO:0000463~maturation of LSU-rRNA from tricistronic rRNA transcript (SSU-rRNA, 5.8S rRNA, LSU-rRNA),	GO:0022625~cytosolic large ribosomal subunit,	GO:0003723~RNA binding,GO:0003735~structural constituent of ribosome,	bna03010:Ribosome,
94	A0A078FXI3	60S ribosomal protein L7-3(LOC106396671)	Brassica napus	GO:0000463~maturation of LSU-rRNA from tricistronic rRNA transcript (SSU-rRNA, 5.8S rRNA, LSU-rRNA),	GO:0022625~cytosolic large ribosomal subunit,	GO:0003723~RNA binding,GO:0003735~structural constituent of ribosome,	bna03010:Ribosome,
95	A0A078H9L6	ACT domain-containing protein ACR11(LOC106346740)	Brassica napus
96	A0A078F9W7	ATP synthase subunit O, mitochondrial(LOC106372295)	Brassica napus	GO:0015986~ATP synthesis coupled proton transport,GO:0042776~mitochondrial ATP synthesis coupled proton transport,	GO:0000274~mitochondrial proton-transporting ATP synthase, stator stalk,GO:0045261~proton-transporting ATP synthase complex, catalytic core F(1),	GO:0046933~proton-transporting ATP synthase activity, rotational mechanism,	bna00190:Oxidative phosphorylation,bna01100:Metabolic pathways,
97	A0A078DNQ5	ATP synthase subunit d, mitochondrial(LOC106440060)	Brassica napus	GO:0015986~ATP synthesis coupled proton transport,	GO:0000274~mitochondrial proton-transporting ATP synthase, stator stalk,	GO:0015078~hydrogen ion transmembrane transporter activity,	bna00190:Oxidative phosphorylation,bna01100:Metabolic pathways,
98	A0A078DNQ5	ATP synthase subunit d, mitochondrial(LOC106445684)	Brassica napus	GO:0015986~ATP synthesis coupled proton transport,	GO:0000274~mitochondrial proton-transporting ATP synthase, stator stalk,	GO:0015078~hydrogen ion transmembrane transporter activity,	bna00190:Oxidative phosphorylation,bna01100:Metabolic pathways,
99	A0A078DNQ5	ATP synthase subunit d, mitochondrial(LOC125608117)	Brassica napus	GO:0015986~ATP synthesis coupled proton transport,	GO:0000274~mitochondrial proton-transporting ATP synthase, stator stalk,	GO:0015078~hydrogen ion transmembrane transporter activity,
100	A0A078H5Q9	ATP-citrate synthase beta chain protein 2(LOC106403002)	Brassica napus	GO:0006085~acetyl-CoA biosynthetic process,GO:0006633~fatty acid biosynthetic process,	GO:0005829~cytosol,	GO:0003878~ATP citrate synthase activity,GO:0005524~ATP binding,	bna00020:Citrate cycle (TCA cycle),bna01100:Metabolic pathways,bna01110:Biosynthesis of secondary metabolites,
101	A0A078FLD4	ATP-dependent Clp protease proteolytic subunit(BnaC05g01290D)	Brassica napus	GO:0006515~misfolded or incompletely synthesized protein catabolic process,	GO:0009368~endopeptidase Clp complex,GO:0009526~plastid envelope,GO:0009570~chloroplast stroma,	GO:0004176~ATP-dependent peptidase activity,GO:0004252~serine-type endopeptidase activity,GO:0051117~ATPase binding,
102	A0A078H0E1	ATP-dependent Clp protease proteolytic subunit-related protein 3, chloroplastic(LOC106453171)	Brassica napus	GO:0006515~misfolded or incompletely synthesized protein catabolic process,	GO:0009368~endopeptidase Clp complex,GO:0009526~plastid envelope,GO:0009570~chloroplast stroma,	GO:0004176~ATP-dependent peptidase activity,GO:0004252~serine-type endopeptidase activity,GO:0051117~ATPase binding,
103	A0A078H395	Acetyltransferase component of pyruvate dehydrogenase complex(BnaC06g07040D)	Brassica napus	GO:0006090~pyruvate metabolic process,	GO:0005737~cytoplasm,GO:0005739~mitochondrion,GO:0005759~mitochondrial matrix,GO:0045254~pyruvate dehydrogenase complex,	GO:0004742~dihydrolipoyllysine-residue acetyltransferase activity,GO:0016407~acetyltransferase activity,GO:0031405~lipoic acid binding,
104	A0A078GJN9	Aconitate hydratase(BnaA08g14870D)	Brassica napus	GO:0006099~tricarboxylic acid cycle,GO:0006101~citrate metabolic process,	GO:0005739~mitochondrion,GO:0005829~cytosol,	GO:0003994~aconitate hydratase activity,GO:0046872~metal ion binding,GO:0047780~citrate dehydratase activity,GO:0051539~4 iron, 4 sulfur cluster binding,
105	A0A078ID72	Adenosylhomocysteinase(BnaAnng08830D)	Brassica napus	GO:0006730~one-carbon metabolic process,GO:0033353~S-adenosylmethionine cycle,	GO:0005829~cytosol,	GO:0004013~adenosylhomocysteinase activity,
106	A0A078HQ83	Alpha-galactosidase(BnaAnng06130D)	Brassica napus	GO:0005975~carbohydrate metabolic process,	GO:0009505~plant-type cell wall,	GO:0052692~raffinose alpha-galactosidase activity,
107	A0A078FL57	Alpha-mannosidase(BnaA06g32690D)	Brassica napus	GO:0006013~mannose metabolic process,		GO:0004559~alpha-mannosidase activity,GO:0030246~carbohydrate binding,GO:0046872~metal ion binding,
108	A0A078J784	Aspartate aminotransferase(BnaA04g28670D)	Brassica napus	GO:0006520~cellular amino acid metabolic process,GO:0009058~biosynthetic process,	GO:0005739~mitochondrion,	GO:0004069~L-aspartate:2-oxoglutarate aminotransferase activity,GO:0030170~pyridoxal phosphate binding,
109	A0A078IE15	BnaA01g13510D protein(BnaA01g13510D)	Brassica napus	GO:0009767~photosynthetic electron transport chain,
110	A0A078IKL8	BnaA01g30490D protein(BnaA01g30490D)	Brassica napus	GO:0034620~cellular response to unfolded protein,GO:0042026~protein refolding,GO:0051085~chaperone mediated protein folding requiring cofactor,	GO:0005737~cytoplasm,	GO:0005524~ATP binding,GO:0016887~ATPase activity,GO:0031072~heat shock protein binding,GO:0044183~protein binding involved in protein folding,GO:0051082~unfolded protein binding,GO:0051787~misfolded protein binding,
111	A0A078G836	BnaA01g34180D protein(BnaA01g34180D)	Brassica napus	GO:0015986~ATP synthesis coupled proton transport,	GO:0009536~plastid,GO:0016021~integral component of membrane,GO:0045263~proton-transporting ATP synthase complex, coupling factor F(o),	GO:0015078~hydrogen ion transmembrane transporter activity,
112	A0A078FZ90	BnaA01g34260D protein(BnaC09g29160D)	Brassica napus			GO:0008137~NADH dehydrogenase (ubiquinone) activity,GO:0048038~quinone binding,GO:0051287~NAD binding,
113	A0A078JC84	BnaA01g34580D protein(BnaA01g34580D)	Brassica napus	GO:0009408~response to heat,GO:0042026~protein refolding,GO:0051085~chaperone mediated protein folding requiring cofactor,	GO:0005737~cytoplasm,	GO:0005524~ATP binding,GO:0031072~heat shock protein binding,GO:0046872~metal ion binding,GO:0051082~unfolded protein binding,
114	A0A078I2J6	BnaA02g05060D protein(BnaA02g05060D)	Brassica napus	GO:0051085~chaperone mediated protein folding requiring cofactor,	GO:0005759~mitochondrial matrix,GO:0009507~chloroplast,GO:0009536~plastid,	GO:0005524~ATP binding,GO:0016887~ATPase activity,GO:0046872~metal ion binding,GO:0051082~unfolded protein binding,GO:0051087~chaperone binding,
115	A0A078F7L1	BnaA02g05130D protein(BnaA02g05130D)	Brassica napus	GO:0001731~formation of translation preinitiation complex,GO:0001732~formation of cytoplasmic translation initiation complex,	GO:0005850~eukaryotic translation initiation factor 2 complex,	GO:0003729~mRNA binding,GO:0003743~translation initiation factor activity,GO:0031369~translation initiation factor binding,
116	A0A078GPF7	BnaA02g10870D protein(BnaA02g10870D)	Brassica napus	GO:0015031~protein transport,	GO:0016021~integral component of membrane,
117	A0A078HW44	BnaA02g27980D protein(BnaA02g27980D)	Brassica napus	GO:0009228~thiamine biosynthetic process,		GO:0046872~metal ion binding,
118	A0A078GW60	BnaA02g33270D protein(BnaA02g33270D)	Brassica napus			GO:0016787~hydrolase activity,
119	A0A078FCW6	BnaA03g00220D protein(BnaA03g00220D)	Brassica napus		GO:0005615~extracellular space,	GO:0050178~phenylpyruvate tautomerase activity,
120	A0A078HV59	BnaA03g53100D protein(BnaA03g53100D)	Brassica napus			GO:0004252~serine-type endopeptidase activity,
121	A0A078INC0	BnaA03g59020D protein(BnaA03g59020D)	Brassica napus	GO:0016226~iron-sulfur cluster assembly,		GO:0005524~ATP binding,GO:0016887~ATPase activity,GO:0046872~metal ion binding,GO:0051539~4 iron, 4 sulfur cluster binding,
122	A0A078GHM5	BnaA03g59800D protein(BnaA03g59800D)	Brassica napus	GO:0019419~sulfate reduction,		GO:0016671~oxidoreductase activity, acting on a sulfur group of donors, disulfide as acceptor,
123	A0A078H1K3	BnaA05g08860D protein(BnaA05g08860D)	Brassica napus	GO:0006189~'de novo' IMP biosynthetic process,	GO:0005829~cytosol,	GO:0003937~IMP cyclohydrolase activity,GO:0004643~phosphoribosylaminoimidazolecarboxamide formyltransferase activity,
124	A0A078FWN9	BnaA05g10360D protein(BnaA05g10360D)	Brassica napus	GO:0006457~protein folding,GO:0042026~protein refolding,	GO:0005739~mitochondrion,	GO:0005524~ATP binding,GO:0016887~ATPase activity,
125	A0A078F603	BnaA05g27530D protein(BnaA05g27530D)	Brassica napus	GO:0000028~ribosomal small subunit assembly,GO:0000462~maturation of SSU-rRNA from tricistronic rRNA transcript (SSU-rRNA, 5.8S rRNA, LSU-rRNA),GO:0006412~translation,	GO:0022627~cytosolic small ribosomal subunit,	GO:0003735~structural constituent of ribosome,GO:0048027~mRNA 5'-UTR binding,GO:0070181~small ribosomal subunit rRNA binding,
126	A0A078GT00	BnaA05g31420D protein(BnaA05g31420D)	Brassica napus
127	A0A078J241	BnaA05g36480D protein(BnaA05g36480D)	Brassica napus	GO:0006334~nucleosome assembly,GO:0016584~nucleosome positioning,GO:0030261~chromosome condensation,GO:0045910~negative regulation of DNA recombination,	GO:0000786~nucleosome,GO:0005634~nucleus,GO:0005730~nucleolus,	GO:0003690~double-stranded DNA binding,GO:0031492~nucleosomal DNA binding,
128	A0A078F4A0	BnaA06g15400D protein(BnaA06g15400D)	Brassica napus
129	A0A078F508	BnaA06g16270D protein(BnaA06g16270D)	Brassica napus	GO:0006631~fatty acid metabolic process,		GO:0031956~medium-chain fatty acid-CoA ligase activity,
130	A0A078H0C1	BnaA06g19860D protein(BnaA06g19860D)	Brassica napus	GO:0006468~protein phosphorylation,GO:0018298~protein-chromophore linkage,	GO:0005634~nucleus,GO:0005737~cytoplasm,GO:0005886~plasma membrane,	GO:0004674~protein serine/threonine kinase activity,GO:0005524~ATP binding,GO:0009882~blue light photoreceptor activity,
131	A0A078HXP1	BnaA06g22560D protein(BnaA06g22560D)	Brassica napus			GO:0016788~hydrolase activity, acting on ester bonds,
132	A0A078FT27	BnaA06g35090D protein(BnaA06g35090D)	Brassica napus
133	A0A078JE23	BnaA06g38690D protein(BnaA06g38690D)	Brassica napus	GO:0034605~cellular response to heat,	GO:0005737~cytoplasm,GO:0009570~chloroplast stroma,	GO:0005524~ATP binding,GO:0016887~ATPase activity,
134	A0A078F200	BnaA07g24900D protein(BnaA07g24900D)	Brassica napus
135	A0A078FVG4	BnaA08g04080D protein(BnaA08g04080D)	Brassica napus	GO:0051603~proteolysis involved in cellular protein catabolic process,	GO:0005615~extracellular space,GO:0005764~lysosome,	GO:0004197~cysteine-type endopeptidase activity,
136	A0A078I750	BnaA08g06730D protein(BnaA08g06730D)	Brassica napus	GO:0006412~translation,	GO:0015934~large ribosomal subunit,GO:0022625~cytosolic large ribosomal subunit,	GO:0003735~structural constituent of ribosome,GO:0070180~large ribosomal subunit rRNA binding,
137	A0A078FMX3	BnaA08g13880D protein(BnaA08g13880D)	Brassica napus	GO:0006996~organelle organization,	GO:0005737~cytoplasm,
138	A0A078HN33	BnaA09g15170D protein(BnaA09g15170D)	Brassica napus			GO:0016491~oxidoreductase activity,
139	A0A078FW43	BnaA09g20260D protein(BnaA09g20260D)	Brassica napus	GO:0016226~iron-sulfur cluster assembly,
140	A0A078G9E1	BnaA09g30590D protein(BnaA09g30590D)	Brassica napus		GO:0016020~membrane,	GO:0008289~lipid binding,
141	A0A078JMC4	BnaA09g54410D protein(BnaA09g54410D)	Brassica napus			GO:0004866~endopeptidase inhibitor activity,
142	A0A078FIV1	BnaA10g06850D protein(BnaA10g06850D)	Brassica napus		GO:0016020~membrane,GO:0016021~integral component of membrane,GO:0043231~intracellular membrane-bounded organelle,	GO:0020037~heme binding,GO:0046872~metal ion binding,
143	A0A078I1B3	BnaAnng07030D protein(BnaAnng07030D)	Brassica napus	GO:0006457~protein folding,GO:0030433~ubiquitin-dependent ERAD pathway,	GO:0005789~endoplasmic reticulum membrane,GO:0016021~integral component of membrane,	GO:0005509~calcium ion binding,GO:0030246~carbohydrate binding,GO:0051082~unfolded protein binding,
144	A0A078I2B5	BnaAnng07540D protein(BnaAnng07540D)	Brassica napus	GO:0010020~chloroplast fission,GO:0048285~organelle fission,	GO:0005737~cytoplasm,GO:0009507~chloroplast,	GO:0003924~GTPase activity,GO:0005525~GTP binding,
145	A0A078IQD0	BnaAnng12330D protein(BnaAnng12330D)	Brassica napus		GO:0000427~plastid-encoded plastid RNA polymerase complex,	GO:0003723~RNA binding,
146	A0A078J0I5	BnaAnng13830D protein(BnaAnng13830D)	Brassica napus
147	A0A078JJ92	BnaAnng21260D protein(BnaAnng21260D)	Brassica napus		GO:0005634~nucleus,GO:0005737~cytoplasm,	GO:0003723~RNA binding,GO:0003729~mRNA binding,
148	A0A078JMV8	BnaAnng28500D protein(BnaAnng28500D)	Brassica napus	GO:0006535~cysteine biosynthetic process from serine,GO:0019344~cysteine biosynthetic process,	GO:0005737~cytoplasm,	GO:0004124~cysteine synthase activity,
149	A0A078GWV1	BnaC01g40070D protein(BnaC01g40070D)	Brassica napus
150	A0A078HMR6	BnaC02g06750D protein(BnaC02g06750D)	Brassica napus	GO:0009658~chloroplast organization,GO:0045037~protein import into chloroplast stroma,	GO:0009706~chloroplast inner membrane,
151	A0A078HVC6	BnaC02g13690D protein(BnaC02g13690D)	Brassica napus	GO:0000302~response to reactive oxygen species,GO:0034599~cellular response to oxidative stress,GO:0042744~hydrogen peroxide catabolic process,	GO:0016021~integral component of membrane,	GO:0004601~peroxidase activity,GO:0020037~heme binding,
152	A0A078HJ91	BnaC03g26820D protein(BnaC03g26820D)	Brassica napus	GO:0045036~protein targeting to chloroplast,	GO:0005737~cytoplasm,GO:0009507~chloroplast,GO:0016021~integral component of membrane,GO:0031967~organelle envelope,	GO:0010277~chlorophyllide a oxygenase [overall] activity,GO:0016491~oxidoreductase activity,GO:0046872~metal ion binding,GO:0051537~2 iron, 2 sulfur cluster binding,
153	A0A078F0G6	BnaC03g35930D protein(BnaC03g35930D)	Brassica napus	GO:0000463~maturation of LSU-rRNA from tricistronic rRNA transcript (SSU-rRNA, 5.8S rRNA, LSU-rRNA),GO:0006412~translation,	GO:0022625~cytosolic large ribosomal subunit,	GO:0003729~mRNA binding,GO:0003735~structural constituent of ribosome,
154	A0A078FIZ8	BnaC03g60090D protein(BnaC03g60090D)	Brassica napus	GO:0043161~proteasome-mediated ubiquitin-dependent protein catabolic process,	GO:0005634~nucleus,GO:0005829~cytosol,GO:0008540~proteasome regulatory particle, base subcomplex,	GO:0031593~polyubiquitin binding,
155	A0A078FJ07	BnaC03g60190D protein(BnaC03g60190D)	Brassica napus	GO:0009116~nucleoside metabolic process,GO:0019509~L-methionine salvage from methylthioadenosine,		GO:0008930~methylthioadenosine nucleosidase activity,
156	A0A078IN98	BnaC03g61130D protein(BnaC03g61130D)	Brassica napus	GO:0009809~lignin biosynthetic process,		GO:0016616~oxidoreductase activity, acting on the CH-OH group of donors, NAD or NADP as acceptor,GO:0045551~cinnamyl-alcohol dehydrogenase activity,
157	A0A078J813	BnaC03g74750D protein(BnaC03g74750D)	Brassica napus	GO:0010133~proline catabolic process to glutamate,	GO:0005739~mitochondrion,	GO:0003842~1-pyrroline-5-carboxylate dehydrogenase activity,GO:0004029~aldehyde dehydrogenase (NAD) activity,
158	A0A078J2I9	BnaC03g77040D protein(BnaC03g77040D)	Brassica napus			GO:0008863~formate dehydrogenase (NAD+) activity,
159	A0A078GBR4	BnaC04g01370D protein(BnaC04g01370D)	Brassica napus	GO:0006779~porphyrin-containing compound biosynthetic process,	GO:0009507~chloroplast,	GO:0004853~uroporphyrinogen decarboxylase activity,
160	A0A078G747	BnaC04g06020D protein(BnaC04g06110D)	Brassica napus	GO:0015979~photosynthesis,	GO:0009507~chloroplast,GO:0009654~photosystem II oxygen evolving complex,GO:0019898~extrinsic component of membrane,	GO:0005509~calcium ion binding,
161	A0A078GQP1	BnaC04g51330D protein(BnaC04g51330D)	Brassica napus			GO:0004252~serine-type endopeptidase activity,
162	A0A078GLU6	BnaC04g51610D protein(BnaC04g51610D)	Brassica napus		GO:0009535~chloroplast thylakoid membrane,GO:0016021~integral component of membrane,
163	A0A078HZW7	BnaC05g36760D protein(BnaC05g36760D)	Brassica napus	GO:0009611~response to wounding,GO:0009753~response to jasmonic acid,GO:0010228~vegetative to reproductive phase transition of meristem,	GO:0005634~nucleus,	GO:0030246~carbohydrate binding,
164	A0A078FQZ9	BnaC06g07900D protein(BnaC06g07900D)	Brassica napus	GO:0006412~translation,	GO:0005829~cytosol,GO:0015935~small ribosomal subunit,	GO:0003723~RNA binding,GO:0003735~structural constituent of ribosome,
165	A0A078GLP4	BnaC06g11290D protein(BnaC06g11290D)	Brassica napus	GO:0000028~ribosomal small subunit assembly,GO:0000462~maturation of SSU-rRNA from tricistronic rRNA transcript (SSU-rRNA, 5.8S rRNA, LSU-rRNA),GO:0006412~translation,	GO:0022627~cytosolic small ribosomal subunit,	GO:0003735~structural constituent of ribosome,GO:0048027~mRNA 5'-UTR binding,GO:0070181~small ribosomal subunit rRNA binding,
166	A0A078FK25	BnaC06g14430D protein(BnaC06g14430D)	Brassica napus	GO:0016117~carotenoid biosynthetic process,		GO:0005506~iron ion binding,GO:0009974~zeinoxanthin epsilon hydroxylase activity,GO:0020037~heme binding,
167	A0A078H3F2	BnaC06g15850D protein(BnaC06g15850D)	Brassica napus			GO:0046872~metal ion binding,
168	A0A078IF83	BnaC07g27420D protein(BnaC07g27420D)	Brassica napus			GO:0047918~GDP-mannose 3,5-epimerase activity,GO:0051287~NAD binding,
169	A0A078F9H1	BnaC07g33390D protein(BnaC07g33390D)	Brassica napus			GO:0016787~hydrolase activity,
170	A0A078J0C6	BnaC07g50320D protein(BnaC07g50320D)	Brassica napus		GO:0046658~anchored component of plasma membrane,	GO:0009055~electron carrier activity,
171	A0A078FDA9	BnaC08g08300D protein(BnaC08g08300D)	Brassica napus			GO:0008430~selenium binding,
172	A0A078FT17	BnaC08g41260D protein(BnaC08g41260D)	Brassica napus	GO:0006515~misfolded or incompletely synthesized protein catabolic process,	GO:0009368~endopeptidase Clp complex,GO:0009526~plastid envelope,GO:0009570~chloroplast stroma,	GO:0004176~ATP-dependent peptidase activity,GO:0004252~serine-type endopeptidase activity,GO:0051117~ATPase binding,
173	A0A078FD35	BnaC08g44880D protein(BnaC08g44880D)	Brassica napus		GO:0016021~integral component of membrane,	GO:0016491~oxidoreductase activity,GO:0046872~metal ion binding,
174	A0A078JSG6	BnaC08g48460D protein(BnaC08g48460D)	Brassica napus	GO:0006631~fatty acid metabolic process,		GO:0031956~medium-chain fatty acid-CoA ligase activity,
175	A0A078I3R9	BnaCnng12440D protein(BnaCnng12440D)	Brassica napus			GO:0000287~magnesium ion binding,
176	A0A078IK53	BnaCnng19080D protein(BnaCnng19080D)	Brassica napus	GO:0045036~protein targeting to chloroplast,GO:0045037~protein import into chloroplast stroma,	GO:0009707~chloroplast outer membrane,GO:0016021~integral component of membrane,	GO:0004930~G-protein coupled receptor activity,GO:0005525~GTP binding,GO:0016787~hydrolase activity,GO:0043024~ribosomal small subunit binding,GO:0046872~metal ion binding,GO:0051087~chaperone binding,
177	A0A078IKD8	BnaCnng19090D protein(BnaCnng19090D)	Brassica napus
178	A0A078IYB1	BnaCnng26750D protein(BnaCnng26750D)	Brassica napus			GO:0003723~RNA binding,
179	A0A078JCF7	BnaCnng39740D protein(BnaCnng39740D)	Brassica napus		GO:0046658~anchored component of plasma membrane,
180	A0A078J995	BnaCnng42590D protein(BnaCnng42590D)	Brassica napus		GO:0005741~mitochondrial outer membrane,	GO:0008308~voltage-gated anion channel activity,
181	A0A078JGQ7	BnaCnng44460D protein(BnaCnng44460D)	Brassica napus	GO:0006412~translation,	GO:0022627~cytosolic small ribosomal subunit,	GO:0003723~RNA binding,GO:0003735~structural constituent of ribosome,
182	A0A078JLD5	BnaCnng49920D protein(BnaCnng49920D)	Brassica napus	GO:0000082~G1/S transition of mitotic cell cycle,GO:0006468~protein phosphorylation,GO:0007165~signal transduction,GO:0010389~regulation of G2/M transition of mitotic cell cycle,GO:0010468~regulation of gene expression,GO:0051445~regulation of meiotic cell cycle,	GO:0000307~cyclin-dependent protein kinase holoenzyme complex,GO:0005634~nucleus,GO:0005737~cytoplasm,	GO:0004693~cyclin-dependent protein serine/threonine kinase activity,GO:0005524~ATP binding,GO:0030332~cyclin binding,
183	A0A078JXJ1	BnaCnng67200D protein(BnaCnng67200D)	Brassica napus			GO:0019156~isoamylase activity,
184	A0A078JWT1	Carboxypeptidase(BnaCnng66490D)	Brassica napus		GO:0005576~extracellular region,	GO:0004185~serine-type carboxypeptidase activity,
185	A0A078G7F6	Chlorophyll a-b binding protein, chloroplastic(BnaC04g05260D)	Brassica napus	GO:0009416~response to light stimulus,GO:0009768~photosynthesis, light harvesting in photosystem I,GO:0018298~protein-chromophore linkage,	GO:0009522~photosystem I,GO:0009523~photosystem II,GO:0009535~chloroplast thylakoid membrane,	GO:0016168~chlorophyll binding,
186	A0A078GFM5	Citrate synthase(BnaC04g49560D)	Brassica napus	GO:0005975~carbohydrate metabolic process,GO:0006099~tricarboxylic acid cycle,GO:0006101~citrate metabolic process,	GO:0005759~mitochondrial matrix,	GO:0004108~citrate (Si)-synthase activity,
187	A0A078FY34	Co-chaperone protein p23(BnaC03g30910D)	Brassica napus	GO:0006457~protein folding,GO:0051131~chaperone-mediated protein complex assembly,	GO:0005634~nucleus,GO:0005829~cytosol,	GO:0051087~chaperone binding,GO:0051879~Hsp90 protein binding,
188	A0A078FG65	Coatomer subunit beta(BnaA03g51530D)	Brassica napus	GO:0006886~intracellular protein transport,GO:0006888~ER to Golgi vesicle-mediated transport,GO:0006891~intra-Golgi vesicle-mediated transport,	GO:0000139~Golgi membrane,GO:0030126~COPI vesicle coat,	GO:0005198~structural molecule activity,
189	A0A078F5S2	Cytochrome b-c1 complex subunit Rieske, mitochondrial(BnaC09g43660D)	Brassica napus	GO:0006122~mitochondrial electron transport, ubiquinol to cytochrome c,	GO:0005750~mitochondrial respiratory chain complex III,	GO:0008121~ubiquinol-cytochrome-c reductase activity,GO:0016491~oxidoreductase activity,GO:0046872~metal ion binding,GO:0051537~2 iron, 2 sulfur cluster binding,
190	A0A078HTA8	D-glycerate 3-kinase, chloroplastic(LOC106445942)	Brassica napus	GO:0009853~photorespiration,	GO:0005737~cytoplasm,GO:0009507~chloroplast,	GO:0008887~glycerate kinase activity,	bna00260:Glycine, serine and threonine metabolism,bna00561:Glycerolipid metabolism,bna00630:Glyoxylate and dicarboxylate metabolism,bna01100:Metabolic pathways,bna01110:Biosynthesis of secondary metabolites,bna01200:Carbon metabolism,
191	A0A078HTA8	D-glycerate 3-kinase, chloroplastic-like(LOC111211600)	Brassica napus	GO:0009853~photorespiration,	GO:0005737~cytoplasm,GO:0009507~chloroplast,	GO:0008887~glycerate kinase activity,	bna00260:Glycine, serine and threonine metabolism,bna00561:Glycerolipid metabolism,bna00630:Glyoxylate and dicarboxylate metabolism,bna01100:Metabolic pathways,bna01110:Biosynthesis of secondary metabolites,bna01200:Carbon metabolism,
192	A0A078FK29	DEAD-box ATP-dependent RNA helicase 38-like(LOC106452440)	Brassica napus	GO:0016973~poly(A)+ mRNA export from nucleus,	GO:0005634~nucleus,GO:0010494~cytoplasmic stress granule,	GO:0003723~RNA binding,GO:0003724~RNA helicase activity,GO:0005524~ATP binding,GO:0016787~hydrolase activity,	bna03013:Nucleocytoplasmic transport,bna03015:mRNA surveillance pathway,
193	D1L8S0	DNA-directed RNA polymerase subunit alpha(LOC125598836)	Brassica napus	GO:0006351~transcription, DNA-templated,	GO:0005737~cytoplasm,GO:0009507~chloroplast,	GO:0003677~DNA binding,GO:0003899~DNA-directed 5'-3' RNA polymerase activity,GO:0046983~protein dimerization activity,
194	D1L8S0	DNA-directed RNA polymerase subunit alpha(LOC125599521)	Brassica napus	GO:0006351~transcription, DNA-templated,	GO:0005737~cytoplasm,GO:0009507~chloroplast,	GO:0003677~DNA binding,GO:0003899~DNA-directed 5'-3' RNA polymerase activity,GO:0046983~protein dimerization activity,
195	A0A078I457	EG45-like domain containing protein 2(LOC111200555)	Brassica napus	GO:0009627~systemic acquired resistance,	GO:0048046~apoplast,
196	A0A078GVB6	ERBB-3 BINDING PROTEIN 1-like(LOC106440087)	Brassica napus
197	A0A078HEL5	Elongation factor Ts, mitochondrial(BnaA01g07830D)	Brassica napus	GO:0006414~translational elongation,	GO:0005739~mitochondrion,	GO:0003746~translation elongation factor activity,
198	A0A078GX98	Ferredoxin(BnaA01g18870D)	Brassica napus		GO:0009507~chloroplast,	GO:0009055~electron carrier activity,GO:0046872~metal ion binding,GO:0051537~2 iron, 2 sulfur cluster binding,
199	A0A078HMR7	Ferredoxin--NADP reductase, chloroplastic(BnaC09g21770D)	Brassica napus		GO:0009507~chloroplast,	GO:0004324~ferredoxin-NADP+ reductase activity,
200	A0A078II47	GDSL esterase/lipase At1g33811(LOC106345222)	Brassica napus			GO:0016788~hydrolase activity, acting on ester bonds,
201	A0A078II47	GDSL esterase/lipase At1g33811(LOC106368362)	Brassica napus			GO:0016788~hydrolase activity, acting on ester bonds,
202	A0A078HIJ4	GDSL esterase/lipase At1g54020(LOC106348443)	Brassica napus			GO:0016788~hydrolase activity, acting on ester bonds,
203	P93063	GDSL esterase/lipase At1g54020-like(LOC106345818)	Brassica napus			GO:0016788~hydrolase activity, acting on ester bonds,
204	P93064	GDSL esterase/lipase At1g54020-like(LOC106348442)	Brassica napus			GO:0016788~hydrolase activity, acting on ester bonds,
205	P93063	GDSL esterase/lipase At1g54020-like(LOC125597057)	Brassica napus			GO:0016788~hydrolase activity, acting on ester bonds,
206	P93063	GDSL esterase/lipase At1g54020-like(LOC125610064)	Brassica napus			GO:0016788~hydrolase activity, acting on ester bonds,
207	A0A078IKR0	GDSL esterase/lipase At5g45950(LOC106381690)	Brassica napus			GO:0016788~hydrolase activity, acting on ester bonds,
208	A0A078GAJ5	GTP-binding protein SAR1A(LOC106435602)	Brassica napus	GO:0003400~regulation of COPII vesicle coating,GO:0006886~intracellular protein transport,GO:0006888~ER to Golgi vesicle-mediated transport,GO:0016050~vesicle organization,GO:0061024~membrane organization,GO:0070863~positive regulation of protein exit from endoplasmic reticulum,	GO:0005794~Golgi apparatus,GO:0030127~COPII vesicle coat,GO:0070971~endoplasmic reticulum exit site,	GO:0003924~GTPase activity,GO:0005525~GTP binding,	bna04141:Protein processing in endoplasmic reticulum,
209	A0A078GAJ5	GTP-binding protein SAR1A(LOC125577657)	Brassica napus	GO:0003400~regulation of COPII vesicle coating,GO:0006886~intracellular protein transport,GO:0006888~ER to Golgi vesicle-mediated transport,GO:0016050~vesicle organization,GO:0061024~membrane organization,GO:0070863~positive regulation of protein exit from endoplasmic reticulum,	GO:0005794~Golgi apparatus,GO:0030127~COPII vesicle coat,GO:0070971~endoplasmic reticulum exit site,	GO:0003924~GTPase activity,GO:0005525~GTP binding,
210	A0A078FEH1	Germin-like protein(BnaA09g39580D)	Brassica napus	GO:0010497~plasmodesmata-mediated intercellular transport,GO:2000280~regulation of root development,	GO:0009506~plasmodesma,GO:0048046~apoplast,	GO:0030145~manganese ion binding,
211	A0A078JN33	Glucose-1-phosphate adenylyltransferase(BnaC09g54280D)	Brassica napus	GO:0005978~glycogen biosynthetic process,GO:0019252~starch biosynthetic process,	GO:0009507~chloroplast,	GO:0005524~ATP binding,GO:0008878~glucose-1-phosphate adenylyltransferase activity,
212	A0A078JJZ9	Glucose-6-phosphate 1-dehydrogenase(BnaCnng48180D)	Brassica napus	GO:0006006~glucose metabolic process,GO:0009051~pentose-phosphate shunt, oxidative branch,		GO:0004345~glucose-6-phosphate dehydrogenase activity,GO:0050661~NADP binding,
213	A0A078JFK9	Glucose-6-phosphate isomerase(BnaA09g16190D)	Brassica napus	GO:0006094~gluconeogenesis,GO:0006096~glycolytic process,GO:0051156~glucose 6-phosphate metabolic process,	GO:0005829~cytosol,	GO:0004347~glucose-6-phosphate isomerase activity,GO:0048029~monosaccharide binding,
214	A0A078HFH1	Glycerol-3-phosphate acyltransferase, chloroplastic(BnaA05g16330D)	Brassica napus	GO:0016024~CDP-diacylglycerol biosynthetic process,	GO:0009570~chloroplast stroma,	GO:0004366~glycerol-3-phosphate O-acyltransferase activity,
215	A0A078GNZ7	Glycine cleavage system H protein(BnaA05g18150D)	Brassica napus	GO:0009249~protein lipoylation,GO:0019464~glycine decarboxylation via glycine cleavage system,	GO:0005737~cytoplasm,GO:0005739~mitochondrion,GO:0005960~glycine cleavage complex,
216	A0A078H401	H(+)-exporting diphosphatase(BnaC05g11930D)	Brassica napus		GO:0016021~integral component of membrane,	GO:0004427~inorganic diphosphatase activity,GO:0009678~hydrogen-translocating pyrophosphatase activity,
217	A0A078HSP4	H/ACA ribonucleoprotein complex subunit 2-like protein(LOC106380523)	Brassica napus	GO:0000469~cleavage involved in rRNA processing,GO:0000470~maturation of LSU-rRNA,GO:0031118~rRNA pseudouridine synthesis,GO:0031120~snRNA pseudouridine synthesis,	GO:0031429~box H/ACA snoRNP complex,	GO:0003723~RNA binding,GO:0034513~box H/ACA snoRNA binding,	bna03008:Ribosome biogenesis in eukaryotes,
218	A0A078HSP4	H/ACA ribonucleoprotein complex subunit 2-like protein(LOC106422615)	Brassica napus	GO:0000469~cleavage involved in rRNA processing,GO:0000470~maturation of LSU-rRNA,GO:0031118~rRNA pseudouridine synthesis,GO:0031120~snRNA pseudouridine synthesis,	GO:0031429~box H/ACA snoRNP complex,	GO:0003723~RNA binding,GO:0034513~box H/ACA snoRNA binding,	bna03008:Ribosome biogenesis in eukaryotes,
219	A0A078HFK7	L-ascorbate peroxidase(BnaAnng04450D)	Brassica napus	GO:0000302~response to reactive oxygen species,GO:0034599~cellular response to oxidative stress,GO:0042744~hydrogen peroxide catabolic process,	GO:0005737~cytoplasm,	GO:0004601~peroxidase activity,GO:0016688~L-ascorbate peroxidase activity,GO:0020037~heme binding,
220	A0A078GXN5	Lactoylglutathione lyase(BnaC08g15100D)	Brassica napus	GO:0019243~methylglyoxal catabolic process to D-lactate via S-lactoyl-glutathione,	GO:0005737~cytoplasm,	GO:0004462~lactoylglutathione lyase activity,GO:0046872~metal ion binding,
221	A0A078HY96	Lipoxygenase(BnaA01g21450D)	Brassica napus	GO:0006633~fatty acid biosynthetic process,GO:0031408~oxylipin biosynthetic process,GO:0034440~lipid oxidation,		GO:0016702~oxidoreductase activity, acting on single donors with incorporation of molecular oxygen, incorporation of two atoms of oxygen,GO:0046872~metal ion binding,
222	A0A078IXE3	MLP-like protein 328(LOC106376324)	Brassica napus	GO:0006952~defense response,
223	A0A078IXE3	MLP-like protein 328(LOC106417375)	Brassica napus	GO:0006952~defense response,
224	A0A078J150	Mg-protoporphyrin IX chelatase(BnaA03g58320D)	Brassica napus	GO:0015979~photosynthesis,GO:0015995~chlorophyll biosynthetic process,	GO:0009570~chloroplast stroma,	GO:0005524~ATP binding,GO:0016851~magnesium chelatase activity,
225	A0A078IKT4	NAD(P)H-quinone oxidoreductase subunit M, chloroplastic(LOC106389758)	Brassica napus		GO:0009535~chloroplast thylakoid membrane,	GO:0016655~oxidoreductase activity, acting on NAD(P)H, quinone or similar compound as acceptor,GO:0048038~quinone binding,
226	A0A078FUD9	NAD(P)H-quinone oxidoreductase subunit U, chloroplastic(LOC106421301)	Brassica napus		GO:0009507~chloroplast,GO:0009535~chloroplast thylakoid membrane,GO:0010598~NAD(P)H dehydrogenase complex (plastoquinone),GO:0016021~integral component of membrane,
227	A0A078FHB3	NADP-dependent D-sorbitol-6-phosphate dehydrogenase(LOC106368815)	Brassica napus		GO:0005829~cytosol,	GO:0004032~alditol:NADP+ 1-oxidoreductase activity,GO:0047641~aldose-6-phosphate reductase (NADPH) activity,GO:0047834~D-threo-aldose 1-dehydrogenase activity,
228	A0A078GTL5	NADPH-protochlorophyllide oxidoreductase(BnaA03g48610D)	Brassica napus	GO:0015979~photosynthesis,GO:0015995~chlorophyll biosynthetic process,	GO:0009507~chloroplast,GO:0016021~integral component of membrane,	GO:0016630~protochlorophyllide reductase activity,GO:0046872~metal ion binding,
229	A0A078H7I9	Ornithine aminotransferase(BnaA06g36140D)	Brassica napus	GO:0010121~arginine catabolic process to proline via ornithine,GO:0019544~arginine catabolic process to glutamate,GO:0055129~L-proline biosynthetic process,	GO:0005737~cytoplasm,	GO:0004587~ornithine-oxo-acid transaminase activity,GO:0030170~pyridoxal phosphate binding,GO:0042802~identical protein binding,GO:0050155~ornithine(lysine) transaminase activity,
230	A0A078FYT4	PI-PLC X-box domain-containing protein DDB_G0293730-like(LOC111213230)	Brassica napus	GO:0006629~lipid metabolic process,		GO:0008081~phosphoric diester hydrolase activity,
231	A0A078J6H5	Peptidyl-prolyl cis-trans isomerase(BnaA04g27460D)	Brassica napus	GO:0000413~protein peptidyl-prolyl isomerization,GO:0006457~protein folding,	GO:0005737~cytoplasm,	GO:0003755~peptidyl-prolyl cis-trans isomerase activity,GO:0016018~cyclosporin A binding,
232	A0A078IWR4	Peroxidase(BnaAnng12900D)	Brassica napus	GO:0006979~response to oxidative stress,GO:0042744~hydrogen peroxide catabolic process,	GO:0005576~extracellular region,GO:0009505~plant-type cell wall,	GO:0004601~peroxidase activity,GO:0020037~heme binding,GO:0046872~metal ion binding,
233	A0A078G9Q8	Photosystem I reaction center subunit II, chloroplastic(BnaA09g01080D)	Brassica napus	GO:0015979~photosynthesis,	GO:0009535~chloroplast thylakoid membrane,GO:0009538~photosystem I reaction center,
234	A0A078IJ35	Polyadenylate-binding protein(BnaA06g03080D)	Brassica napus		GO:0005634~nucleus,GO:0005829~cytosol,GO:1990904~ribonucleoprotein complex,	GO:0003723~RNA binding,GO:0003730~mRNA 3'-UTR binding,GO:0008143~poly(A) binding,GO:0008266~poly(U) RNA binding,
235	A0A078F8X2	Proteasome subunit alpha type(BnaA05g14110D)	Brassica napus	GO:0010498~proteasomal protein catabolic process,GO:0043161~proteasome-mediated ubiquitin-dependent protein catabolic process,	GO:0005634~nucleus,GO:0005737~cytoplasm,GO:0005839~proteasome core complex,GO:0019773~proteasome core complex, alpha-subunit complex,
236	A0A078FJS1	Proteasome subunit beta(BnaA03g51390D)	Brassica napus	GO:0010498~proteasomal protein catabolic process,	GO:0005634~nucleus,GO:0005737~cytoplasm,GO:0005839~proteasome core complex,GO:0019774~proteasome core complex, beta-subunit complex,	GO:0004298~threonine-type endopeptidase activity,
237	A0A078FQR6	Pyruvate dehydrogenase E1 component subunit alpha(BnaC05g00810D)	Brassica napus	GO:0006086~acetyl-CoA biosynthetic process from pyruvate,GO:0006096~glycolytic process,	GO:0005737~cytoplasm,GO:0043231~intracellular membrane-bounded organelle,	GO:0004739~pyruvate dehydrogenase (acetyl-transferring) activity,
238	A0A078GLR5	Pyruvate dehydrogenase E1 component subunit beta(BnaA09g26420D)	Brassica napus	GO:0006086~acetyl-CoA biosynthetic process from pyruvate,GO:0006096~glycolytic process,		GO:0004739~pyruvate dehydrogenase (acetyl-transferring) activity,
239	A0A078HUW3	RGG repeats nuclear RNA binding protein C(LOC106381869)	Brassica napus		GO:0005634~nucleus,GO:0005737~cytoplasm,	GO:0003723~RNA binding,GO:0003729~mRNA binding,
240	A0A078JAT9	RNA helicase(BnaA06g39420D)	Brassica napus		GO:0005730~nucleolus,	GO:0003723~RNA binding,GO:0003724~RNA helicase activity,GO:0005524~ATP binding,GO:0008270~zinc ion binding,GO:0016887~ATPase activity,
241	D1L8S0	RNA polymerase alpha subunit(rpoA)	Brassica napus	GO:0006351~transcription, DNA-templated,	GO:0005737~cytoplasm,GO:0009507~chloroplast,	GO:0003677~DNA binding,GO:0003899~DNA-directed 5'-3' RNA polymerase activity,GO:0046983~protein dimerization activity,	bna03020:RNA polymerase,
242	A0A078H195	Ribosomal protein(BnaA04g15900D)	Brassica napus	GO:0000470~maturation of LSU-rRNA,	GO:0022625~cytosolic large ribosomal subunit,	GO:0003723~RNA binding,
243	A0A078J698	Ribulose bisphosphate carboxylase/oxygenase activase, chloroplastic(BnaC06g43890D)	Brassica napus			GO:0005524~ATP binding,GO:0016887~ATPase activity,
244	A0A078HBM9	Sucrose-phosphate synthase(BnaC09g37470D)	Brassica napus	GO:0005986~sucrose biosynthetic process,		GO:0016157~sucrose synthase activity,GO:0046524~sucrose-phosphate synthase activity,
245	A0A078G8X2	T-complex protein 1 subunit theta(LOC106445308)	Brassica napus	GO:0006457~protein folding,	GO:0005832~chaperonin-containing T-complex,	GO:0005524~ATP binding,GO:0016887~ATPase activity,GO:0051082~unfolded protein binding,
246	A0A078G8X2	T-complex protein 1 subunit theta(LOC125576277)	Brassica napus	GO:0006457~protein folding,	GO:0005832~chaperonin-containing T-complex,	GO:0005524~ATP binding,GO:0016887~ATPase activity,GO:0051082~unfolded protein binding,
247	A0A078GJ20	T-complex protein 1 subunit zeta 2(LOC106424722)	Brassica napus	GO:0006457~protein folding,	GO:0005832~chaperonin-containing T-complex,	GO:0005524~ATP binding,GO:0016887~ATPase activity,GO:0051082~unfolded protein binding,
248	A0A078HTS9	Translation factor GUF1 homolog, chloroplastic(BnaAnng06020D)	Brassica napus	GO:0006412~translation,GO:0045727~positive regulation of translation,	GO:0009507~chloroplast,	GO:0003924~GTPase activity,GO:0005525~GTP binding,GO:0043022~ribosome binding,
249	A0A078GPC8	UBP1-associated protein 2A(LOC106368049)	Brassica napus			GO:0003723~RNA binding,	bna03040:Spliceosome,
