# Supplementary material for: Proteomic analysis reveals the roles of silicon in mitigating glyphosate-induced toxicity in Brassica napus L
Source: Sci Rep. 2025 Jan 20;15:2465. doi: 10.1038/s41598-025-87024-5 (PMC11743794; doi:10.1038/s41598-025-87024-5)
Supplement: Supplementary file 3 — Supplementary Material 1 [file 41598_2025_87024_MOESM3_ESM.xlsx]

## Sheet: List_DAPs_Gly_Si
Suppli. Table S3. List of differentailly abundant proteins (DAPs) among the treatment groups in leaves of B. napus seedlings exposed to Silicon-mediated Glyphosate stress for 7 days
Protein Group	Uniprot AN	Protein Description	pI	Coverage (%)	Molecular Weight (kDa)	EMPAI	Organism
CK vs Glyphosate_Up
1	A0A078JMV8	BnaAnng28500D protein(BnaAnng28500D)	10.28	37.5	15616	2.94	Brassica napus
2	A0A078IXE3	MLP-like protein 328(LOC106376324)	5.77	53	17666	3.41	Brassica napus
3	A0A078GC31	proteasome subunit alpha type-2-A(LOC106381466)	5.53	38.7	25685	2.07	Brassica napus
4	A0A078FC13	cystine lyase CORI3(LOC106346576)	8.25	29	47693	0.87	Brassica napus
5	P93063	GDSL esterase/lipase At1g54020-like(LOC106345818)	6.75	34.7	42976	1.21	Brassica napus
6	A0A078HCR8	60S ribosomal protein L18a-2-like(LOC106375951)	10.49	26.4	21366	1.32	Brassica napus
7	A0A078G0Q3	thiosulfate sulfurtransferase 16, chloroplastic(LOC106366328)	5.46	38.7	13347	1.46	Brassica napus
8	A0A078IKL8	BnaA01g30490D protein(BnaA01g30490D)	5.11	22.8	71640	1.41	Brassica napus
9	A0A078J0K8	calvin cycle protein CP12-1, chloroplastic-like(LOC106404483)	4.95	40.5	13920	0.8	Brassica napus
10	A0A078FU71	proteasome subunit alpha type-6-B(LOC106357739)	5.6	33.3	27424	1.51	Brassica napus
11	A0A078JQX9	profilin-1(LOC111213165)	4.7	40.5	14265	1.35	Brassica napus
12	A0A078F5X4	formate dehydrogenase, chloroplastic/mitochondrial(LOC106418386)	7.17	30.5	42450	1	Brassica napus
13	P93064	GDSL esterase/lipase At1g54020-like(LOC106348442)	7.64	30.5	43170	1	Brassica napus
14	A0A078F8X2	Proteasome subunit alpha type(BnaA05g14110D)	4.65	20.9	26741	0.59	Brassica napus
15	A0A078GDB8	pyruvate dehydrogenase E1 component subunit alpha-1, mitochondrial(LOC106450194)	7.59	21.9	43488	1.18	Brassica napus
16	A0A078FDA9	BnaC08g08300D protein(BnaC08g08300D)	5.14	28.4	44611	0.95	Brassica napus
17	A0A078GXN5	Lactoylglutathione lyase(BnaC08g15100D)	5.28	12.7	31908	0.49	Brassica napus
18	A0A078GFM5	Citrate synthase(BnaC04g49560D)	6.51	29.3	53057	1.22	Brassica napus
19	A0A078F857	pectin acetylesterase 7(LOC106422256)	9.32	22.5	43123	0.97	Brassica napus
20	A0A078ITJ0	eukaryotic translation initiation factor 3 subunit G(LOC106366897)	8.83	14.3	32530	0.67	Brassica napus
21	A0A078F7L1	BnaA02g05130D protein(BnaA02g05130D)	5.96	23.9	31242	0.32	Brassica napus
22	A0A078GAK7	probable NADH dehydrogenase [ubiquinone] 1 alpha subcomplex subunit 12(LOC106432850)	9.38	12.6	18409	0.6	Brassica napus
23	A0A078J2V6	(rape) hypothetical protein(BnaA03g55950D)	5.55	19.8	72889	0.65	Brassica napus
24	A0A078IIB3	heat shock 70 kDa protein 9, mitochondrial(LOC106389759)	5.9	19.4	73256	0.75	Brassica napus
25	A0A078J813	BnaC03g74750D protein(BnaC03g74750D)	6.74	19.9	61205	0.62	Brassica napus
26	A0A078J5J7	(rape) hypothetical protein(BnaA09g52180D)	5.78	18.7	39804	0.53	Brassica napus
27	A0A078FWN9	BnaA05g10360D protein(BnaA05g10360D)	6.26	17.6	61107	0.7	Brassica napus
28	C3S7H3	probable peroxygenase 3(LOC106375853)	5.12	13	26968	0.37	Brassica napus
29	A0A078J784	Aspartate aminotransferase(BnaA04g28670D)	8.1	21.1	47954	0.7	Brassica napus
30	A0A078F5S2	Cytochrome b-c1 complex subunit Rieske, mitochondrial(BnaC09g43660D)	5.89	14.8	15025	0.32	Brassica napus
31	A0A078H3F2	BnaC06g15850D protein(BnaC06g15850D)	5.55	7.6	20323	0.22	Brassica napus
32	A0A078GVB6	ERBB-3 BINDING PROTEIN 1-like(LOC106440087)	6.62	16.2	42954	0.63	Brassica napus
33	A0A078HQ83	Alpha-galactosidase(BnaAnng06130D)	8.05	17.9	46822	0.73	Brassica napus
34	A0A078GEI0	3-ketoacyl-CoA thiolase 2, peroxisomal-like(LOC106377106)	8	18.4	48930	0.51	Brassica napus
35	A0A078J2I9	BnaC03g77040D protein(BnaC03g77040D)	4.92	22.2	18539	0.55	Brassica napus
36	A0A078HIJ4	GDSL esterase/lipase At1g54020(LOC106348443)	8.08	15.4	43454	0.81	Brassica napus
37	A0A078F4A0	BnaA06g15400D protein(BnaA06g15400D)	7.36	16.8	74233	0.49	Brassica napus
38	A0A078G1A8	early nodulin-like protein 2(LOC106376112)	7.63	15.1	33395	0.41	Brassica napus
39	A0A078HTY5	alanine--glyoxylate aminotransferase 2 homolog 1, mitochondrial(LOC106362305)	8.56	25.4	52538	0.75	Brassica napus
40	A0A078BXJ1	probable glucan endo-1,3-beta-glucosidase BG3(LOC106353239)	9.4	8.5	37927	0.25	Brassica napus
41	A0A078FL33	synaptotagmin-1(LOC106429454)	7.22	13.7	62031	0.42	Brassica napus
42	A0A078I1T6	3'(2'),5'-bisphosphate nucleotidase(BnaA06g23120D)	4.97	16.6	38046	0.53	Brassica napus
43	A0A078HMR7	Ferredoxin--NADP reductase, chloroplastic(BnaC09g21770D)	8.29	6.6	42730	0.22	Brassica napus
44	A0A078FXT7	isocitrate dehydrogenase [NAD] regulatory subunit 1, mitochondrial-like(LOC106434637)	8.71	11	39710	0.37	Brassica napus
45	A0A078FGT1	glycine-rich RNA-binding protein RZ1C(LOC106428410)	9.27	7.5	33589	0.28	Brassica napus
46	A0A078GFK6	allene oxide synthase, chloroplastic(LOC106446379)	8.66	13.6	59159	0.43	Brassica napus
47	A0A078G1A9	(rape) hypothetical protein(BnaC01g24000D)	7.59	6.1	64844	0.22	Brassica napus
48	A0A078GA58	(rape) hypothetical protein(BnaC09g47090D)	9.6	5.7	31965	0.29	Brassica napus
49	A0A078G439	(rape) hypothetical protein(BnaA01g28810D)	9.12	9.1	30345	0.31	Brassica napus
50	A0A078H9W0	peroxisomal fatty acid beta-oxidation multifunctional protein AIM1(LOC106398246)	9.29	15.2	78460	0.37	Brassica napus
51	A0A078GLU6	BnaC04g51610D protein(BnaC04g51610D)	7.68	14	17023	0.27	Brassica napus
52	A0A078J7I1	probable NAD(P)H dehydrogenase (quinone) FQR1-like 2(LOC111215672)	5.46	4.2	28027	0.15	Brassica napus
53	A0A078GLW8	(rape) hypothetical protein(BnaA04g12800D)	9.36	9.5	49389	0.4	Brassica napus
54	A0A078HTZ3	peptidylprolyl isomerase(BnaA01g05720D)	8.83	13.5	21633	0.46	Brassica napus
55	A0A078JIQ0	peptidyl-prolyl cis-trans isomerase FKBP18, chloroplastic(LOC106421373)	8.94	5.7	25482	0.18	Brassica napus
56	A0A078GPT4	desiccation-related protein At2g46140(LOC106392010)	4.59	10.2	18258	0.25	Brassica napus
57	A0A078G5J5	acetyl-CoA acetyltransferase, cytosolic 1(LOC106365822)	6.46	8.7	41785	0.33	Brassica napus
58	A0A078HH16	acetylornithine transaminase(BnaA02g19550D)	7.59	6.7	48264	0.18	Brassica napus
59	A0A078GVF8	peptidylprolyl isomerase(BnaA06g14640D)	9.3	6.5	25454	0.18	Brassica napus
60	A0A078H395	Acetyltransferase component of pyruvate dehydrogenase complex(BnaC06g07040D)	6.6	4.9	60658	0.23	Brassica napus
61	A0A078IMT9	(rape) hypothetical protein(BnaA06g23450D)	5.94	5.3	31988	0.14	Brassica napus
62	A0A078FR19	2-hydroxyacyl-CoA lyase(LOC106445973)	5.81	12.3	61311	0.31	Brassica napus
63	A0A078FHP6	(rape) hypothetical protein(BnaC04g29100D)	8.85	9.2	81489	0.23	Brassica napus
64	A0A078GP33	chaperone protein ClpB3, chloroplastic-like(LOC106424692)	5.75	4.8	109257	0.12	Brassica napus
65	A0A078H3Z1	probable cysteine protease RD19C(LOC106446592)	6.39	4.3	41393	0.11	Brassica napus
66	A0A078JXJ1	BnaCnng67200D protein(BnaCnng67200D)	5.35	2.4	62611	0.07	Brassica napus
67	A0A078G8T8	(rape) hypothetical protein(BnaA06g20780D)	6.01	10.5	55523	0.25	Brassica napus
68	A0A078GHM5	BnaA03g59800D protein(BnaA03g59800D)	7.08	5	54360	0.08	Brassica napus
69	A0A078H5V1	subtilisin-like protease SBT1.4(LOC106377561)	6.02	6.1	82130	0.1	Brassica napus
70	A0A078G6Q0	eukaryotic peptide chain release factor subunit 1-2(LOC106362056)	5.3	1.6	49057	0.09	Brassica napus
71	A0A078IYB1	BnaCnng26750D protein(BnaCnng26750D)	9.84	8.6	41580	0.1	Brassica napus
72	A0A078G2V7	threonine--tRNA ligase(BnaA09g04070D)	6.08	3.6	70731	0.13	Brassica napus
73	A0A078HXP1	BnaA06g22560D protein(BnaA06g22560D)	9.03	4.7	42518	0.1	Brassica napus
74	A0A078FG65	Coatomer subunit beta(BnaA03g51530D)	5.56	2.4	106829	0.08	Brassica napus
75	A0A078FKN6	proteasome endopeptidase complex(BnaA06g32120D)	4.69	1.7	55106	0.08	Brassica napus
CK vs Glyphosate_Down
1	A0A078GNF2	peptidyl-prolyl cis-trans isomerase-like(LOC106347045)	8.31	69	18627	10.13	Brassica napus
2	A0A078F191	ruBisCO large subunit-binding protein subunit beta, chloroplastic-like(LOC106361248)	6.1	56.8	64232	6.59	Brassica napus
3	A0A078G6X0	30S ribosomal protein S3, chloroplastic(BnaA01g34120D)	9.39	58.6	18867	14.98	Brassica napus
4	A0A078I3R9	BnaCnng12440D protein(BnaCnng12440D)	9.65	29.2	8522	6.57	Brassica napus
5	A0A078GUT8	protochlorophyllide reductase B, chloroplastic(LOC106376104)	9.28	58.7	43153	5.75	Brassica napus
6	A0A078GH13	40S ribosomal protein S3-2-like(LOC106445693)	9.53	45.4	27509	8.69	Brassica napus
7	A0A078FPP9	phosphoenolpyruvate carboxylase 2-like(LOC106391718)	5.76	54.7	110461	4.69	Brassica napus
8	A0A078J8I6	chlorophyll a-b binding protein CP26, chloroplastic-like(LOC106440450)	6.34	52	30346	4.02	Brassica napus
9	A0A078G7F6	Chlorophyll a-b binding protein, chloroplastic(BnaC04g05260D)	5.38	44.6	30130	4.16	Brassica napus
10	A0A078DNQ5	ATP synthase subunit d, mitochondrial(LOC106440060)	4.92	39.9	19640	2.81	Brassica napus
11	A0A078JE23	BnaA06g38690D protein(BnaA06g38690D)	5.55	42.6	91651	3.2	Brassica napus
12	A0A078J638	photosystem II stability/assembly factor HCF136, chloroplastic(LOC111208780)	6.79	38.7	43771	2.11	Brassica napus
13	A0A078FGQ0	50S ribosomal protein L15, chloroplastic-like(LOC106349417)	10.75	39.5	29218	3.03	Brassica napus
14	A0A078I043	geranylgeranyl diphosphate reductase, chloroplastic(LOC106430268)	9.1	43.6	52181	2.99	Brassica napus
15	A0A078H4R1	elongation factor G, chloroplastic(LOC106399314)	5.65	41.3	85617	2.41	Brassica napus
16	A0A078G4M4	50S ribosomal protein L9, chloroplastic(LOC106428563)	9.81	42.3	22009	3.63	Brassica napus
17	A0A078FXI3	60S ribosomal protein L7-3(LOC106396077)	9.95	31.8	28063	1.97	Brassica napus
18	A0A078HEL5	Elongation factor Ts, mitochondrial(BnaA01g07830D)	4.91	44.7	104587	2.88	Brassica napus
19	A0A078IUF6	4-hydroxy-3-methylbut-2-en-1-yl diphosphate synthase (ferredoxin), chloroplastic(LOC106365752)	5.61	40.1	82138	2.28	Brassica napus
20	D1L8S1	ribosomal protein S11(rps11)	12.25	34.1	15128	2.86	Brassica napus
21	A0A078GST9	#N/A	6.07	18.2	5067	1.23	Brassica napus
22	A0A078F0G6	BnaC03g35930D protein(BnaC03g35930D)	11.24	30.6	18020	3.17	Brassica napus
23	A0A078J150	Mg-protoporphyrin IX chelatase(BnaA03g58320D)	5.73	30.3	46510	1.93	Brassica napus
24	A0A078G7Z8	peptidylprolyl isomerase(BnaA02g09180D)	5.23	38.5	61574	2.51	Brassica napus
25	A0A078HVI2	(rape) hypothetical protein(BnaA08g03320D)	9.88	33.9	18882	1.99	Brassica napus
26	A0A078GTL5	NADPH-protochlorophyllide oxidoreductase(BnaA03g48610D)	8.59	28.3	69684	1.61	Brassica napus
27	A0A078FS74	nuclear transport factor 2B(LOC106358047)	5.69	46.3	13744	2.35	Brassica napus
28	A0A078I6S3	ferredoxin, leaf L-A-like(LOC106406012)	4.31	60.8	15945	1.13	Brassica napus
29	A0A078FJS1	Proteasome subunit beta(BnaA03g51390D)	5.18	18.5	25151	0.91	Brassica napus
30	A0A078I750	BnaA08g06730D protein(BnaA08g06730D)	7.79	32.3	16800	1.62	Brassica napus
31	A0A078GI78	ankyrin repeat domain-containing protein 2B(LOC106447208)	4.38	43.6	36684	1.42	Brassica napus
32	A0A078I1B3	BnaAnng07030D protein(BnaAnng07030D)	4.82	28.8	61066	1.52	Brassica napus
33	A0A078H5Q9	ATP-citrate synthase beta chain protein 2(LOC106403002)	7.55	27.1	66238	1.12	Brassica napus
34	A0A078G747	BnaC04g06020D protein(BnaC04g06110D)	8.67	14.2	27632	0.88	Brassica napus
35	A0A078I9P7	probable mitochondrial-processing peptidase subunit alpha-1, mitochondrial(LOC106360481)	6	25.1	54341	0.98	Brassica napus
36	A0A078FSG2	osmotin-like protein(LOC106433222)	8.35	36.7	28109	1.46	Brassica napus
37	A0A078FCW6	BnaA03g00220D protein(BnaA03g00220D)	5.84	35.7	13627	1.42	Brassica napus
38	A0A078JGQ7	BnaCnng44460D protein(BnaCnng44460D)	10.88	21.7	26067	1.27	Brassica napus
39	A0A078HJ91	BnaC03g26820D protein(BnaC03g26820D)	8.81	26.6	61718	1.16	Brassica napus
40	A0A078IF83	BnaC07g27420D protein(BnaC07g27420D)	8.95	27.1	57877	1.46	Brassica napus
41	A0A078HMR6	BnaC02g06750D protein(BnaC02g06750D)	5.74	28.9	49274	1.32	Brassica napus
42	A0A078JMC5	single-stranded DNA-binding protein WHY1, chloroplastic(LOC106362107)	9.3	31.8	29265	1.33	Brassica napus
43	A0A078GBR4	BnaC04g01370D protein(BnaC04g01370D)	6.54	16.7	23582	0.69	Brassica napus
44	A0A078HFH1	Glycerol-3-phosphate acyltransferase, chloroplastic(BnaA05g16330D)	6.37	31.6	49227	0.99	Brassica napus
45	A0A078FLD4	ATP-dependent Clp protease proteolytic subunit(BnaC05g01290D)	9.15	23.9	33506	0.64	Brassica napus
46	A0A078FTA7	peptidyl-prolyl cis-trans isomerase NIMA-interacting 4(LOC106351523)	9.56	25.9	15052	1.19	Brassica napus
47	A0A078HEZ5	uncharacterized LOC106452857(LOC106452857)	9.02	24.7	39379	1.07	Brassica napus
48	A0A078FX27	protein HIGH CHLOROPHYLL FLUORESCENCE PHENOTYPE 244, chloroplastic-like(LOC106434635)	8.54	21.3	44025	0.96	Brassica napus
49	A0A078F9H1	BnaC07g33390D protein(BnaC07g33390D)	5.63	14.3	37160	0.58	Brassica napus
50	A0A078HH70	(rape) hypothetical protein(BnaA04g19830D)	9.25	15	32285	0.46	Brassica napus
51	A0A078J698	Ribulose bisphosphate carboxylase/oxygenase activase, chloroplastic(BnaC06g43890D)	6	18.8	47887	0.71	Brassica napus
52	A0A078JAT9	RNA helicase(BnaA06g39420D)	8.66	26.7	81159	1.03	Brassica napus
53	A0A078IIX1	(rape) hypothetical protein(BnaA05g14820D)	7.71	31.4	41693	0.83	Brassica napus
54	A0A078F9X4	50S ribosomal protein L10, chloroplastic(LOC106372291)	9.35	21.6	24609	1.37	Brassica napus
55	A0A078IRE8	berberine bridge enzyme-like 16(LOC106396176)	9.65	19	61360	0.88	Brassica napus
56	A0A078GAJ5	GTP-binding protein SAR1A(LOC106435602)	6.97	22.3	22100	0.79	Brassica napus
57	A0A078HKQ3	(rape) hypothetical protein(BnaA06g19130D)	6.37	18.1	42961	0.61	Brassica napus
58	A0A078HUW3	RGG repeats nuclear RNA binding protein C(LOC106381869)	8.44	23.9	35559	0.99	Brassica napus
59	A0A078G4T3	adenylate kinase(BnaA09g02790D)	7.7	24.9	32972	0.89	Brassica napus
60	A0A078J9V7	plastidial pyruvate kinase 2(LOC106391648)	6.94	28.1	63879	1.2	Brassica napus
61	A0A078FZ90	BnaA01g34260D protein(BnaC09g29160D)	5.03	31.7	27986	1.19	Brassica napus
62	A0A078I6D5	light-harvesting complex-like protein OHP2, chloroplastic(BNAA08G06530D)	9.44	14.6	18741	0.93	Brassica napus
63	A0A078F3X9	acetyl-CoA carboxytransferase(BnaA03g17570D)	5.56	23.9	85241	1	Brassica napus
64	A0A078FQR6	Pyruvate dehydrogenase E1 component subunit alpha(BnaC05g00810D)	7.15	30.1	47777	1.64	Brassica napus
65	A0A078IMF3	(rape) hypothetical protein(BnaCnng20150D)	5.54	20.7	50442	0.99	Brassica napus
66	A0A078IKT4	NAD(P)H-quinone oxidoreductase subunit M, chloroplastic(LOC106389758)	4.69	20.9	25298	0.67	Brassica napus
67	A0A078FCT5	cytochrome b5(LOC106390580)	5.15	21.8	17532	0.61	Brassica napus
68	A0A078HDD3	probable plastid-lipid-associated protein 8, chloroplastic(LOC106439477)	9.27	18.3	26654	0.87	Brassica napus
69	A0A078ICZ4	1,4-dihydroxy-2-naphthoyl-CoA synthase, peroxisomal(LOC111212117)	8.86	14.5	36484	0.58	Brassica napus
70	A0A078FTH7	protein TIC110, chloroplastic(LOC106362224)	5.65	20.8	112199	0.69	Brassica napus
71	A0A078G9E1	BnaA09g30590D protein(BnaA09g30590D)	5.28	20.1	72204	0.79	Brassica napus
72	A0A078HFL8	nodulin-related protein 1(BNAC02G35030D)	9.24	22.1	17927	0.92	Brassica napus
73	A0A078IZH1	phosphoglucomutase (alpha-D-glucose-1,6-bisphosphate-dependent)(BnaC02g44120D)	6.21	16.3	66971	0.45	Brassica napus
74	A0A078HBT3	(rape) hypothetical protein(BnaA01g24650D)	5.35	11.8	66196	0.57	Brassica napus
75	A0A078IB19	RNA-binding protein CP33, chloroplastic-like(LOC106360973)	7.05	17.9	32145	0.7	Brassica napus
76	A0A078GQ38	peptide methionine sulfoxide reductase B9(LOC106386174)	6.42	12.5	15948	0.68	Brassica napus
77	A0A078H5C3	superoxide dismutase(BnaC03g16120D)	4.89	7.7	34440	0.29	Brassica napus
78	A0A078HRT8	haloacid dehalogenase-like hydrolase domain-containing protein At4g39970(LOC125596719)	5.08	24.8	34176	1.09	Brassica napus
79	A0A078GHQ4	light-harvesting complex-like protein 3 isotype 2, chloroplastic(BNAC09G20020D)	5.13	12.9	27709	0.57	Brassica napus
80	A0A078FWI7	(rape) hypothetical protein(BnaA10g09500D)	6.15	10	43180	0.32	Brassica napus
81	A0A078JJZ9	Glucose-6-phosphate 1-dehydrogenase(BnaCnng48180D)	8	12	65200	0.49	Brassica napus
82	A0A078FIC9	15-cis-phytoene desaturase, chloroplastic/chromoplastic-like(LOC106390766)	5.96	16	63461	0.5	Brassica napus
83	A0A078F3D0	50S ribosomal protein L17, chloroplastic-like(LOC106353684)	11.36	20.6	23378	1.05	Brassica napus
84	A0A078IXA9	probable glutathione peroxidase 2(LOC106390185)	6.34	12.4	19090	0.56	Brassica napus
85	A0A078HEC4	uncharacterized LOC106361260(LOC106361260)	9.24	9.6	17734	0.25	Brassica napus
86	A0A078FG80	early nodulin-like protein 1(LOC106420376)	8.74	13.5	18512	0.55	Brassica napus
87	A0A078FHB3	NADP-dependent D-sorbitol-6-phosphate dehydrogenase(LOC106368815)	5.89	10.7	35263	0.44	Brassica napus
88	A0A078FZ06	1-aminocyclopropane-1-carboxylate oxidase 4(LOC106401189)	5.43	21.5	36653	0.6	Brassica napus
89	A0A078H0E1	ATP-dependent Clp protease proteolytic subunit-related protein 3, chloroplastic(LOC106453171)	8.66	8.6	35772	0.42	Brassica napus
90	A0A078GX91	proteasome subunit beta type-2-A(LOC106369204)	6.06	10.8	22553	0.45	Brassica napus
91	A0A078GC86	peptide methionine sulfoxide reductase B1, chloroplastic(LOC106345799)	9.15	4.9	23315	0.2	Brassica napus
92	A0A078GS41	rhodanese-like domain-containing protein 10(LOC106400517)	8.92	17.1	24134	0.42	Brassica napus
93	A0A078FUD9	NAD(P)H-quinone oxidoreductase subunit U, chloroplastic(LOC106421301)	5.06	6.5	24443	0.19	Brassica napus
94	A0A078FW18	fasciclin-like arabinogalactan protein 1(LOC106371391)	5.68	18.5	44944	0.43	Brassica napus
95	A0A078II47	GDSL esterase/lipase At1g33811(LOC106345222)	9.06	21.6	41865	0.67	Brassica napus
96	A0A078H0C1	BnaA06g19860D protein(BnaA06g19860D)	7.88	15.1	105552	0.5	Brassica napus
97	A0A078JH64	probable plastid-lipid-associated protein 13, chloroplastic(LOC106390350)	8.51	8.2	33424	0.28	Brassica napus
98	A0A078GY92	uncharacterized BNAA03G49580D(BNAA03G49580D)	6.24	9.7	34625	0.28	Brassica napus
99	A0A078IQK6	psbP domain-containing protein 2, chloroplastic(LOC106446888)	8.56	9.3	26160	0.37	Brassica napus
100	A0A078INC0	BnaA03g59020D protein(BnaA03g59020D)	5.17	19.6	53547	0.59	Brassica napus
101	A0A078JLD5	BnaCnng49920D protein(BnaCnng49920D)	6.24	6.5	38928	0.25	Brassica napus
102	A0A078FAP9	(rape) hypothetical protein(BnaA09g40260D)	6.39	11.5	47342	0.31	Brassica napus
103	A0A078FDW8	(rape) hypothetical protein(BnaA03g00280D)	6.54	9.6	61132	0.34	Brassica napus
104	A0A078H401	H(+)-exporting diphosphatase(BnaC05g11930D)	5.08	4.8	81467	0.22	Brassica napus
105	A0A078FQB4	fasciclin-like arabinogalactan protein 7(LOC111205308)	6.04	7	27326	0.16	Brassica napus
106	A0A078GA43	alternative NAD(P)H-ubiquinone oxidoreductase C1, chloroplastic/mitochondrial(LOC111212609)	6.43	11	57202	0.44	Brassica napus
107	A0A078IK53	BnaCnng19080D protein(BnaCnng19080D)	6.76	7	76673	0.24	Brassica napus
108	A0A078IKD8	BnaCnng19090D protein(BnaCnng19090D)	4.05	8.8	69564	0.26	Brassica napus
109	A0A078ILZ7	threonine--tRNA ligase, chloroplastic/mitochondrial 2(LOC106439803)	6.19	6.4	75523	0.26	Brassica napus
110	A0A078HN33	BnaA09g15170D protein(BnaA09g15170D)	6.65	3.8	63441	0.14	Brassica napus
111	A0A078HPP7	chloroplast processing peptidase(LOC106451704)	5.88	14.8	33101	0.46	Brassica napus
112	A0A078G0A1	bifunctional riboflavin biosynthesis protein RIBA 1, chloroplastic(LOC106366252)	5.62	6.8	56741	0.25	Brassica napus
113	A0A078FEZ7	phosphoglucomutase (alpha-D-glucose-1,6-bisphosphate-dependent)(BnaC06g31970D)	5.94	11.5	67888	0.28	Brassica napus
114	A0A078IN67	glutamyl-tRNA reductase-binding protein, chloroplastic(BNAA05G37200D)	8.29	5.3	35034	0.27	Brassica napus
115	A0A078FKU7	zeaxanthin epoxidase, chloroplastic(LOC106390346)	5.89	14.2	80384	0.61	Brassica napus
116	A0A078J322	uncharacterized LOC106433592(LOC106433592)	5.21	13.8	80985	0.44	Brassica napus
117	A0A078GRE2	aminopeptidase P2(LOC125609138)	5.84	8.5	77417	0.18	Brassica napus
118	D1L8S0	DNA-directed RNA polymerase subunit alpha(LOC125598836)	7.7	2.1	38110	0.12	Brassica napus
119	A0A078HTS9	Translation factor GUF1 homolog, chloroplastic(BnaAnng06020D)	6.07	5.3	76517	0.18	Brassica napus
120	A0A078FD35	BnaC08g44880D protein(BnaC08g44880D)	5.7	7.6	42175	0.36	Brassica napus
121	A0A078F654	(rape) hypothetical protein(BnaC08g44860D)	5.77	8.2	41636	0.37	Brassica napus
122	A0A078J241	BnaA05g36480D protein(BnaA05g36480D)	10.51	6.5	64476	0.13	Brassica napus
123	A0A078H187	starch synthase 3, chloroplastic/amyloplastic(LOC106414998)	6.49	6.8	122320	0.19	Brassica napus
124	A0A078FD04	(rape) hypothetical protein(BnaC08g45130D)	5.47	6.5	83161	0.23	Brassica napus
125	A0A078H4I2	inner membrane protein ALBINO3, chloroplastic(LOC106446916)	9.24	4.5	47944	0.09	Brassica napus
126	A0A078JWT1	Carboxypeptidase(BnaCnng66490D)	7.66	4.5	50632	0.09	Brassica napus
127	A0A078FMX3	BnaA08g13880D protein(BnaA08g13880D)	5.71	5.7	190806	0.17	Brassica napus
128	A0A078FQQ3	aspartyl protease family protein 2(LOC106401448)	9.63	5.8	52852	0.17	Brassica napus
129	A0A078FT17	BnaC08g41260D protein(BnaC08g41260D)	7.46	7.4	55154	0.26	Brassica napus
130	A0A078GI99	aspartyl protease family protein 2(LOC106433936)	8.77	6.2	52298	0.17	Brassica napus
131	A0A078HY96	Lipoxygenase(BnaA01g21450D)	5.3	5.5	137628	0.14	Brassica napus
132	A0A078FK25	BnaC06g14430D protein(BnaC06g14430D)	6.66	5.6	60093	0.15	Brassica napus
133	A0A078HL18	cystathionine gamma-synthase 1, chloroplastic(LOC106453252)	6.37	4.2	57362	0.15	Brassica napus
Ck vs Gly+Silicon_Up
1	A0A078J0X7	(rape) hypothetical protein (BnaC08g49440D)	6.58	59.8	9452	332.6	Brassica napus
2	A0A078IQQ0	epithiospecifier protein(LOC106345821)	5.59	54.8	37838	3.2	Brassica napus
3	A0A078DMP0	peptidyl-prolyl cis-trans isomerase CYP18-3(LOC106357692)	8.33	54.7	18527	3.59	Brassica napus
4	A0A078ID72	Adenosylhomocysteinase(BnaAnng08830D)	5.5	37.4	53967	2.23	Brassica napus
5	A0A078IXE3	MLP-like protein 328(LOC106376324)	5.77	53	17666	3.41	Brassica napus
6	A0A078EV53	calmodulin(LOC106353562)	4.1	43.6	16866	2.5	Brassica napus
7	A0A078GNZ7	Glycine cleavage system H protein(BnaA05g18150D)	5.11	45.2	18135	2.09	Brassica napus
8	A0A078FC13	cystine lyase CORI3(LOC106346576)	8.25	29	47693	0.87	Brassica napus
9	P93063	GDSL esterase/lipase At1g54020-like(LOC106345818)	6.75	34.7	42976	1.21	Brassica napus
10	A0A078HGR1	reactive Intermediate Deaminase A, chloroplastic(LOC106389281)	8.94	36.1	19446	2.49	Brassica napus
11	A0A078IDX6	calmodulin-7(LOC106446774)	4.72	36.3	20614	1.85	Brassica napus
12	A0A078J0K8	calvin cycle protein CP12-1, chloroplastic-like(LOC106404483)	4.95	40.5	13920	0.8	Brassica napus
13	A0A078F5X4	formate dehydrogenase, chloroplastic/mitochondrial(LOC106418386)	7.17	30.5	42450	1	Brassica napus
14	P93064	GDSL esterase/lipase At1g54020-like(LOC106348442)	7.64	30.5	43170	1	Brassica napus
15	A0A078F8X2	Proteasome subunit alpha type(BnaA05g14110D)	4.65	20.9	26741	0.59	Brassica napus
16	A0A078GJ98	nucleoside diphosphate kinase III, chloroplastic/mitochondrial(LOC106401894)	9.32	23.8	25705	0.62	Brassica napus
17	A0A078GXN5	Lactoylglutathione lyase(BnaC08g15100D)	5.28	12.7	31908	0.49	Brassica napus
18	A0A078GVL1	14-3-3-like protein GF14 nu(LOC106453223)	4.7	23.4	29561	1.06	Brassica napus
19	A0A078GFM5	Citrate synthase(BnaC04g49560D)	6.51	29.3	53057	1.22	Brassica napus
20	A0A078F5W0	(rape) hypothetical protein(BnaC09g43060D)	9.02	29	43914	1.18	Brassica napus
21	A0A078F857	pectin acetylesterase 7(LOC106422256)	9.32	22.5	43123	0.97	Brassica napus
22	A0A078F1S8	thioglucosidase(BnaA07g24400D)	8.91	26.8	62033	1.17	Brassica napus
23	A0A078GAK7	probable NADH dehydrogenase [ubiquinone] 1 alpha subcomplex subunit 12(LOC106432850)	9.38	12.6	18409	0.6	Brassica napus
24	A0A078J813	BnaC03g74750D protein(BnaC03g74750D)	6.74	19.9	61205	0.62	Brassica napus
25	A0A078J5J7	(rape) hypothetical protein(BnaA09g52180D)	5.78	18.7	39804	0.53	Brassica napus
26	A0A078H2Z1	catalase-1(LOC106407814)	6.82	19.1	57260	0.85	Brassica napus
27	C3S7H3	probable peroxygenase 3(LOC106375853)	5.12	13	26968	0.37	Brassica napus
28	A0A078J784	Aspartate aminotransferase(BnaA04g28670D)	8.1	21.1	47954	0.7	Brassica napus
29	A0A078F5S2	Cytochrome b-c1 complex subunit Rieske, mitochondrial(BnaC09g43660D)	5.89	14.8	15025	0.32	Brassica napus
30	A0A078HQ83	Alpha-galactosidase(BnaAnng06130D)	8.05	17.9	46822	0.73	Brassica napus
31	A0A078GEI0	3-ketoacyl-CoA thiolase 2, peroxisomal-like(LOC106377106)	8	18.4	48930	0.51	Brassica napus
32	A0A078GYM2	uncharacterized protein At5g39570-like(LOC106432322)	4.62	18.2	35948	0.62	Brassica napus
33	A0A078F508	BnaA06g16270D protein(BnaA06g16270D)	5.83	13.8	55613	0.56	Brassica napus
34	A0A078HIJ4	GDSL esterase/lipase At1g54020(LOC106348443)	8.08	15.4	43454	0.81	Brassica napus
35	A0A078F4A0	BnaA06g15400D protein(BnaA06g15400D)	7.36	16.8	74233	0.49	Brassica napus
36	A0A078G1A8	early nodulin-like protein 2(LOC106376112)	7.63	15.1	33395	0.41	Brassica napus
37	A0A078JE46	3-hydroxyisobutyryl-CoA hydrolase(BnaCnng45560D)	5.32	19.2	41410	0.64	Brassica napus
38	A0A078JSG6	BnaC08g48460D protein(BnaC08g48460D)	5.62	9.1	55576	0.34	Brassica napus
39	A0A078J0I5	BnaAnng13830D protein(BnaAnng13830D)	7.79	17.7	25166	0.4	Brassica napus
40	A0A078G325	rhodanese-like domain-containing protein 14, chloroplastic(LOC106376119)	6.78	17.6	25321	0.39	Brassica napus
41	A0A078FDD6	peptidyl-prolyl cis-trans isomerase CYP28, chloroplastic(LOC106449550)	6.31	18.6	30752	0.71	Brassica napus
42	A0A078J0C6	BnaC07g50320D protein(BnaC07g50320D)	9.2	7.8	36438	0.37	Brassica napus
43	A0A078HMR7	Ferredoxin--NADP reductase, chloroplastic(BnaC09g21770D)	8.29	6.6	42730	0.22	Brassica napus
44	A0A078GI07	eukaryotic translation initiation factor 3 subunit F(LOC106420802)	4.89	14.3	32150	0.47	Brassica napus
45	A0A078GFK6	allene oxide synthase, chloroplastic(LOC106446379)	8.66	13.6	59159	0.43	Brassica napus
46	A0A078G1A9	(rape) hypothetical protein(BnaC01g24000D)	7.59	6.1	64844	0.22	Brassica napus
47	A0A078GA58	(rape) hypothetical protein(BnaC09g47090D)	9.6	5.7	31965	0.29	Brassica napus
48	A0A078G439	(rape) hypothetical protein(BnaA01g28810D)	9.12	9.1	30345	0.31	Brassica napus
49	A0A078H9W0	peroxisomal fatty acid beta-oxidation multifunctional protein AIM1(LOC106398246)	9.29	15.2	78460	0.37	Brassica napus
50	A0A078FIZ8	BnaC03g60090D protein(BnaC03g60090D)	4.44	7.2	39824	0.35	Brassica napus
51	A0A078FPE7	(rape) hypothetical protein(BnaA08g13340D)	6.61	16.7	50611	0.53	Brassica napus
52	A0A078GPT4	desiccation-related protein At2g46140(LOC106392010)	4.59	10.2	18258	0.25	Brassica napus
53	A0A078FJ07	BnaC03g60190D protein(BnaC03g60190D)	4.86	12.4	29505	0.51	Brassica napus
54	A0A078FVG4	BnaA08g04080D protein(BnaA08g04080D)	5.23	10.9	51823	0.39	Brassica napus
55	A0A078IK08	thioredoxin-dependent peroxiredoxin(BnaA06g15090D)	8.71	12.3	28531	0.35	Brassica napus
56	A0A078FIY9	1-aminocyclopropane-1-carboxylate oxidase(LOC106365779)	5.05	2.5	36593	0.13	Brassica napus
57	A0A078G8X2	T-complex protein 1 subunit theta(LOC106445308)	5.24	7.7	58979	0.32	Brassica napus
58	A0A078H3Z1	probable cysteine protease RD19C(LOC106446592)	6.39	4.3	41393	0.11	Brassica napus
59	A0A078GSE1	2Fe-2S ferredoxin-like(LOC106402098)	7.74	7.6	17381	0.27	Brassica napus
60	A0A078H5V1	subtilisin-like protease SBT1.4(LOC106377561)	6.02	6.1	82130	0.1	Brassica napus
61	A0A078I1B1	glucan endo-1,3-beta-glucosidase 6(LOC106426072)	6.01	4.6	53010	0.17	Brassica napus
62	A0A078JHR9	peptide methionine sulfoxide reductase A3(LOC106446074)	5.96	5.4	23022	0.2	Brassica napus
63	A0A078GPC8	UBP1-associated protein 2A(LOC106368049)	5.53	5.3	48104	0.18	Brassica napus
64	A0A078HXP1	BnaA06g22560D protein(BnaA06g22560D)	9.03	4.7	42518	0.1	Brassica napus
65	A0A078HV59	BnaA03g53100D protein(BnaA03g53100D)	9.3	3.4	81406	0.1	Brassica napus
66	A0A078HHH4	glutaredoxin-C2(LOC106446144)	6.71	44.1	11917	2.8	Brassica napus
67	A0A078FIV1	BnaA10g06850D protein(BnaA10g06850D)	5.1	41	17781	1.61	Brassica napus
68	A0A078G0Q3	thiosulfate sulfurtransferase 16, chloroplastic(LOC106366328)	5.46	38.7	13347	1.46	Brassica napus
69	A0A078JMC4	BnaA09g54410D protein(BnaA09g54410D)	7.79	36.5	15336	1.26	Brassica napus
70	A0A078IGD9	heme-binding protein 2(LOC106447223)	4.8	34.2	25721	1.26	Brassica napus
71	A0A078F7L1	BnaA02g05130D protein(BnaA02g05130D)	5.96	23.9	31242	0.32	Brassica napus
72	A0A078J2V6	(rape) hypothetical protein(BnaA03g55950D)	5.55	19.8	72889	0.65	Brassica napus
73	A0A078FWN9	BnaA05g10360D protein(BnaA05g10360D)	6.26	17.6	61107	0.7	Brassica napus
74	A0A078F7G0	endo-1,3;1,4-beta-D-glucanase-like(LOC125580713)	4.66	27.6	26279	1.2	Brassica napus
75	A0A078GW60	BnaA02g33270D protein(BnaA02g33270D)	6.51	15.9	17528	0.61	Brassica napus
76	A0A078H3F2	BnaC06g15850D protein(BnaC06g15850D)	5.55	7.6	20323	0.22	Brassica napus
77	A0A078CVS8	(rape) hypothetical protein(BnaA03g00720D)	10.27	16.9	15224	0.73	Brassica napus
78	A0A078J719	(rape) hypothetical protein(BnaA03g55610D)	8.03	20.8	37710	0.58	Brassica napus
79	A0A078BXJ1	probable glucan endo-1,3-beta-glucosidase BG3(LOC106353239)	9.4	8.5	37927	0.25	Brassica napus
80	A0A078FL33	synaptotagmin-1(LOC106429454)	7.22	13.7	62031	0.42	Brassica napus
81	A0A078GIG1	serine--tRNA ligase(BnaC02g39740D)	6.65	13.7	51722	0.52	Brassica napus
82	A0A078FU93	glutaredoxin-C4(LOC106411361)	6.41	14.4	14347	0.33	Brassica napus
83	A0A078GL08	probable phospholipid hydroperoxide glutathione peroxidase 6, mitochondrial(LOC106401696)	9.2	14.4	25431	0.64	Brassica napus
84	A0A078I5R3	tropinone reductase homolog At2g29310(LOC106436184)	5.27	13.7	28390	0.54	Brassica napus
85	A0A078GKL0	(rape) hypothetical protein(BnaA02g10850D)	8.78	6.6	26253	0.17	Brassica napus
86	A0A078IFI4	bifunctional D-cysteine desulfhydrase/1-aminocyclopropane-1-carboxylate deaminase, mitochondrial(LOC106406306)	7.69	11.4	44239	0.33	Brassica napus
87	A0A078GPF7	BnaA02g10870D protein(BnaA02g10870D)	7.66	6.6	26355	0.17	Brassica napus
88	A0A078HTZ3	peptidylprolyl isomerase(BnaA01g05720D)	8.83	13.5	21633	0.46	Brassica napus
89	A0A078JIQ0	peptidyl-prolyl cis-trans isomerase FKBP18, chloroplastic(LOC106421373)	8.94	5.7	25482	0.18	Brassica napus
90	A0A078J7P7	(rape) hypothetical protein(BnaA05g34770D)	6.43	4.5	37040	0.12	Brassica napus
91	A0A078JC84	BnaA01g34580D protein(BnaA01g34580D)	9.23	8.8	53345	0.37	Brassica napus
92	A0A078IMT9	(rape) hypothetical protein(BnaA06g23450D)	5.94	5.3	31988	0.14	Brassica napus
93	A0A078IGF7	(rape) hypothetical protein(BnaC04g05020D)	8.22	10.4	50981	0.39	Brassica napus
94	A0A078FXL6	cysteine proteinase RD21A(LOC106422572)	5.23	12.7	51732	0.28	Brassica napus
95	A0A078FHP6	(rape) hypothetical protein(BnaC04g29100D)	8.85	9.2	81489	0.23	Brassica napus
96	A0A078FY34	Co-chaperone protein p23(BnaC03g30910D)	4.65	4.6	32746	0.13	Brassica napus
97	A0A078FEH1	Germin-like protein(BnaA09g39580D)	8.71	13.2	23677	0.41	Brassica napus
98	A0A078JMZ9	glutamine synthetase cytosolic isozyme 1-3(LOC106429263)	6.61	19.2	38775	0.53	Brassica napus
99	A0A078I457	EG45-like domain containing protein 2(LOC111200555)	9.47	8.5	14748	0.33	Brassica napus
100	A0A078FKF7	(rape) hypothetical protein(BnaA03g51570D)	5.73	8.4	35726	0.26	Brassica napus
101	A0A078GVA3	carbamoyl-phosphate synthase small chain, chloroplastic(LOC106435229)	5.44	4.7	46520	0.2	Brassica napus
102	A0A078JXJ1	BnaCnng67200D protein(BnaCnng67200D)	5.35	2.4	62611	0.07	Brassica napus
103	A0A078JKU9	(rape) hypothetical protein(BnaAnng21370D)	9.87	4.1	64316	0.14	Brassica napus
104	A0A078GHM5	BnaA03g59800D protein(BnaA03g59800D)	7.08	5	54360	0.08	Brassica napus
105	A0A078H7I9	Ornithine aminotransferase(BnaA06g36140D)	6.81	5.6	47025	0.19	Brassica napus
106	A0A078GCQ3	protein DJ-1 homolog A-like(LOC106371536)	5.14	3.3	42311	0.1	Brassica napus
Ck vs Gly+Silicon_Down
1	A0A078JI52	(rape) hypothetical protein(BnaA01g35060D)	4.91	69.5	26752	10.96	Brassica napus
2	A0A078G9Q8	Photosystem I reaction center subunit II, chloroplastic(BnaA09g01080D)	9.52	60	15813	8.4	Brassica napus
3	A0A078H5R4	histone H4(LOC106346382)	11.48	51.5	11402	11.33	Brassica napus
4	A0A078JQI2	ribulose bisphosphate carboxylase small subunit, chloroplastic 2-like(LOC106352647)	8.23	60.8	20574	8.77	Brassica napus
5	A0A078FXM1	cysteine synthase, chloroplastic/chromoplastic(LOC106447111)	8.09	51.3	41933	5.28	Brassica napus
6	A0A078F603	BnaA05g27530D protein(BnaA05g27530D)	10.89	42.5	17545	3.07	Brassica napus
7	A0A078GUT8	protochlorophyllide reductase B, chloroplastic(LOC106376104)	9.28	58.7	43153	5.75	Brassica napus
8	A0A078GA69	inorganic diphosphatase(BnaC09g46990D)	5.55	32.1	33188	2.58	Brassica napus
9	A0A078GLP4	BnaC06g11290D protein(BnaC06g11290D)	9.82	38.9	19426	2.61	Brassica napus
10	A0A078IUM5	50S ribosomal protein L1, chloroplastic-like(LOC106444921)	9.43	40.4	36820	3.77	Brassica napus
11	A0A078J0N0	inorganic diphosphatase(BnaA03g55930D)	6.16	46.3	33249	3.63	Brassica napus
12	A0A078IT30	40S ribosomal protein S7(LOC106387287)	9.83	41.9	22140	2.96	Brassica napus
13	A0A078H4F2	glycine cleavage system H protein 3, mitochondrial(LOC125587646)	5.11	50.6	18158	3.85	Brassica napus
14	A0A078I2J6	BnaA02g05060D protein(BnaA02g05060D)	9.63	41.8	37073	3.1	Brassica napus
15	A0A078FPP9	phosphoenolpyruvate carboxylase 2-like(LOC106391718)	5.76	54.7	110461	4.69	Brassica napus
16	A0A078FX41	UPF0603 protein At1g54780, chloroplastic(LOC106376613)	7.71	35.6	30924	2.31	Brassica napus
17	A0A078DNQ5	ATP synthase subunit d, mitochondrial(LOC106440060)	4.92	39.9	19640	2.81	Brassica napus
18	A0A078JE23	BnaA06g38690D protein(BnaA06g38690D)	5.55	42.6	91651	3.2	Brassica napus
19	A0A078CAM5	40S ribosomal protein S5-1(LOC106353068)	9.66	29	23060	2.56	Brassica napus
20	A0A078HH09	probable steroid-binding protein 3(LOC106433278)	5.14	38	10996	2.03	Brassica napus
21	A0A078FGQ0	50S ribosomal protein L15, chloroplastic-like(LOC106349417)	10.75	39.5	29218	3.03	Brassica napus
22	A0A078H4R1	elongation factor G, chloroplastic(LOC106399314)	5.65	41.3	85617	2.41	Brassica napus
23	A0A078G4M4	50S ribosomal protein L9, chloroplastic(LOC106428563)	9.81	42.3	22009	3.63	Brassica napus
24	A0A078FN18	(rape) hypothetical protein(BnaA08g14150D)	10.01	24.2	22319	1.69	Brassica napus
25	A0A078IBD0	proteasome subunit alpha type-3(LOC106358451)	6.12	26.5	27631	1.48	Brassica napus
26	A0A078FXI3	60S ribosomal protein L7-3(LOC106396077)	9.95	31.8	28063	1.97	Brassica napus
27	A0A078I495	jacalin-related lectin 4(LOC106451618)	5.76	32.2	33276	2.03	Brassica napus
28	A0A078HEL5	Elongation factor Ts, mitochondrial(BnaA01g07830D)	4.91	44.7	104587	2.88	Brassica napus
29	A0A078FLI1	protein THYLAKOID FORMATION 1, chloroplastic(LOC106368798)	9.21	33.8	33379	1.78	Brassica napus
30	A0A078GVU9	(rape) hypothetical protein (BnaA04g17960D)	4.96	48.6	17973	1.95	Brassica napus
31	D1L8S1	ribosomal protein S11(rps11)	12.25	34.1	15128	2.86	Brassica napus
32	A0A078JJ92	BnaAnng21260D protein(BnaAnng21260D)	7.01	32.1	35806	1.78	Brassica napus
33	A0A078F200	BnaA07g24900D protein(BnaA07g24900D)	9.66	31.3	25659	1.29	Brassica napus
34	A0A078IWR4	Peroxidase(BnaAnng12900D)	9.06	17.1	40088	0.87	Brassica napus
35	A0A078G7Z8	peptidylprolyl isomerase(BnaA02g09180D)	5.23	38.5	61574	2.51	Brassica napus
36	A0A078HVI2	(rape) hypothetical protein(BnaA08g03320D)	9.88	33.9	18882	1.99	Brassica napus
37	A0A078FJL5	50S ribosomal protein L13, chloroplastic(LOC106345844)	9.97	38.3	27194	1.54	Brassica napus
38	A0A078G2K1	remorin(LOC106450942)	7.67	32.3	21168	1.66	Brassica napus
39	A0A078FDV7	(rape) hypothetical protein(BnaC05g05110D)	9.17	21.2	31232	1.2	Brassica napus
40	A0A078JCZ3	30S ribosomal protein S9, chloroplastic(LOC106354529)	10.26	32.1	22996	1.43	Brassica napus
41	A0A078HXD6	nucleolar protein 56(LOC106354114)	8.79	17	58354	0.44	Brassica napus
42	A0A078FG18	uncharacterized BNAC06G13920D(BNAC06G13920D)	8.31	29.1	16313	1.13	Brassica napus
43	A0A078GTL5	NADPH-protochlorophyllide oxidoreductase(BnaA03g48610D)	8.59	28.3	69684	1.61	Brassica napus
44	A0A078FRI5	(rape) hypothetical protein(BnaA08g27510D)	9.81	13.3	18761	0.91	Brassica napus
45	A0A078HFK7	L-ascorbate peroxidase(BnaAnng04450D)	6.77	21.4	39192	0.9	Brassica napus
46	A0A078H195	Ribosomal protein(BnaA04g15900D)	10.08	17.9	31974	0.97	Brassica napus
47	A0A078FZT3	(rape) hypothetical protein(BnaA09g04830D)	7.14	26.6	34014	1.39	Brassica napus
48	A0A078GX98	Ferredoxin(BnaA01g18870D)	4.5	36.1	16005	1.18	Brassica napus
49	A0A078FM50	(rape) hypothetical protein(BnaC02g02830D)	9.52	23.6	61381	0.96	Brassica napus
50	A0A078HJQ0	remorin(LOC106452177)	5.97	29.2	21611	0.78	Brassica napus
51	A0A078FWU2	phosphomannomutase(LOC106450944)	5.84	19.9	28069	0.85	Brassica napus
52	A0A078GI78	ankyrin repeat domain-containing protein 2B(LOC106447208)	4.38	43.6	36684	1.42	Brassica napus
53	A0A078I1B3	BnaAnng07030D protein(BnaAnng07030D)	4.82	28.8	61066	1.52	Brassica napus
54	A0A078H5Q9	ATP-citrate synthase beta chain protein 2(LOC106403002)	7.55	27.1	66238	1.12	Brassica napus
55	A0A078IIU7	(rape) hypothetical protein(BnaC02g44060D)	9.81	31.4	41903	0.98	Brassica napus
56	A0A078JAW3	polyadenylate-binding protein 2-like(LOC106361076)	8.13	15.6	67572	0.64	Brassica napus
57	A0A078FZM5	histone H1(LOC106389056)	9.73	27	50700	0.75	Brassica napus
58	A0A078IF83	BnaC07g27420D protein(BnaC07g27420D)	8.95	27.1	57877	1.46	Brassica napus
59	A0A078IE15	BnaA01g13510D protein(BnaA01g13510D)	6.86	18.2	26947	0.6	Brassica napus
60	A0A078HJJ8	(rape) hypothetical protein(BnaC02g23140D)	6.13	20.9	51892	0.78	Brassica napus
61	A0A078HFH1	Glycerol-3-phosphate acyltransferase, chloroplastic(BnaA05g16330D)	6.37	31.6	49227	0.99	Brassica napus
62	A0A078HTA8	D-glycerate 3-kinase, chloroplastic(LOC106445942)	6.14	17	50723	0.67	Brassica napus
63	A0A078FYK6	(rape) hypothetical protein(BnaC04g03220D)	6	22.6	31657	0.71	Brassica napus
64	A0A078F9H1	BnaC07g33390D protein(BnaC07g33390D)	5.63	14.3	37160	0.58	Brassica napus
65	A0A078J698	Ribulose bisphosphate carboxylase/oxygenase activase, chloroplastic(BnaC06g43890D)	6	18.8	47887	0.71	Brassica napus
66	A0A078JAT9	RNA helicase(BnaA06g39420D)	8.66	26.7	81159	1.03	Brassica napus
67	A0A078GLR5	Pyruvate dehydrogenase E1 component subunit beta(BnaA09g26420D)	6.67	10.5	35039	0.43	Brassica napus
68	A0A078FHS0	(rape) hypothetical protein(BnaC09g38260D)	6.01	11	35970	0.42	Brassica napus
69	A0A078HUW3	RGG repeats nuclear RNA binding protein C(LOC106381869)	8.44	23.9	35559	0.99	Brassica napus
70	A0A078G4T3	adenylate kinase(BnaA09g02790D)	7.7	24.9	32972	0.89	Brassica napus
71	A0A078J9V7	plastidial pyruvate kinase 2(LOC106391648)	6.94	28.1	63879	1.2	Brassica napus
72	A0A078I6D5	light-harvesting complex-like protein OHP2, chloroplastic(BNAA08G06530D)	9.44	14.6	18741	0.93	Brassica napus
73	A0A078F3X9	acetyl-CoA carboxytransferase(BnaA03g17570D)	5.56	23.9	85241	1	Brassica napus
74	A0A078GNS9	(rape) hypothetical protein(BnaA05g18130D)	5.66	11.8	52802	0.38	Brassica napus
75	A0A078FQR6	Pyruvate dehydrogenase E1 component subunit alpha(BnaC05g00810D)	7.15	30.1	47777	1.64	Brassica napus
76	A0A078I057	stearoyl-[acyl-carrier-protein] 9-desaturase, chloroplastic-like(LOC111197705)	5.81	12.8	45594	0.46	Brassica napus
77	A0A078ITV7	(rape) hypothetical protein(BnaC07g49390D)	5.15	17.8	49120	0.54	Brassica napus
78	A0A078GWV1	BnaC01g40070D protein(BnaC01g40070D)	5.7	17.1	49850	0.52	Brassica napus
79	A0A078G0T0	cell division protein FtsY homolog, chloroplastic(LOC106450943)	8.16	14.7	39271	0.37	Brassica napus
80	A0A078ICZ4	1,4-dihydroxy-2-naphthoyl-CoA synthase, peroxisomal(LOC111212117)	8.86	14.5	36484	0.58	Brassica napus
81	A0A078J2Z4	aquaporin PIP2-1(LOC106433954)	6.95	11.5	30671	0.48	Brassica napus
82	A0A078IZH1	phosphoglucomutase (alpha-D-glucose-1,6-bisphosphate-dependent)(BnaC02g44120D)	6.21	16.3	66971	0.45	Brassica napus
83	A0A078HBT3	(rape) hypothetical protein(BnaA01g24650D)	5.35	11.8	66196	0.57	Brassica napus
84	A0A078H5C3	superoxide dismutase(BnaC03g16120D)	4.89	7.7	34440	0.29	Brassica napus
85	A0A078JJZ9	Glucose-6-phosphate 1-dehydrogenase(BnaCnng48180D)	8	12	65200	0.49	Brassica napus
86	A0A078F3D0	50S ribosomal protein L17, chloroplastic-like(LOC106353684)	11.36	20.6	23378	1.05	Brassica napus
87	A0A078J4E7	(rape) hypothetical protein(BnaA07g37280D)	4.93	9	52305	0.27	Brassica napus
88	A0A078FEM7	uncharacterized LOC106429057(LOC106429057)	5.63	11.2	82501	0.36	Brassica napus
89	A0A078FHB3	NADP-dependent D-sorbitol-6-phosphate dehydrogenase(LOC106368815)	5.89	10.7	35263	0.44	Brassica napus
90	A0A078IWH3	acylaminoacyl-peptidase(BnaA08g30180D)	6.24	9.9	90670	0.2	Brassica napus
91	A0A078FW18	fasciclin-like arabinogalactan protein 1(LOC106371391)	5.68	18.5	44944	0.43	Brassica napus
92	A0A078H0C1	BnaA06g19860D protein(BnaA06g19860D)	7.88	15.1	105552	0.5	Brassica napus
93	A0A078INC0	BnaA03g59020D protein(BnaA03g59020D)	5.17	19.6	53547	0.59	Brassica napus
94	A0A078JLD5	BnaCnng49920D protein(BnaCnng49920D)	6.24	6.5	38928	0.25	Brassica napus
95	A0A078FDW8	(rape) hypothetical protein(BnaA03g00280D)	6.54	9.6	61132	0.34	Brassica napus
96	A0A078H401	H(+)-exporting diphosphatase(BnaC05g11930D)	5.08	4.8	81467	0.22	Brassica napus
97	A0A078IKD8	BnaCnng19090D protein(BnaCnng19090D)	4.05	8.8	69564	0.26	Brassica napus
98	A0A078ILZ7	threonine--tRNA ligase, chloroplastic/mitochondrial 2(LOC106439803)	6.19	6.4	75523	0.26	Brassica napus
99	A0A078HN33	BnaA09g15170D protein(BnaA09g15170D)	6.65	3.8	63441	0.14	Brassica napus
100	A0A078FEZ7	phosphoglucomutase (alpha-D-glucose-1,6-bisphosphate-dependent)(BnaC06g31970D)	5.94	11.5	67888	0.28	Brassica napus
101	A0A078FU33	acetyl-coenzyme A synthetase, chloroplastic/glyoxysomal(LOC106446375)	5.82	4.7	83327	0.17	Brassica napus
102	A0A078FKU7	zeaxanthin epoxidase, chloroplastic(LOC106390346)	5.89	14.2	80384	0.61	Brassica napus
103	A0A078J322	uncharacterized LOC106433592(LOC106433592)	5.21	13.8	80985	0.44	Brassica napus
104	A0A078F5H6	acylamino-acid-releasing enzyme(LOC106401462)	5.81	6.6	84972	0.16	Brassica napus
105	A0A078FD35	BnaC08g44880D protein(BnaC08g44880D)	5.7	7.6	42175	0.36	Brassica napus
106	A0A078FMX3	BnaA08g13880D protein(BnaA08g13880D)	5.71	5.7	190806	0.17	Brassica napus
107	A0A078FQQ3	aspartyl protease family protein 2(LOC106401448)	9.63	5.8	52852	0.17	Brassica napus
108	A0A078FK25	BnaC06g14430D protein(BnaC06g14430D)	6.66	5.6	60093	0.15	Brassica napus
109	A0A078G836	BnaA01g34180D protein(BnaA01g34180D)	6.63	55.7	17493	8.54	Brassica napus
110	A0A078JCF7	BnaCnng39740D protein(BnaCnng39740D)	4.61	78.1	17031	10.15	Brassica napus
111	A0A078G6X0	30S ribosomal protein S3, chloroplastic(BnaA01g34120D)	9.39	58.6	18867	14.98	Brassica napus
112	A0A078HW44	BnaA02g27980D protein(BnaA02g27980D)	5.11	45.4	29681	2.85	Brassica napus
113	A0A078IHA7	40S ribosomal protein S16-3-like(LOC106345957)	10.27	52.1	16819	4.99	Brassica napus
114	A0A078IMT1	40S ribosomal protein S16-3(LOC106386575)	10.29	52.1	16763	4.99	Brassica napus
115	A0A078GH13	40S ribosomal protein S3-2-like(LOC106445693)	9.53	45.4	27509	8.69	Brassica napus
116	A0A078J638	photosystem II stability/assembly factor HCF136, chloroplastic(LOC111208780)	6.79	38.7	43771	2.11	Brassica napus
117	A0A078F1F5	60S ribosomal protein L13a-4(LOC106382482)	10.43	26.7	23748	2.59	Brassica napus
118	A0A078F6C1	copper transport protein ATX1(LOC106452614)	7.74	17.1	8251	0.62	Brassica napus
119	A0A078GTV5	50S ribosomal protein L22, chloroplastic(BnaA06g19340D)	9.7	28.8	18695	1.55	Brassica napus
120	A0A078H9L6	ACT domain-containing protein ACR11(LOC106346740)	4.95	29.7	30997	1.88	Brassica napus
121	A0A078G6S3	2,3-bisphosphoglycerate-independent phosphoglycerate mutase 1(LOC106453134)	5.43	33	60825	1.43	Brassica napus
122	A0A078H663	adenylate kinase 3(LOC106388472)	7.64	37.6	27186	1.94	Brassica napus
123	D1L8R1	ribosomal protein L20(rpl20)	11.93	29.1	14285	2.56	Brassica napus
124	A0A078GV44	proteasome subunit alpha type-7-A(LOC106440108)	7.71	25.6	27440	0.83	Brassica napus
125	A0A078H3S0	probable histone H2AXa(LOC106362330)	10.32	31.7	14758	1.2	Brassica napus
126	A0A078FGD5	dihydrolipoyllysine-residue acetyltransferase component 5 of pyruvate dehydrogenase complex, chloroplastic(LOC106367039)	8.23	28.2	47332	1.14	Brassica napus
127	A0A078F3X2	bifunctional monothiol glutaredoxin-S16, chloroplastic(LOC106438158)	8.32	21.6	32437	0.91	Brassica napus
128	A0A078IJ35	Polyadenylate-binding protein(BnaA06g03080D)	7.63	12.7	71077	0.5	Brassica napus
129	A0A078G3Y5	30S ribosomal protein S20, chloroplastic(LOC106349409)	10.36	17.1	21711	0.76	Brassica napus
130	A0A078GT00	BnaA05g31420D protein(BnaA05g31420D)	4.45	37.2	48483	1.79	Brassica napus
131	A0A078I3I7	urease accessory protein G(LOC106432795)	5.83	14.9	30040	0.51	Brassica napus
132	A0A078HFI3	mitochondrial carnitine/acylcarnitine carrier-like protein(LOC106399954)	9.53	18.3	31071	0.66	Brassica napus
133	A0A078FSF5	protoporphyrinogen oxidase 1, chloroplastic(LOC106400987)	9.13	31.1	57625	1.18	Brassica napus
134	A0A078IN98	BnaC03g61130D protein(BnaC03g61130D)	5.38	24	28918	1.05	Brassica napus
135	A0A078JUQ1	xyloglucan endotransglucosylase/hydrolase(LOC106389424)	8.91	21	34326	0.9	Brassica napus
136	A0A078GF24	ubiquitin-conjugating enzyme E2 variant 1D(LOC106445164)	6.51	20.5	16737	1.15	Brassica napus
137	A0A078FJS1	Proteasome subunit beta(BnaA03g51390D)	5.18	18.5	25151	0.91	Brassica napus
138	A0A078HWP8	methylenetetrahydrofolate reductase 1(LOC106368417)	5.53	33.6	66740	1.16	Brassica napus
139	A0A078I750	BnaA08g06730D protein(BnaA08g06730D)	7.79	32.3	16800	1.62	Brassica napus
140	A0A078JN33	Glucose-1-phosphate adenylyltransferase(BnaC09g54280D)	8.73	20	57250	0.8	Brassica napus
141	A0A078F9W7	ATP synthase subunit O, mitochondrial(LOC106372295)	9.06	27.9	26802	1.53	Brassica napus
142	A0A078JGQ7	BnaCnng44460D protein(BnaCnng44460D)	10.88	21.7	26067	1.27	Brassica napus
143	A0A078HTX7	ferredoxin-thioredoxin reductase, variable chain-like(LOC106382704)	7.77	20.3	17267	0.61	Brassica napus
144	A0A078GBR4	BnaC04g01370D protein(BnaC04g01370D)	6.54	16.7	23582	0.69	Brassica napus
145	A0A078I2V9	single-stranded DNA-binding protein WHY3, chloroplastic(LOC106369337)	9.56	18.4	28852	0.78	Brassica napus
146	A0A078IUQ3	diaminopimelate epimerase, chloroplastic-like(LOC106352839)	5.96	11.7	39963	0.51	Brassica napus
147	A0A078HLB8	(rape) hypothetical protein(BnaC02g23070D)	5.89	15.1	50906	0.52	Brassica napus
148	A0A078HAL9	early nodulin-like protein 1(LOC106365138)	5.67	11.2	19253	0.52	Brassica napus
149	A0A078HEZ5	uncharacterized LOC106452857(LOC106452857)	9.02	24.7	39379	1.07	Brassica napus
150	A0A078HH70	(rape) hypothetical protein(BnaA04g19830D)	9.25	15	32285	0.46	Brassica napus
151	A0A078GQ71	mitochondrial outer membrane protein porin 1-like(LOC106433438)	8.53	18.1	29333	0.98	Brassica napus
152	A0A078IIX1	(rape) hypothetical protein(BnaA05g14820D)	7.71	31.4	41693	0.83	Brassica napus
153	A0A078F9X4	50S ribosomal protein L10, chloroplastic(LOC106372291)	9.35	21.6	24609	1.37	Brassica napus
154	A0A078GEW5	rubredoxin-like(LOC106445648)	6.3	19.8	21275	0.49	Brassica napus
155	A0A078FUP2	1-deoxy-D-xylulose-5-phosphate reductoisomerase(BnaA09g06230D)	6.68	17.5	54588	0.71	Brassica napus
156	A0A078HKQ3	(rape) hypothetical protein(BnaA06g19130D)	6.37	18.1	42961	0.61	Brassica napus
157	A0A078HVC6	BnaC02g13690D protein(BnaC02g13690D)	6.77	12.7	43466	0.6	Brassica napus
158	A0A078H579	(rape) hypothetical protein(BnaC02g17620D)	7.2	18	48776	0.68	Brassica napus
159	A0A078JGY9	(rape) hypothetical protein(BnaAnng21340D)	6.27	11.9	14971	0.74	Brassica napus
160	A0A078I4C3	alpha-glucan phosphorylase 1(LOC106371101)	5.77	14.8	105723	0.44	Brassica napus
161	A0A078IMF3	(rape) hypothetical protein(BnaCnng20150D)	5.54	20.7	50442	0.99	Brassica napus
162	A0A078GJ20	T-complex protein 1 subunit zeta 2(LOC106424722)	5.88	18.3	59506	0.64	Brassica napus
163	A0A078GQP1	BnaC04g51330D protein(BnaC04g51330D)	5.94	20.5	106151	0.55	Brassica napus
164	A0A078FYT4	PI-PLC X-box domain-containing protein DDB_G0293730-like(LOC111213230)	5.27	20.8	36704	0.61	Brassica napus
165	A0A078FW43	BnaA09g20260D protein(BnaA09g20260D)	5.15	11.9	53747	0.37	Brassica napus
166	A0A078GSK1	xyloglucan endotransglucosylase/hydrolase protein 24-like(LOC106391591)	8.76	9.6	32046	0.31	Brassica napus
167	A0A078IQC1	acetylglutamate kinase, chloroplastic-like(LOC106396853)	8.67	15	36248	0.56	Brassica napus
168	A0A078G9E1	BnaA09g30590D protein(BnaA09g30590D)	5.28	20.1	72204	0.79	Brassica napus
169	A0A078IB19	RNA-binding protein CP33, chloroplastic-like(LOC106360973)	7.05	17.9	32145	0.7	Brassica napus
170	A0A078HRT8	haloacid dehalogenase-like hydrolase domain-containing protein At4g39970(LOC125596719)	5.08	24.8	34176	1.09	Brassica napus
171	A0A078FWI7	(rape) hypothetical protein(BnaA10g09500D)	6.15	10	43180	0.32	Brassica napus
172	A0A078I2F0	glutamate--tRNA ligase(BnaA06g23200D)	6.79	7.6	62887	0.22	Brassica napus
173	A0A078FIC9	15-cis-phytoene desaturase, chloroplastic/chromoplastic-like(LOC106390766)	5.96	16	63461	0.5	Brassica napus
174	A0A078HGD4	acylamino-acid-releasing enzyme(LOC106415233)	6.39	14.6	91150	0.38	Brassica napus
175	A0A078FZ06	1-aminocyclopropane-1-carboxylate oxidase 4(LOC106401189)	5.43	21.5	36653	0.6	Brassica napus
176	A0A078IEP9	long chain acyl-CoA synthetase 4(LOC106375990)	5.96	9.9	75270	0.26	Brassica napus
177	A0A078GS41	rhodanese-like domain-containing protein 10(LOC106400517)	8.92	17.1	24134	0.42	Brassica napus
178	A0A078FUD9	NAD(P)H-quinone oxidoreductase subunit U, chloroplastic(LOC106421301)	5.06	6.5	24443	0.19	Brassica napus
179	A0A078II47	GDSL esterase/lipase At1g33811(LOC106345222)	9.06	21.6	41865	0.67	Brassica napus
180	A0A078F8N4	(rape) hypothetical protein(BnaC02g19990D)	7.63	7	65445	0.29	Brassica napus
181	A0A078IQK6	psbP domain-containing protein 2, chloroplastic(LOC106446888)	8.56	9.3	26160	0.37	Brassica napus
182	A0A078FQB4	fasciclin-like arabinogalactan protein 7(LOC111205308)	6.04	7	27326	0.16	Brassica napus
183	A0A078G7C1	leucine--tRNA ligase, chloroplastic/mitochondrial-like(LOC111204472)	5.96	2.5	109388	0.08	Brassica napus
184	A0A078HPP7	chloroplast processing peptidase(LOC106451704)	5.88	14.8	33101	0.46	Brassica napus
185	A0A078GRE2	aminopeptidase P2(LOC125609138)	5.84	8.5	77417	0.18	Brassica napus
186	A0A078IY55	protein disulfide isomerase-like 1-3(LOC106415351)	4.73	2.1	64451	0.07	Brassica napus
187	A0A078FD04	(rape) hypothetical protein(BnaC08g45130D)	5.47	6.5	83161	0.23	Brassica napus
188	A0A078H4I2	inner membrane protein ALBINO3, chloroplastic(LOC106446916)	9.24	4.5	47944	0.09	Brassica napus
189	A0A078JWT1	Carboxypeptidase(BnaCnng66490D)	7.66	4.5	50632	0.09	Brassica napus
190	A0A078FT17	BnaC08g41260D protein(BnaC08g41260D)	7.46	7.4	55154	0.26	Brassica napus
191	A0A078HY96	Lipoxygenase(BnaA01g21450D)	5.3	5.5	137628	0.14	Brassica napus
192	A0A078HL18	cystathionine gamma-synthase 1, chloroplastic(LOC106453252)	6.37	4.2	57362	0.15	Brassica napus
Ck vs Silicon_Up
1	A0A078FRU9	glycine-rich RNA-binding protein GRP2A(LOC106446376)	5.54	40.8	16393	3.72	Brassica napus
2	A0A078FQZ9	BnaC06g07900D protein(BnaC06g07900D)	10.19	37.6	20286	3.55	Brassica napus
3	A0A078GLT1	chlorophyll a-b binding protein 1, chloroplastic(LOC106367374)	5.33	67.4	28422	4.45	Brassica napus
4	A0A078I263	chlorophyll a-b binding protein 1, chloroplastic-like(LOC106357831)	5.48	67.4	28337	4.45	Brassica napus
5	A0A078J5Z4	(rape) hypothetical protein(BnaC08g49360D)	5.5	49.7	16175	2.84	Brassica napus
6	A0A078HC00	(rape) hypothetical protein(BnaC03g59270D)	9.07	51.1	40590	2.53	Brassica napus
7	A0A078F7P2	60S ribosomal protein L27(BnaC08g09980D)	10.16	26.6	12623	1.77	Brassica napus
8	A0A078J8I6	chlorophyll a-b binding protein CP26, chloroplastic-like(LOC106440450)	6.34	52	30346	4.02	Brassica napus
9	A0A078HEE7	40S ribosomal protein S8(BnaC09g37460D)	10.36	38.4	29392	2.22	Brassica napus
10	A0A078J6H5	Peptidyl-prolyl cis-trans isomerase(BnaA04g27460D)	8.75	26	28317	1.4	Brassica napus
11	A0A078FWF3	40S ribosomal protein S3a(BnaC03g65890D)	9.65	32.7	28193	1.94	Brassica napus
12	A0A078JMC4	BnaA09g54410D protein(BnaA09g54410D)	7.79	36.5	15336	1.26	Brassica napus
13	A0A078GVL1	14-3-3-like protein GF14 nu(LOC106453223)	4.7	23.4	29561	1.06	Brassica napus
14	A0A078GY42	photosystem I reaction center subunit VI-1, chloroplastic(LOC106401521)	10	47.6	15197	1.16	Brassica napus
15	A0A078GZR9	glucan endo-1,3-beta-glucosidase(LOC106445206)	9.35	28.8	41206	1.29	Brassica napus
16	A0A078F5S2	Cytochrome b-c1 complex subunit Rieske, mitochondrial(BnaC09g43660D)	5.89	14.8	15025	0.32	Brassica napus
17	A0A078BXJ1	probable glucan endo-1,3-beta-glucosidase BG3(LOC106353239)	9.4	8.5	37927	0.25	Brassica napus
18	A0A078HMR7	Ferredoxin--NADP reductase, chloroplastic(BnaC09g21770D)	8.29	6.6	42730	0.22	Brassica napus
19	A0A078IBE5	cytochrome c oxidase subunit 6b-1(LOC106358170)	4.21	28.1	20589	0.84	Brassica napus
20	A0A078G439	(rape) hypothetical protein(BnaA01g28810D)	9.12	9.1	30345	0.31	Brassica napus
21	A0A078FVG4	BnaA08g04080D protein(BnaA08g04080D)	5.23	10.9	51823	0.39	Brassica napus
22	A0A078IGF7	(rape) hypothetical protein(BnaC04g05020D)	8.22	10.4	50981	0.39	Brassica napus
23	A0A078IK08	thioredoxin-dependent peroxiredoxin(BnaA06g15090D)	8.71	12.3	28531	0.35	Brassica napus
24	A0A078FKF7	(rape) hypothetical protein(BnaA03g51570D)	5.73	8.4	35726	0.26	Brassica napus
25	A0A078IKR0	GDSL esterase/lipase At5g45950(LOC106381690)	8.35	6.4	40072	0.24	Brassica napus
26	A0A078GPC8	UBP1-associated protein 2A(LOC106368049)	5.53	5.3	48104	0.18	Brassica napus
27	A0A078IQD0	BnaAnng12330D protein(BnaAnng12330D)	4.98	2.6	78709	0.06	Brassica napus
Ck vs Silicon_Down
1	A0A078HUC7	glutamate--glyoxylate aminotransferase 1(LOC106434229)	6.21	69.7	53306	11.69	Brassica napus
2	A0A078HZT2	glutamate--glyoxylate aminotransferase 1(LOC106440992)	6.3	66.1	53548	9	Brassica napus
3	A0A078JI52	(rape) hypothetical protein(BnaA01g35060D)	4.91	69.5	26752	10.96	Brassica napus
4	A0A078H0T9	cysteine synthase, chloroplastic/chromoplastic-like(LOC106429290)	7.55	50.9	41659	6.01	Brassica napus
5	A0A078FXM1	cysteine synthase, chloroplastic/chromoplastic(LOC106447111)	8.09	51.3	41933	5.28	Brassica napus
6	A0A078JMV8	BnaAnng28500D protein(BnaAnng28500D)	10.28	37.5	15616	2.94	Brassica napus
7	A0A078FDX8	pyridoxal 5'-phosphate synthase subunit PDX1.3-like(LOC106427315)	5.68	33	33448	2.84	Brassica napus
8	A0A078HZW7	BnaC05g36760D protein(BnaC05g36760D)	5.63	42.2	16284	1.76	Brassica napus
9	A0A078FPP9	phosphoenolpyruvate carboxylase 2-like(LOC106391718)	5.76	54.7	110461	4.69	Brassica napus
10	A0A078J995	BnaCnng42590D protein(BnaCnng42590D)	8.74	39.1	29396	2.42	Brassica napus
11	A0A078CAM5	40S ribosomal protein S5-1(LOC106353068)	9.66	29	23060	2.56	Brassica napus
12	A0A078G3C7	basic transcription factor 3(LOC106427168)	6.75	28.2	18955	1.88	Brassica napus
13	A0A078J5R3	sorbitol dehydrogenase(LOC106347637)	6.33	34.9	39809	1.55	Brassica napus
14	A0A078JJ92	BnaAnng21260D protein(BnaAnng21260D)	7.01	32.1	35806	1.78	Brassica napus
15	A0A078FY06	thiocyanate methyltransferase 1(LOC106390210)	4.8	40.3	25283	1.72	Brassica napus
16	A0A078G7Z8	peptidylprolyl isomerase(BnaA02g09180D)	5.23	38.5	61574	2.51	Brassica napus
17	A0A078HVI2	(rape) hypothetical protein(BnaA08g03320D)	9.88	33.9	18882	1.99	Brassica napus
18	A0A078HXD6	nucleolar protein 56(LOC106354114)	8.79	17	58354	0.44	Brassica napus
19	A0A078HSP4	H/ACA ribonucleoprotein complex subunit 2-like protein(LOC106380523)	9.48	14.8	17088	1.06	Brassica napus
20	A0A078FS74	nuclear transport factor 2B(LOC106358047)	5.69	46.3	13744	2.35	Brassica napus
21	A0A078HBD2	nucleoid-associated protein At2g24020, chloroplastic(LOC106368633)	7.79	27.9	19986	1.27	Brassica napus
22	A0A078FWU2	phosphomannomutase(LOC106450944)	5.84	19.9	28069	0.85	Brassica napus
23	A0A078GI78	ankyrin repeat domain-containing protein 2B(LOC106447208)	4.38	43.6	36684	1.42	Brassica napus
24	A0A078I1B3	BnaAnng07030D protein(BnaAnng07030D)	4.82	28.8	61066	1.52	Brassica napus
25	A0A078JFK9	Glucose-6-phosphate isomerase(BnaA09g16190D)	6.13	21.1	62694	0.71	Brassica napus
26	A0A078I2B5	BnaAnng07540D protein(BnaAnng07540D)	5.52	27.7	50061	0.89	Brassica napus
27	A0A078HJ91	BnaC03g26820D protein(BnaC03g26820D)	8.81	26.6	61718	1.16	Brassica napus
28	A0A078IQV6	peptidylprolyl isomerase(BnaA03g57740D)	5.18	19	62450	0.61	Brassica napus
29	A0A078IF83	BnaC07g27420D protein(BnaC07g27420D)	8.95	27.1	57877	1.46	Brassica napus
30	A0A078H1K3	BnaA05g08860D protein(BnaA05g08860D)	7.21	19.6	64835	0.57	Brassica napus
31	A0A078HFH1	Glycerol-3-phosphate acyltransferase, chloroplastic(BnaA05g16330D)	6.37	31.6	49227	0.99	Brassica napus
32	A0A078HLB8	(rape) hypothetical protein(BnaC02g23070D)	5.89	15.1	50906	0.52	Brassica napus
33	A0A078FTA7	peptidyl-prolyl cis-trans isomerase NIMA-interacting 4(LOC106351523)	9.56	25.9	15052	1.19	Brassica napus
34	A0A078J5P5	ubiquitin receptor RAD23d(LOC106352651)	4.6	9.4	40857	0.48	Brassica napus
35	A0A078HEZ5	uncharacterized LOC106452857(LOC106452857)	9.02	24.7	39379	1.07	Brassica napus
36	A0A078GJN9	Aconitate hydratase(BnaA08g14870D)	5.73	17.4	101846	0.51	Brassica napus
37	A0A078FX27	protein HIGH CHLOROPHYLL FLUORESCENCE PHENOTYPE 244, chloroplastic-like(LOC106434635)	8.54	21.3	44025	0.96	Brassica napus
38	A0A078G963	serine carboxypeptidase-like 35(LOC106405933)	6.84	15.1	54513	0.48	Brassica napus
39	A0A078IRE8	berberine bridge enzyme-like 16(LOC106396176)	9.65	19	61360	0.88	Brassica napus
40	A0A078GEW5	rubredoxin-like(LOC106445648)	6.3	19.8	21275	0.49	Brassica napus
41	A0A078HVC6	BnaC02g13690D protein(BnaC02g13690D)	6.77	12.7	43466	0.6	Brassica napus
42	A0A078H579	(rape) hypothetical protein(BnaC02g17620D)	7.2	18	48776	0.68	Brassica napus
43	A0A078HUW3	RGG repeats nuclear RNA binding protein C(LOC106381869)	8.44	23.9	35559	0.99	Brassica napus
44	A0A078G839	leucine--tRNA ligase(BnaC08g42640D)	6.1	11.6	137836	0.37	Brassica napus
45	A0A078GNS9	(rape) hypothetical protein(BnaA05g18130D)	5.66	11.8	52802	0.38	Brassica napus
46	A0A078FRL5	(rape) hypothetical protein(BnaA05g10580D)	9.14	19.4	35524	0.59	Brassica napus
47	A0A078FEB2	methionine--tRNA ligase, cytoplasmic(LOC106426996)	6.2	11.6	90476	0.27	Brassica napus
48	A0A078HYJ1	arginine--tRNA ligase(BnaA03g47930D)	7.19	8.5	72849	0.34	Brassica napus
49	A0A078FK29	DEAD-box ATP-dependent RNA helicase 38-like(LOC106452440)	5.3	10.2	55325	0.26	Brassica napus
50	A0A078FL57	Alpha-mannosidase(BnaA06g32690D)	5.86	11.9	115625	0.3	Brassica napus
51	A0A078I1I6	peroxisomal acyl-coenzyme A oxidase 1(LOC106437449)	8.29	9.8	74962	0.33	Brassica napus
52	A0A078FT27	BnaA06g35090D protein(BnaA06g35090D)	5.84	6.1	78509	0.17	Brassica napus
53	A0A078J4E7	(rape) hypothetical protein(BnaA07g37280D)	4.93	9	52305	0.27	Brassica napus
54	A0A078J2Z1	(rape) hypothetical protein(BnaC09g54420D)	6.37	9.4	103530	0.28	Brassica napus
55	A0A078GY92	uncharacterized BNAA03G49580D(BNAA03G49580D)	6.24	9.7	34625	0.28	Brassica napus
56	A0A078HBM9	Sucrose-phosphate synthase(BnaC09g37470D)	6.35	5.2	109685	0.17	Brassica napus
57	A0A078JLD5	BnaCnng49920D protein(BnaCnng49920D)	6.24	6.5	38928	0.25	Brassica napus
58	A0A078IN67	glutamyl-tRNA reductase-binding protein, chloroplastic(BNAA05G37200D)	8.29	5.3	35034	0.27	Brassica napus
59	A0A078J322	uncharacterized LOC106433592(LOC106433592)	5.21	13.8	80985	0.44	Brassica napus
60	A0A078F5H6	acylamino-acid-releasing enzyme(LOC106401462)	5.81	6.6	84972	0.16	Brassica napus
61	A0A078FMX3	BnaA08g13880D protein(BnaA08g13880D)	5.71	5.7	190806	0.17	Brassica napus
