# Supplementary material for: Proteomic analysis reveals the roles of silicon in mitigating glyphosate-induced toxicity in Brassica napus L
Source: Sci Rep. 2025 Jan 20;15:2465. doi: 10.1038/s41598-025-87024-5 (PMC11743794; doi:10.1038/s41598-025-87024-5)
Supplement: Supplementary file 4 — Supplementary Material 1 [file 41598_2025_87024_MOESM4_ESM.xlsx]

## Sheet: S4_GO_CIPs
Suppli. Table S4. GO annotation of the common identified proteins (CIPs) in B. napus seedlings in response to Si-mediated Gly stress using DAVID Bioinformatics
Protein Group	ID	Gene Name	Species	GOTERM_BP_DIRECT	GOTERM_CC_DIRECT	GOTERM_MF_DIRECT	KEGG_PATHWAY
1	A0A078FS95	(+)-neomenthol dehydrogenase(LOC106358390)	Brassica napus		GO:0009507~chloroplast,	GO:0016491~oxidoreductase activity,
2	A0A078FBH4	1,4-alpha-glucan-branching enzyme 2-2, chloroplastic/amyloplastic-like(LOC106430026)	Brassica napus	GO:0005975~carbohydrate metabolic process,GO:0005978~glycogen biosynthetic process,GO:0005982~starch metabolic process,GO:0019252~starch biosynthetic process,	GO:0005737~cytoplasm,GO:0009501~amyloplast,GO:0009507~chloroplast,	GO:0003844~1,4-alpha-glucan branching enzyme activity,GO:0004553~hydrolase activity, hydrolyzing O-glycosyl compounds,GO:0043169~cation binding,	bna00500:Starch and sucrose metabolism,bna01100:Metabolic pathways,bna01110:Biosynthesis of secondary metabolites,
3	A0A078ICZ4	1,4-dihydroxy-2-naphthoyl-CoA synthase, peroxisomal(LOC111212117)	Brassica napus	GO:0009234~menaquinone biosynthetic process,	GO:0005829~cytosol,	GO:0008935~1,4-dihydroxy-2-naphthoyl-CoA synthase activity,	bna00130:Ubiquinone and other terpenoid-quinone biosynthesis,bna01100:Metabolic pathways,bna01110:Biosynthesis of secondary metabolites,bna01240:Biosynthesis of cofactors,
4	A0A078FZ06	1-aminocyclopropane-1-carboxylate oxidase 4(LOC106401189)	Brassica napus			GO:0016491~oxidoreductase activity,GO:0046872~metal ion binding,	bna00270:Cysteine and methionine metabolism,bna01100:Metabolic pathways,bna01110:Biosynthesis of secondary metabolites,
5	A0A078F654	1-aminocyclopropane-1-carboxylate oxidase homolog 3-like(LOC106419994)	Brassica napus			GO:0016491~oxidoreductase activity,GO:0046872~metal ion binding,
6	A0A078F654	1-aminocyclopropane-1-carboxylate oxidase homolog 3-like(LOC106419996)	Brassica napus			GO:0016491~oxidoreductase activity,GO:0046872~metal ion binding,
7	A0A078FIY9	1-aminocyclopropane-1-carboxylate oxidase(LOC106365779)	Brassica napus			GO:0016491~oxidoreductase activity,GO:0046872~metal ion binding,	bna00270:Cysteine and methionine metabolism,bna01100:Metabolic pathways,bna01110:Biosynthesis of secondary metabolites,
8	A0A078FUP2	1-deoxy-D-xylulose-5-phosphate reductoisomerase(BnaA09g06230D)	Brassica napus	GO:0051484~isopentenyl diphosphate biosynthetic process, methylerythritol 4-phosphate pathway involved in terpenoid biosynthetic process,		GO:0030145~manganese ion binding,GO:0030604~1-deoxy-D-xylulose-5-phosphate reductoisomerase activity,GO:0070402~NADPH binding,
9	A0A078GVE4	10 kDa chaperonin 2, chloroplastic-like(LOC106394504)	Brassica napus	GO:0051085~chaperone mediated protein folding requiring cofactor,	GO:0005759~mitochondrial matrix,	GO:0005524~ATP binding,GO:0016887~ATPase activity,GO:0046872~metal ion binding,GO:0051082~unfolded protein binding,GO:0051087~chaperone binding,
10	A0A078H791	10 kDa chaperonin-like(LOC106364544)	Brassica napus	GO:0051085~chaperone mediated protein folding requiring cofactor,	GO:0005759~mitochondrial matrix,	GO:0005524~ATP binding,GO:0016887~ATPase activity,GO:0046872~metal ion binding,GO:0051082~unfolded protein binding,GO:0051087~chaperone binding,
11	A0A078H791	10 kDa chaperonin-like(LOC106454515)	Brassica napus	GO:0051085~chaperone mediated protein folding requiring cofactor,	GO:0005759~mitochondrial matrix,	GO:0005524~ATP binding,GO:0016887~ATPase activity,GO:0046872~metal ion binding,GO:0051082~unfolded protein binding,GO:0051087~chaperone binding,
12	A0A078G1G3	12-oxophytodienoate reductase 1-like(LOC106376739)	Brassica napus			GO:0010181~FMN binding,GO:0016491~oxidoreductase activity,	bna00592:alpha-Linolenic acid metabolism,bna01100:Metabolic pathways,bna01110:Biosynthesis of secondary metabolites,
13	A0A078I6X6	14-3-3-like protein GF14 epsilon(LOC106358182)	Brassica napus	GO:0007165~signal transduction,GO:0034613~cellular protein localization,	GO:0005634~nucleus,GO:0005737~cytoplasm,
14	A0A078I6X6	14-3-3-like protein GF14 epsilon(LOC106391697)	Brassica napus	GO:0007165~signal transduction,GO:0034613~cellular protein localization,	GO:0005634~nucleus,GO:0005737~cytoplasm,
15	A0A078HTM7	14-3-3-like protein GF14 lambda(LOC106383177)	Brassica napus	GO:0007165~signal transduction,GO:0034613~cellular protein localization,	GO:0005634~nucleus,GO:0005737~cytoplasm,
16	A0A078HTM7	14-3-3-like protein GF14 lambda(LOC125593927)	Brassica napus	GO:0007165~signal transduction,GO:0034613~cellular protein localization,	GO:0005634~nucleus,GO:0005737~cytoplasm,
17	A0A078GVL1	14-3-3-like protein GF14 nu(LOC106453223)	Brassica napus	GO:0007165~signal transduction,GO:0034613~cellular protein localization,	GO:0005634~nucleus,GO:0005737~cytoplasm,
18	A0A078FQL8	14-3-3-like protein GF14 omega(LOC106397868)	Brassica napus	GO:0007165~signal transduction,GO:0034613~cellular protein localization,	GO:0005634~nucleus,GO:0005737~cytoplasm,
19	A0A078FQL8	14-3-3-like protein GF14 omega(LOC106418419)	Brassica napus	GO:0007165~signal transduction,GO:0034613~cellular protein localization,	GO:0005634~nucleus,GO:0005737~cytoplasm,
20	A0A078FGC8	14-3-3-like protein GF14 phi(LOC106432579)	Brassica napus	GO:0007165~signal transduction,GO:0034613~cellular protein localization,	GO:0005634~nucleus,GO:0005737~cytoplasm,
21	A0A078HSS6	15-cis-phytoene desaturase, chloroplastic/chromoplastic(LOC106452751)	Brassica napus			GO:0016491~oxidoreductase activity,
22	A0A078HSS6	15-cis-phytoene desaturase, chloroplastic/chromoplastic(LOC111206502)	Brassica napus			GO:0016491~oxidoreductase activity,
23	A0A078FIC9	15-cis-phytoene desaturase, chloroplastic/chromoplastic-like(LOC106390766)	Brassica napus	GO:0016117~carotenoid biosynthetic process,	GO:0009507~chloroplast,GO:0009509~chromoplast,GO:0016020~membrane,	GO:0016166~phytoene dehydrogenase activity,GO:0016491~oxidoreductase activity,	bna00906:Carotenoid biosynthesis,bna01100:Metabolic pathways,bna01110:Biosynthesis of secondary metabolites,
24	A0A078G6S3	2,3-bisphosphoglycerate-independent phosphoglycerate mutase 1(LOC106453134)	Brassica napus	GO:0006007~glucose catabolic process,GO:0006096~glycolytic process,GO:0044262~cellular carbohydrate metabolic process,	GO:0005737~cytoplasm,	GO:0030145~manganese ion binding,GO:0046537~2,3-bisphosphoglycerate-independent phosphoglycerate mutase activity,	bna00010:Glycolysis / Gluconeogenesis,bna00260:Glycine, serine and threonine metabolism,bna01100:Metabolic pathways,bna01110:Biosynthesis of secondary metabolites,bna01200:Carbon metabolism,bna01230:Biosynthesis of amino acids,
25	A0A078F4E2	2-C-methyl-D-erythritol 4-phosphate cytidylyltransferase, chloroplastic(LOC106396261)	Brassica napus	GO:0019288~isopentenyl diphosphate biosynthetic process, methylerythritol 4-phosphate pathway,		GO:0050518~2-C-methyl-D-erythritol 4-phosphate cytidylyltransferase activity,	bna00900:Terpenoid backbone biosynthesis,bna01100:Metabolic pathways,bna01110:Biosynthesis of secondary metabolites,
26	A0A078F4E2	2-C-methyl-D-erythritol 4-phosphate cytidylyltransferase, chloroplastic-like(LOC125580067)	Brassica napus	GO:0019288~isopentenyl diphosphate biosynthetic process, methylerythritol 4-phosphate pathway,		GO:0050518~2-C-methyl-D-erythritol 4-phosphate cytidylyltransferase activity,	bna00900:Terpenoid backbone biosynthesis,bna01100:Metabolic pathways,bna01110:Biosynthesis of secondary metabolites,
27	A0A078F9Q1	2-Cys peroxiredoxin BAS1, chloroplastic(LOC106452491)	Brassica napus	GO:0045454~cell redox homeostasis,		GO:0051920~peroxiredoxin activity,
28	A0A078JMY8	2-Cys peroxiredoxin BAS1-like, chloroplastic(LOC106388616)	Brassica napus	GO:0045454~cell redox homeostasis,		GO:0051920~peroxiredoxin activity,
29	A0A078JMY8	2-Cys peroxiredoxin BAS1-like, chloroplastic(LOC106419437)	Brassica napus	GO:0045454~cell redox homeostasis,		GO:0051920~peroxiredoxin activity,
30	A0A078G733	2-dehydro-3-deoxyphosphooctonate aldolase 1(LOC106381509)	Brassica napus	GO:0046364~monosaccharide biosynthetic process,	GO:0005829~cytosol,	GO:0008676~3-deoxy-8-phosphooctulonate synthase activity,	bna01100:Metabolic pathways,bna01250:Biosynthesis of nucleotide sugars,
31	A0A078FR19	2-hydroxyacyl-CoA lyase(LOC106445973)	Brassica napus	GO:0001561~fatty acid alpha-oxidation,	GO:0005777~peroxisome,	GO:0000287~magnesium ion binding,GO:0003824~catalytic activity,GO:0030976~thiamine pyrophosphate binding,	bna04146:Peroxisome,
32	A0A078G8H7	2-isopropylmalate synthase 1, chloroplastic(LOC106369058)	Brassica napus	GO:0009098~leucine biosynthetic process,	GO:0009507~chloroplast,	GO:0003852~2-isopropylmalate synthase activity,	bna00290:Valine, leucine and isoleucine biosynthesis,bna00620:Pyruvate metabolism,bna01100:Metabolic pathways,bna01110:Biosynthesis of secondary metabolites,bna01210:2-Oxocarboxylic acid metabolism,bna01230:Biosynthesis of amino acids,
33	A0A078G2G9	2-isopropylmalate synthase 1, chloroplastic(LOC106427153)	Brassica napus	GO:0009098~leucine biosynthetic process,	GO:0009507~chloroplast,	GO:0003852~2-isopropylmalate synthase activity,	bna00290:Valine, leucine and isoleucine biosynthesis,bna00620:Pyruvate metabolism,bna01100:Metabolic pathways,bna01110:Biosynthesis of secondary metabolites,bna01210:2-Oxocarboxylic acid metabolism,bna01230:Biosynthesis of amino acids,
34	A0A078G2G9	2-isopropylmalate synthase 1, chloroplastic-like(LOC106346910)	Brassica napus	GO:0009098~leucine biosynthetic process,	GO:0009507~chloroplast,	GO:0003852~2-isopropylmalate synthase activity,	bna00290:Valine, leucine and isoleucine biosynthesis,bna00620:Pyruvate metabolism,bna01100:Metabolic pathways,bna01110:Biosynthesis of secondary metabolites,bna01210:2-Oxocarboxylic acid metabolism,bna01230:Biosynthesis of amino acids,
35	A0A078IWZ9	2-keto-3-deoxy-L-rhamnonate aldolase-like(LOC111203398)	Brassica napus		GO:0005737~cytoplasm,	GO:0016832~aldehyde-lyase activity,
36	A0A078F6T3	2-oxoglutarate dehydrogenase, mitochondrial(LOC106348184)	Brassica napus	GO:0006099~tricarboxylic acid cycle,	GO:0005739~mitochondrion,GO:0045252~oxoglutarate dehydrogenase complex,	GO:0004591~oxoglutarate dehydrogenase (succinyl-transferring) activity,GO:0030976~thiamine pyrophosphate binding,	bna00020:Citrate cycle (TCA cycle),bna00785:Lipoic acid metabolism,bna01100:Metabolic pathways,bna01110:Biosynthesis of secondary metabolites,bna01200:Carbon metabolism,bna01210:2-Oxocarboxylic acid metabolism,
37	A0A078FUA5	20 kDa chaperonin, chloroplastic(LOC106376593)	Brassica napus	GO:0051085~chaperone mediated protein folding requiring cofactor,GO:1901671~positive regulation of superoxide dismutase activity,	GO:0005759~mitochondrial matrix,GO:0009507~chloroplast,GO:0009536~plastid,	GO:0005524~ATP binding,GO:0016887~ATPase activity,GO:0046872~metal ion binding,GO:0046914~transition metal ion binding,GO:0051082~unfolded protein binding,GO:0051087~chaperone binding,
38	A0A078IPH5	20 kDa chaperonin, chloroplastic(LOC106386993)	Brassica napus	GO:0051085~chaperone mediated protein folding requiring cofactor,GO:1901671~positive regulation of superoxide dismutase activity,	GO:0005759~mitochondrial matrix,GO:0009507~chloroplast,GO:0009536~plastid,	GO:0005524~ATP binding,GO:0016887~ATPase activity,GO:0046872~metal ion binding,GO:0046914~transition metal ion binding,GO:0051082~unfolded protein binding,GO:0051087~chaperone binding,
39	A0A078IPH5	20 kDa chaperonin, chloroplastic(LOC106425834)	Brassica napus	GO:0051085~chaperone mediated protein folding requiring cofactor,GO:1901671~positive regulation of superoxide dismutase activity,	GO:0005759~mitochondrial matrix,GO:0009507~chloroplast,GO:0009536~plastid,	GO:0005524~ATP binding,GO:0016887~ATPase activity,GO:0046872~metal ion binding,GO:0046914~transition metal ion binding,GO:0051082~unfolded protein binding,GO:0051087~chaperone binding,
40	A0A078IPH5	20 kDa chaperonin, chloroplastic(LOC111213332)	Brassica napus	GO:0051085~chaperone mediated protein folding requiring cofactor,GO:1901671~positive regulation of superoxide dismutase activity,	GO:0005759~mitochondrial matrix,GO:0009507~chloroplast,GO:0009536~plastid,	GO:0005524~ATP binding,GO:0016887~ATPase activity,GO:0046872~metal ion binding,GO:0046914~transition metal ion binding,GO:0051082~unfolded protein binding,GO:0051087~chaperone binding,
41	A0A078FUA5	20 kDa chaperonin, chloroplastic-like(LOC106371715)	Brassica napus	GO:0051085~chaperone mediated protein folding requiring cofactor,GO:1901671~positive regulation of superoxide dismutase activity,	GO:0005759~mitochondrial matrix,GO:0009507~chloroplast,GO:0009536~plastid,	GO:0005524~ATP binding,GO:0016887~ATPase activity,GO:0046872~metal ion binding,GO:0046914~transition metal ion binding,GO:0051082~unfolded protein binding,GO:0051087~chaperone binding,
42	A0A078DFR1	26S proteasome non-ATPase regulatory subunit 14 homolog(LOC106348323)	Brassica napus	GO:0016579~protein deubiquitination,GO:0043161~proteasome-mediated ubiquitin-dependent protein catabolic process,	GO:0008541~proteasome regulatory particle, lid subcomplex,	GO:0004843~thiol-dependent ubiquitin-specific protease activity,GO:0008237~metallopeptidase activity,GO:0061578~Lys63-specific deubiquitinase activity,GO:0070122~isopeptidase activity,GO:0070628~proteasome binding,	bna03050:Proteasome,
43	A0A078DFR1	26S proteasome non-ATPase regulatory subunit 14 homolog(LOC106366045)	Brassica napus	GO:0016579~protein deubiquitination,GO:0043161~proteasome-mediated ubiquitin-dependent protein catabolic process,	GO:0008541~proteasome regulatory particle, lid subcomplex,	GO:0004843~thiol-dependent ubiquitin-specific protease activity,GO:0008237~metallopeptidase activity,GO:0061578~Lys63-specific deubiquitinase activity,GO:0070122~isopeptidase activity,GO:0070628~proteasome binding,	bna03050:Proteasome,
44	A0A078DFR1	26S proteasome non-ATPase regulatory subunit 14 homolog(LOC106428457)	Brassica napus	GO:0016579~protein deubiquitination,GO:0043161~proteasome-mediated ubiquitin-dependent protein catabolic process,	GO:0008541~proteasome regulatory particle, lid subcomplex,	GO:0004843~thiol-dependent ubiquitin-specific protease activity,GO:0008237~metallopeptidase activity,GO:0061578~Lys63-specific deubiquitinase activity,GO:0070122~isopeptidase activity,GO:0070628~proteasome binding,	bna03050:Proteasome,
45	A0A078DFR1	26S proteasome non-ATPase regulatory subunit 14 homolog(LOC111207853)	Brassica napus	GO:0016579~protein deubiquitination,GO:0043161~proteasome-mediated ubiquitin-dependent protein catabolic process,	GO:0008541~proteasome regulatory particle, lid subcomplex,	GO:0004843~thiol-dependent ubiquitin-specific protease activity,GO:0008237~metallopeptidase activity,GO:0061578~Lys63-specific deubiquitinase activity,GO:0070122~isopeptidase activity,GO:0070628~proteasome binding,	bna03050:Proteasome,
46	A0A078DFR1	26S proteasome non-ATPase regulatory subunit 14 homolog(LOC125577737)	Brassica napus	GO:0016579~protein deubiquitination,GO:0043161~proteasome-mediated ubiquitin-dependent protein catabolic process,	GO:0008541~proteasome regulatory particle, lid subcomplex,	GO:0004843~thiol-dependent ubiquitin-specific protease activity,GO:0008237~metallopeptidase activity,GO:0061578~Lys63-specific deubiquitinase activity,GO:0070122~isopeptidase activity,GO:0070628~proteasome binding,	bna03050:Proteasome,
47	A0A078GXH9	26S proteasome non-ATPase regulatory subunit 2 homolog A(LOC106440995)	Brassica napus	GO:0042176~regulation of protein catabolic process,GO:0043161~proteasome-mediated ubiquitin-dependent protein catabolic process,	GO:0005634~nucleus,GO:0008540~proteasome regulatory particle, base subcomplex,GO:0034515~proteasome storage granule,	GO:0030234~enzyme regulator activity,	bna03050:Proteasome,
48	A0A078FIZ8	26S proteasome non-ATPase regulatory subunit 4 homolog(LOC106357685)	Brassica napus	GO:0043161~proteasome-mediated ubiquitin-dependent protein catabolic process,	GO:0005634~nucleus,GO:0005829~cytosol,GO:0008540~proteasome regulatory particle, base subcomplex,	GO:0031593~polyubiquitin binding,	bna03050:Proteasome,
49	A0A078FIZ8	26S proteasome non-ATPase regulatory subunit 4 homolog(LOC106361538)	Brassica napus	GO:0043161~proteasome-mediated ubiquitin-dependent protein catabolic process,	GO:0005634~nucleus,GO:0005829~cytosol,GO:0008540~proteasome regulatory particle, base subcomplex,	GO:0031593~polyubiquitin binding,	bna03050:Proteasome,
50	A0A078FIZ8	26S proteasome non-ATPase regulatory subunit 4 homolog(LOC106389909)	Brassica napus	GO:0043161~proteasome-mediated ubiquitin-dependent protein catabolic process,	GO:0005634~nucleus,GO:0005829~cytosol,GO:0008540~proteasome regulatory particle, base subcomplex,	GO:0031593~polyubiquitin binding,	bna03050:Proteasome,
51	A0A078FIZ8	26S proteasome non-ATPase regulatory subunit 4 homolog(LOC125604014)	Brassica napus	GO:0043161~proteasome-mediated ubiquitin-dependent protein catabolic process,	GO:0005634~nucleus,GO:0005829~cytosol,GO:0008540~proteasome regulatory particle, base subcomplex,	GO:0031593~polyubiquitin binding,	bna03050:Proteasome,
52	A0A078F347	26S proteasome non-ATPase regulatory subunit 6 homolog(LOC106361319)	Brassica napus	GO:0043161~proteasome-mediated ubiquitin-dependent protein catabolic process,	GO:0005737~cytoplasm,		bna03050:Proteasome,
53	A0A078F347	26S proteasome non-ATPase regulatory subunit 6 homolog(LOC106427349)	Brassica napus	GO:0043161~proteasome-mediated ubiquitin-dependent protein catabolic process,	GO:0005737~cytoplasm,		bna03050:Proteasome,
54	A0A078EVF2	26S proteasome non-ATPase regulatory subunit 7 homolog A(LOC106422797)	Brassica napus	GO:0043161~proteasome-mediated ubiquitin-dependent protein catabolic process,	GO:0000502~proteasome complex,GO:0005838~proteasome regulatory particle,	GO:0008237~metallopeptidase activity,GO:0070122~isopeptidase activity,	bna03050:Proteasome,
55	A0A078EVF2	26S proteasome non-ATPase regulatory subunit 7 homolog A-like(LOC125600768)	Brassica napus	GO:0043161~proteasome-mediated ubiquitin-dependent protein catabolic process,	GO:0000502~proteasome complex,GO:0005838~proteasome regulatory particle,	GO:0008237~metallopeptidase activity,GO:0070122~isopeptidase activity,	bna03050:Proteasome,
56	A0A078GCF0	26S proteasome regulatory subunit 10B homolog A(LOC106349542)	Brassica napus	GO:0030433~ubiquitin-dependent ERAD pathway,GO:0043161~proteasome-mediated ubiquitin-dependent protein catabolic process,GO:0045899~positive regulation of RNA polymerase II transcriptional preinitiation complex assembly,	GO:0005634~nucleus,GO:0008540~proteasome regulatory particle, base subcomplex,GO:0031597~cytosolic proteasome complex,	GO:0005524~ATP binding,GO:0016887~ATPase activity,GO:0036402~proteasome-activating ATPase activity,	bna03050:Proteasome,
57	A0A078CBC4	26S proteasome regulatory subunit 6A homolog(LOC106388875)	Brassica napus	GO:0043161~proteasome-mediated ubiquitin-dependent protein catabolic process,	GO:0005634~nucleus,GO:0005737~cytoplasm,GO:0008540~proteasome regulatory particle, base subcomplex,	GO:0005524~ATP binding,GO:0016887~ATPase activity,GO:0036402~proteasome-activating ATPase activity,	bna03050:Proteasome,
58	A0A078CBC4	26S proteasome regulatory subunit 6A homolog(LOC111214163)	Brassica napus	GO:0043161~proteasome-mediated ubiquitin-dependent protein catabolic process,	GO:0005634~nucleus,GO:0005737~cytoplasm,GO:0008540~proteasome regulatory particle, base subcomplex,	GO:0005524~ATP binding,GO:0016887~ATPase activity,GO:0036402~proteasome-activating ATPase activity,	bna03050:Proteasome,
59	A0A078GFD3	26S proteasome regulatory subunit 7 homolog A(LOC106345793)	Brassica napus	GO:0043161~proteasome-mediated ubiquitin-dependent protein catabolic process,	GO:0005634~nucleus,GO:0005737~cytoplasm,GO:0008540~proteasome regulatory particle, base subcomplex,	GO:0005524~ATP binding,GO:0016887~ATPase activity,GO:0036402~proteasome-activating ATPase activity,	bna03050:Proteasome,
60	A0A078GFD3	26S proteasome regulatory subunit 7 homolog A(LOC106367653)	Brassica napus	GO:0043161~proteasome-mediated ubiquitin-dependent protein catabolic process,	GO:0005634~nucleus,GO:0005737~cytoplasm,GO:0008540~proteasome regulatory particle, base subcomplex,	GO:0005524~ATP binding,GO:0016887~ATPase activity,GO:0036402~proteasome-activating ATPase activity,	bna03050:Proteasome,
61	A0A078J9W8	28 kDa ribonucleoprotein, chloroplastic-like(LOC106366974)	Brassica napus			GO:0003729~mRNA binding,
62	A0A078J9W8	28 kDa ribonucleoprotein, chloroplastic-like(LOC106447311)	Brassica napus			GO:0003729~mRNA binding,
63	A0A078IUR1	29 kDa ribonucleoprotein, chloroplastic(LOC106366108)	Brassica napus			GO:0003723~RNA binding,
64	A0A078IUR1	29 kDa ribonucleoprotein, chloroplastic-like(LOC106352831)	Brassica napus			GO:0003723~RNA binding,
65	A0A078GSE1	2Fe-2S ferredoxin-like(LOC106402098)	Brassica napus			GO:0051536~iron-sulfur cluster binding,
66	A0A078I1T6	3'(2'),5'-bisphosphate nucleotidase(BnaA06g23120D)	Brassica napus	GO:0000103~sulfate assimilation,GO:0046855~inositol phosphate dephosphorylation,		GO:0008441~3'(2'),5'-bisphosphate nucleotidase activity,GO:0042578~phosphoric ester hydrolase activity,GO:0046872~metal ion binding,
67	A0A078FZI4	3-dehydroquinate synthase, chloroplastic(LOC106366334)	Brassica napus	GO:0009073~aromatic amino acid family biosynthetic process,	GO:0005737~cytoplasm,	GO:0003856~3-dehydroquinate synthase activity,	bna00400:Phenylalanine, tyrosine and tryptophan biosynthesis,bna01100:Metabolic pathways,bna01110:Biosynthesis of secondary metabolites,bna01230:Biosynthesis of amino acids,
68	A0A078FH69	3-hydroxyacyl-[acyl-carrier-protein] dehydratase FabZ-like(LOC106368707)	Brassica napus	GO:0006633~fatty acid biosynthetic process,GO:0009245~lipid A biosynthetic process,	GO:0005737~cytoplasm,	GO:0004317~3-hydroxypalmitoyl-[acyl-carrier-protein] dehydratase activity,GO:0008659~(3R)-hydroxymyristoyl-[acyl-carrier-protein] dehydratase activity,GO:0008693~3-hydroxydecanoyl-[acyl-carrier-protein] dehydratase activity,GO:0047451~3-hydroxyoctanoyl-[acyl-carrier-protein] dehydratase activity,	bna00061:Fatty acid biosynthesis,bna00780:Biotin metabolism,bna01100:Metabolic pathways,bna01212:Fatty acid metabolism,bna01240:Biosynthesis of cofactors,
69	Q94F93	3-hydroxyacyl-[acyl-carrier-protein] dehydratase FabZ-like(LOC106417761)	Brassica napus	GO:0006633~fatty acid biosynthetic process,GO:0009245~lipid A biosynthetic process,	GO:0005737~cytoplasm,	GO:0004317~3-hydroxypalmitoyl-[acyl-carrier-protein] dehydratase activity,GO:0008659~(3R)-hydroxymyristoyl-[acyl-carrier-protein] dehydratase activity,GO:0008693~3-hydroxydecanoyl-[acyl-carrier-protein] dehydratase activity,GO:0047451~3-hydroxyoctanoyl-[acyl-carrier-protein] dehydratase activity,	bna00061:Fatty acid biosynthesis,bna00780:Biotin metabolism,bna01100:Metabolic pathways,bna01212:Fatty acid metabolism,bna01240:Biosynthesis of cofactors,
70	A0A078JE46	3-hydroxyisobutyryl-CoA hydrolase-like protein 3, mitochondrial(LOC106427000)	Brassica napus	GO:0006574~valine catabolic process,		GO:0003860~3-hydroxyisobutyryl-CoA hydrolase activity,	bna00280:Valine, leucine and isoleucine degradation,bna00410:beta-Alanine metabolism,bna00640:Propanoate metabolism,bna01100:Metabolic pathways,bna01200:Carbon metabolism,
71	A0A078JE46	3-hydroxyisobutyryl-CoA hydrolase-like protein 3, mitochondrial(LOC106445802)	Brassica napus	GO:0006574~valine catabolic process,		GO:0003860~3-hydroxyisobutyryl-CoA hydrolase activity,	bna00280:Valine, leucine and isoleucine degradation,bna00410:beta-Alanine metabolism,bna00640:Propanoate metabolism,bna01100:Metabolic pathways,bna01200:Carbon metabolism,
72	A0A078I3L6	3-isopropylmalate dehydratase large subunit, chloroplastic(LOC106433150)	Brassica napus	GO:0009098~leucine biosynthetic process,		GO:0003861~3-isopropylmalate dehydratase activity,GO:0046872~metal ion binding,GO:0051539~4 iron, 4 sulfur cluster binding,	bna00290:Valine, leucine and isoleucine biosynthesis,bna00660:C5-Branched dibasic acid metabolism,bna00966:Glucosinolate biosynthesis,bna01100:Metabolic pathways,bna01110:Biosynthesis of secondary metabolites,bna01210:2-Oxocarboxylic acid metabolism,bna01230:Biosynthesis of amino acids,
73	A0A078HZN2	3-isopropylmalate dehydratase small subunit 1(LOC106384003)	Brassica napus	GO:0043436~oxoacid metabolic process,		GO:0016836~hydro-lyase activity,	bna00290:Valine, leucine and isoleucine biosynthesis,bna00660:C5-Branched dibasic acid metabolism,bna01100:Metabolic pathways,bna01110:Biosynthesis of secondary metabolites,bna01210:2-Oxocarboxylic acid metabolism,bna01230:Biosynthesis of amino acids,
74	A0A078HIW2	3-isopropylmalate dehydrogenase, chloroplastic(LOC111197702)	Brassica napus	GO:0009098~leucine biosynthetic process,	GO:0043229~intracellular organelle,	GO:0000287~magnesium ion binding,GO:0003862~3-isopropylmalate dehydrogenase activity,GO:0051287~NAD binding,	bna00290:Valine, leucine and isoleucine biosynthesis,bna00660:C5-Branched dibasic acid metabolism,bna01100:Metabolic pathways,bna01110:Biosynthesis of secondary metabolites,bna01210:2-Oxocarboxylic acid metabolism,bna01230:Biosynthesis of amino acids,
75	A0A078HIW2	3-isopropylmalate dehydrogenase, chloroplastic(LOC125603915)	Brassica napus	GO:0009098~leucine biosynthetic process,	GO:0043229~intracellular organelle,	GO:0000287~magnesium ion binding,GO:0003862~3-isopropylmalate dehydrogenase activity,GO:0051287~NAD binding,	bna00290:Valine, leucine and isoleucine biosynthesis,bna00660:C5-Branched dibasic acid metabolism,bna01100:Metabolic pathways,bna01110:Biosynthesis of secondary metabolites,bna01210:2-Oxocarboxylic acid metabolism,bna01230:Biosynthesis of amino acids,
76	A0A078GEI0	3-ketoacyl-CoA thiolase 2, peroxisomal-like(LOC106377106)	Brassica napus	GO:0006635~fatty acid beta-oxidation,GO:0010124~phenylacetate catabolic process,	GO:0005777~peroxisome,	GO:0003988~acetyl-CoA C-acyltransferase activity,	bna00071:Fatty acid degradation,bna00280:Valine, leucine and isoleucine degradation,bna00592:alpha-Linolenic acid metabolism,bna01040:Biosynthesis of unsaturated fatty acids,bna01100:Metabolic pathways,bna01110:Biosynthesis of secondary metabolites,bna01212:Fatty acid metabolism,bna04146:Peroxisome,
77	A0A078GEI0	3-ketoacyl-CoA thiolase 2, peroxisomal-like(LOC106447138)	Brassica napus	GO:0006635~fatty acid beta-oxidation,GO:0010124~phenylacetate catabolic process,	GO:0005777~peroxisome,	GO:0003988~acetyl-CoA C-acyltransferase activity,	bna00071:Fatty acid degradation,bna00280:Valine, leucine and isoleucine degradation,bna00592:alpha-Linolenic acid metabolism,bna01040:Biosynthesis of unsaturated fatty acids,bna01100:Metabolic pathways,bna01110:Biosynthesis of secondary metabolites,bna01212:Fatty acid metabolism,bna04146:Peroxisome,
78	A0A078G370	3-ketoacyl-CoA thiolase 2, peroxisomal-like(LOC125585841)	Brassica napus	GO:0006635~fatty acid beta-oxidation,GO:0010124~phenylacetate catabolic process,	GO:0005777~peroxisome,	GO:0003988~acetyl-CoA C-acyltransferase activity,	bna00071:Fatty acid degradation,bna00280:Valine, leucine and isoleucine degradation,bna00592:alpha-Linolenic acid metabolism,bna01040:Biosynthesis of unsaturated fatty acids,bna01100:Metabolic pathways,bna01110:Biosynthesis of secondary metabolites,bna01212:Fatty acid metabolism,bna04146:Peroxisome,
79	A0A078GR21	3-oxoacyl-[acyl-carrier-protein] reductase 1, chloroplastic(LOC106367337)	Brassica napus	GO:0006633~fatty acid biosynthetic process,GO:0030497~fatty acid elongation,	GO:0009507~chloroplast,	GO:0004316~3-oxoacyl-[acyl-carrier-protein] reductase (NADPH) activity,GO:0016616~oxidoreductase activity, acting on the CH-OH group of donors, NAD or NADP as acceptor,GO:0051287~NAD binding,	bna00061:Fatty acid biosynthesis,bna00780:Biotin metabolism,bna01100:Metabolic pathways,bna01110:Biosynthesis of secondary metabolites,bna01212:Fatty acid metabolism,bna01240:Biosynthesis of cofactors,
80	A0A078H7Q2	3-oxoacyl-[acyl-carrier-protein] synthase I, chloroplastic(LOC106367630)	Brassica napus	GO:0006633~fatty acid biosynthetic process,		GO:0004315~3-oxoacyl-[acyl-carrier-protein] synthase activity,	bna00061:Fatty acid biosynthesis,bna00780:Biotin metabolism,bna01100:Metabolic pathways,bna01212:Fatty acid metabolism,bna01240:Biosynthesis of cofactors,
81	A0A078H7Q2	3-oxoacyl-[acyl-carrier-protein] synthase I, chloroplastic(LOC106401779)	Brassica napus	GO:0006633~fatty acid biosynthetic process,		GO:0004315~3-oxoacyl-[acyl-carrier-protein] synthase activity,	bna00061:Fatty acid biosynthesis,bna00780:Biotin metabolism,bna01100:Metabolic pathways,bna01212:Fatty acid metabolism,bna01240:Biosynthesis of cofactors,
82	A0A078H7Q2	3-oxoacyl-[acyl-carrier-protein] synthase I, chloroplastic(LOC106411349)	Brassica napus	GO:0006633~fatty acid biosynthetic process,		GO:0004315~3-oxoacyl-[acyl-carrier-protein] synthase activity,	bna00061:Fatty acid biosynthesis,bna00780:Biotin metabolism,bna01100:Metabolic pathways,bna01212:Fatty acid metabolism,bna01240:Biosynthesis of cofactors,
83	A0A078H7Q2	3-oxoacyl-[acyl-carrier-protein] synthase I, chloroplastic-like(LOC106410821)	Brassica napus	GO:0006633~fatty acid biosynthetic process,		GO:0004315~3-oxoacyl-[acyl-carrier-protein] synthase activity,	bna00061:Fatty acid biosynthesis,bna00780:Biotin metabolism,bna01100:Metabolic pathways,bna01212:Fatty acid metabolism,bna01240:Biosynthesis of cofactors,
84	A0A078HBM8, A0A078H7Q2	3-oxoacyl-[acyl-carrier-protein] synthase I, chloroplastic-like(LOC125578279)	Brassica napus	GO:0006633~fatty acid biosynthetic process,		GO:0004315~3-oxoacyl-[acyl-carrier-protein] synthase activity,	bna00061:Fatty acid biosynthesis,bna00780:Biotin metabolism,bna01100:Metabolic pathways,bna01212:Fatty acid metabolism,bna01240:Biosynthesis of cofactors,
85	A0A078I7N1	3-oxoacyl-[acyl-carrier-protein] synthase II, chloroplastic(LOC106354530)	Brassica napus	GO:0006633~fatty acid biosynthetic process,		GO:0004315~3-oxoacyl-[acyl-carrier-protein] synthase activity,	bna00061:Fatty acid biosynthesis,bna00780:Biotin metabolism,bna01100:Metabolic pathways,bna01212:Fatty acid metabolism,bna01240:Biosynthesis of cofactors,
86	A0A078GZB6	3-oxoacyl-[acyl-carrier-protein] synthase III, chloroplastic(LOC106435764)	Brassica napus	GO:0006633~fatty acid biosynthetic process,		GO:0004315~3-oxoacyl-[acyl-carrier-protein] synthase activity,	bna00061:Fatty acid biosynthesis,bna01100:Metabolic pathways,bna01212:Fatty acid metabolism,
87	A0A078HH62	3-phosphoshikimate 1-carboxyvinyltransferase, chloroplastic(LOC106391933)	Brassica napus	GO:0008652~cellular amino acid biosynthetic process,GO:0009073~aromatic amino acid family biosynthetic process,GO:0009423~chorismate biosynthetic process,		GO:0003866~3-phosphoshikimate 1-carboxyvinyltransferase activity,	bna00400:Phenylalanine, tyrosine and tryptophan biosynthesis,bna01100:Metabolic pathways,bna01110:Biosynthesis of secondary metabolites,bna01230:Biosynthesis of amino acids,
88	A0A078J862	30S ribosomal protein S1, chloroplastic(LOC106348795)	Brassica napus	GO:0006412~translation,	GO:0022627~cytosolic small ribosomal subunit,	GO:0003729~mRNA binding,GO:0003735~structural constituent of ribosome,	bna03010:Ribosome,
89	A0A078J862	30S ribosomal protein S1, chloroplastic(LOC111211543)	Brassica napus	GO:0006412~translation,	GO:0022627~cytosolic small ribosomal subunit,	GO:0003729~mRNA binding,GO:0003735~structural constituent of ribosome,	bna03010:Ribosome,
90	A0A078J862	30S ribosomal protein S1, chloroplastic-like(LOC106348859)	Brassica napus	GO:0006412~translation,	GO:0022627~cytosolic small ribosomal subunit,	GO:0003729~mRNA binding,GO:0003735~structural constituent of ribosome,	bna03010:Ribosome,
91	A0A078J862	30S ribosomal protein S1, chloroplastic-like(LOC125577696)	Brassica napus	GO:0006412~translation,	GO:0022627~cytosolic small ribosomal subunit,	GO:0003729~mRNA binding,GO:0003735~structural constituent of ribosome,	bna03010:Ribosome,
92	A0A078GEQ2	30S ribosomal protein S10, chloroplastic(LOC106372556)	Brassica napus	GO:0006412~translation,	GO:0005737~cytoplasm,GO:0005739~mitochondrion,GO:0005840~ribosome,GO:0015935~small ribosomal subunit,	GO:0003723~RNA binding,GO:0003735~structural constituent of ribosome,	bna03010:Ribosome,
93	A0A078G3U0	30S ribosomal protein S12, chloroplastic(LOC125604261)	Brassica napus	GO:0006412~translation,	GO:0005840~ribosome,GO:0015935~small ribosomal subunit,	GO:0003735~structural constituent of ribosome,	bna03010:Ribosome,
94	A0A078GL07	30S ribosomal protein S17, chloroplastic(LOC106418337)	Brassica napus	GO:0006412~translation,	GO:0005739~mitochondrion,GO:0005840~ribosome,	GO:0003735~structural constituent of ribosome,GO:0019843~rRNA binding,	bna03010:Ribosome,
95	A0A078G3Y5	30S ribosomal protein S20, chloroplastic(LOC106349409)	Brassica napus	GO:0006412~translation,	GO:0015935~small ribosomal subunit,	GO:0003735~structural constituent of ribosome,GO:0070181~small ribosomal subunit rRNA binding,	bna03010:Ribosome,
96	A0A078G0J6	30S ribosomal protein S21, chloroplastic-like(LOC106428884)	Brassica napus	GO:0006412~translation,	GO:0005840~ribosome,	GO:0003735~structural constituent of ribosome,
97	A0A078HH70	30S ribosomal protein S5, chloroplastic(LOC106423075)	Brassica napus	GO:0006412~translation,	GO:0005763~mitochondrial small ribosomal subunit,	GO:0003729~mRNA binding,GO:0003735~structural constituent of ribosome,GO:0019843~rRNA binding,	bna03010:Ribosome,
98	A0A078HH70	30S ribosomal protein S5, chloroplastic-like(LOC106423691)	Brassica napus	GO:0006412~translation,	GO:0005763~mitochondrial small ribosomal subunit,	GO:0003729~mRNA binding,GO:0003735~structural constituent of ribosome,GO:0019843~rRNA binding,	bna03010:Ribosome,
99	A0A078ID71	30S ribosomal protein S6 alpha, chloroplastic(LOC106366463)	Brassica napus	GO:0006412~translation,	GO:0005737~cytoplasm,GO:0005840~ribosome,	GO:0003735~structural constituent of ribosome,GO:0070181~small ribosomal subunit rRNA binding,	bna03010:Ribosome,
100	A0A078JCZ3	30S ribosomal protein S9, chloroplastic(LOC106354529)	Brassica napus	GO:0006412~translation,	GO:0000312~plastid small ribosomal subunit,GO:0015935~small ribosomal subunit,	GO:0003723~RNA binding,GO:0003735~structural constituent of ribosome,	bna03010:Ribosome,
101	A0A078FSD2	31 kDa ribonucleoprotein, chloroplastic(LOC106400476)	Brassica napus			GO:0003723~RNA binding,
102	A0A078FZY9	36.4 kDa proline-rich protein(LOC106366318)	Brassica napus
103	A0A078FZY9	36.4 kDa proline-rich protein(LOC106392222)	Brassica napus
104	A0A078G085	4-alpha-glucanotransferase DPE1, chloroplastic/amyloplastic(LOC106414552)	Brassica napus			GO:0004134~4-alpha-glucanotransferase activity,	bna00500:Starch and sucrose metabolism,bna01100:Metabolic pathways,bna01110:Biosynthesis of secondary metabolites,
105	A0A078GFG5	4-alpha-glucanotransferase DPE2(LOC106396022)	Brassica napus			GO:0004134~4-alpha-glucanotransferase activity,GO:2001070~starch binding,	bna00500:Starch and sucrose metabolism,bna01100:Metabolic pathways,bna01110:Biosynthesis of secondary metabolites,
106	A0A078HKZ9	4-coumarate--CoA ligase-like 7(LOC106349076)	Brassica napus		GO:0016021~integral component of membrane,	GO:0016405~CoA-ligase activity,	bna00130:Ubiquinone and other terpenoid-quinone biosynthesis,bna00940:Phenylpropanoid biosynthesis,bna01100:Metabolic pathways,bna01110:Biosynthesis of secondary metabolites,
107	A0A078IUF6	4-hydroxy-3-methylbut-2-en-1-yl diphosphate synthase (ferredoxin), chloroplastic(LOC106365752)	Brassica napus	GO:0016114~terpenoid biosynthetic process,GO:0019288~isopentenyl diphosphate biosynthetic process, methylerythritol 4-phosphate pathway,	GO:0009507~chloroplast,	GO:0005506~iron ion binding,GO:0046429~4-hydroxy-3-methylbut-2-en-1-yl diphosphate synthase activity,GO:0051539~4 iron, 4 sulfur cluster binding,	bna00900:Terpenoid backbone biosynthesis,bna01100:Metabolic pathways,bna01110:Biosynthesis of secondary metabolites,
108	A0A078H1A8	4-hydroxy-3-methylbut-2-en-1-yl diphosphate synthase (ferredoxin), chloroplastic(LOC106371612)	Brassica napus	GO:0016114~terpenoid biosynthetic process,GO:0019288~isopentenyl diphosphate biosynthetic process, methylerythritol 4-phosphate pathway,	GO:0009507~chloroplast,	GO:0005506~iron ion binding,GO:0046429~4-hydroxy-3-methylbut-2-en-1-yl diphosphate synthase activity,GO:0051539~4 iron, 4 sulfur cluster binding,	bna00900:Terpenoid backbone biosynthesis,bna01100:Metabolic pathways,bna01110:Biosynthesis of secondary metabolites,
109	A0A078GPZ4	4-hydroxy-tetrahydrodipicolinate synthase 2, chloroplastic(LOC106392062)	Brassica napus	GO:0009089~lysine biosynthetic process via diaminopimelate,GO:0019877~diaminopimelate biosynthetic process,		GO:0008840~4-hydroxy-tetrahydrodipicolinate synthase,	bna00261:Monobactam biosynthesis,bna00300:Lysine biosynthesis,bna01100:Metabolic pathways,bna01110:Biosynthesis of secondary metabolites,bna01230:Biosynthesis of amino acids,
110	A0A078HBA9	40S ribosomal protein S10-2(LOC111212833)	Brassica napus		GO:0022627~cytosolic small ribosomal subunit,	GO:0003723~RNA binding,GO:0003735~structural constituent of ribosome,	bna03010:Ribosome,
111	A0A078JH15	40S ribosomal protein S11-3(LOC106347452)	Brassica napus	GO:0006412~translation,	GO:0022627~cytosolic small ribosomal subunit,	GO:0003723~RNA binding,GO:0003735~structural constituent of ribosome,	bna03010:Ribosome,
112	A0A078H7G9	40S ribosomal protein S12(BnaC05g12160D)	Brassica napus	GO:0006412~translation,GO:0043928~exonucleolytic nuclear-transcribed mRNA catabolic process involved in deadenylation-dependent decay,	GO:0000932~P-body,GO:0005634~nucleus,GO:0005840~ribosome,GO:0030015~CCR4-NOT core complex,	GO:0003676~nucleic acid binding,GO:0003735~structural constituent of ribosome,GO:0004535~poly(A)-specific ribonuclease activity,
113	A0A078FSR5	40S ribosomal protein S12-1(LOC106399323)	Brassica napus	GO:0006412~translation,	GO:0022627~cytosolic small ribosomal subunit,	GO:0003735~structural constituent of ribosome,	bna03010:Ribosome,
114	A0A078FSR5	40S ribosomal protein S12-1(LOC106450061)	Brassica napus	GO:0006412~translation,	GO:0022627~cytosolic small ribosomal subunit,	GO:0003735~structural constituent of ribosome,	bna03010:Ribosome,
115	A0A078IBX4	40S ribosomal protein S13-2(LOC106353110)	Brassica napus	GO:0006412~translation,	GO:0005730~nucleolus,GO:0022627~cytosolic small ribosomal subunit,	GO:0003735~structural constituent of ribosome,GO:0070181~small ribosomal subunit rRNA binding,	bna03010:Ribosome,
116	A0A078HI71	40S ribosomal protein S13-2(LOC106371204)	Brassica napus	GO:0006412~translation,	GO:0005730~nucleolus,GO:0022627~cytosolic small ribosomal subunit,	GO:0003735~structural constituent of ribosome,GO:0070181~small ribosomal subunit rRNA binding,	bna03010:Ribosome,
117	A0A078IBX4	40S ribosomal protein S13-2(LOC106411904)	Brassica napus	GO:0006412~translation,	GO:0005730~nucleolus,GO:0022627~cytosolic small ribosomal subunit,	GO:0003735~structural constituent of ribosome,GO:0070181~small ribosomal subunit rRNA binding,	bna03010:Ribosome,
118	A0A078IBX4	40S ribosomal protein S13-2(LOC106412000)	Brassica napus	GO:0006412~translation,	GO:0005730~nucleolus,GO:0022627~cytosolic small ribosomal subunit,	GO:0003735~structural constituent of ribosome,GO:0070181~small ribosomal subunit rRNA binding,	bna03010:Ribosome,
119	A0A078IBX4	40S ribosomal protein S13-2(LOC106445047)	Brassica napus	GO:0006412~translation,	GO:0005730~nucleolus,GO:0022627~cytosolic small ribosomal subunit,	GO:0003735~structural constituent of ribosome,GO:0070181~small ribosomal subunit rRNA binding,	bna03010:Ribosome,
120	A0A078IBX4	40S ribosomal protein S13-2(LOC106452584)	Brassica napus	GO:0006412~translation,	GO:0005730~nucleolus,GO:0022627~cytosolic small ribosomal subunit,	GO:0003735~structural constituent of ribosome,GO:0070181~small ribosomal subunit rRNA binding,	bna03010:Ribosome,
121	A0A078IBX4	40S ribosomal protein S13-2(LOC111215159)	Brassica napus	GO:0006412~translation,	GO:0005730~nucleolus,GO:0022627~cytosolic small ribosomal subunit,	GO:0003735~structural constituent of ribosome,GO:0070181~small ribosomal subunit rRNA binding,	bna03010:Ribosome,
122	A0A078IBX4	40S ribosomal protein S13-2(LOC125595018)	Brassica napus	GO:0006412~translation,	GO:0005730~nucleolus,GO:0022627~cytosolic small ribosomal subunit,	GO:0003735~structural constituent of ribosome,GO:0070181~small ribosomal subunit rRNA binding,	bna03010:Ribosome,
123	A0A078HI71	40S ribosomal protein S13-2-like(LOC106390357)	Brassica napus	GO:0006412~translation,	GO:0005730~nucleolus,GO:0022627~cytosolic small ribosomal subunit,	GO:0003735~structural constituent of ribosome,GO:0070181~small ribosomal subunit rRNA binding,	bna03010:Ribosome,
124	A0A078HI71	40S ribosomal protein S13-2-like(LOC106391931)	Brassica napus	GO:0006412~translation,	GO:0005730~nucleolus,GO:0022627~cytosolic small ribosomal subunit,	GO:0003735~structural constituent of ribosome,GO:0070181~small ribosomal subunit rRNA binding,	bna03010:Ribosome,
125	A0A078HI71	40S ribosomal protein S13-2-like(LOC106450904)	Brassica napus	GO:0006412~translation,	GO:0005730~nucleolus,GO:0022627~cytosolic small ribosomal subunit,	GO:0003735~structural constituent of ribosome,GO:0070181~small ribosomal subunit rRNA binding,	bna03010:Ribosome,
126	A0A078F603	40S ribosomal protein S14-2(LOC106364870)	Brassica napus	GO:0000028~ribosomal small subunit assembly,GO:0000462~maturation of SSU-rRNA from tricistronic rRNA transcript (SSU-rRNA, 5.8S rRNA, LSU-rRNA),GO:0006412~translation,	GO:0005737~cytoplasm,GO:0005840~ribosome,GO:0022627~cytosolic small ribosomal subunit,	GO:0003735~structural constituent of ribosome,GO:0048027~mRNA 5'-UTR binding,GO:0070181~small ribosomal subunit rRNA binding,	bna03010:Ribosome,
127	A0A078F603	40S ribosomal protein S14-2(LOC106364917)	Brassica napus	GO:0000028~ribosomal small subunit assembly,GO:0000462~maturation of SSU-rRNA from tricistronic rRNA transcript (SSU-rRNA, 5.8S rRNA, LSU-rRNA),GO:0006412~translation,	GO:0005737~cytoplasm,GO:0005840~ribosome,GO:0022627~cytosolic small ribosomal subunit,	GO:0003735~structural constituent of ribosome,GO:0048027~mRNA 5'-UTR binding,GO:0070181~small ribosomal subunit rRNA binding,	bna03010:Ribosome,
128	A0A078F603	40S ribosomal protein S14-2-like(LOC106422805)	Brassica napus	GO:0000028~ribosomal small subunit assembly,GO:0000462~maturation of SSU-rRNA from tricistronic rRNA transcript (SSU-rRNA, 5.8S rRNA, LSU-rRNA),GO:0006412~translation,	GO:0005737~cytoplasm,GO:0005840~ribosome,GO:0022627~cytosolic small ribosomal subunit,	GO:0003735~structural constituent of ribosome,GO:0048027~mRNA 5'-UTR binding,GO:0070181~small ribosomal subunit rRNA binding,	bna03010:Ribosome,
129	A0A078F603	40S ribosomal protein S14-2-like(LOC106437093)	Brassica napus	GO:0000028~ribosomal small subunit assembly,GO:0000462~maturation of SSU-rRNA from tricistronic rRNA transcript (SSU-rRNA, 5.8S rRNA, LSU-rRNA),GO:0006412~translation,	GO:0005737~cytoplasm,GO:0005840~ribosome,GO:0022627~cytosolic small ribosomal subunit,	GO:0003735~structural constituent of ribosome,GO:0048027~mRNA 5'-UTR binding,GO:0070181~small ribosomal subunit rRNA binding,	bna03010:Ribosome,
130	A0A078F603	40S ribosomal protein S14-2-like(LOC111215742)	Brassica napus	GO:0000028~ribosomal small subunit assembly,GO:0000462~maturation of SSU-rRNA from tricistronic rRNA transcript (SSU-rRNA, 5.8S rRNA, LSU-rRNA),GO:0006412~translation,	GO:0005737~cytoplasm,GO:0005840~ribosome,GO:0022627~cytosolic small ribosomal subunit,	GO:0003735~structural constituent of ribosome,GO:0048027~mRNA 5'-UTR binding,GO:0070181~small ribosomal subunit rRNA binding,	bna03010:Ribosome,
131	A0A078FM43	40S ribosomal protein S15-1(LOC106369246)	Brassica napus	GO:0000028~ribosomal small subunit assembly,GO:0006412~translation,	GO:0022627~cytosolic small ribosomal subunit,	GO:0003723~RNA binding,GO:0003735~structural constituent of ribosome,	bna03010:Ribosome,
132	A0A078FM43	40S ribosomal protein S15-1(LOC106370933)	Brassica napus	GO:0000028~ribosomal small subunit assembly,GO:0006412~translation,	GO:0022627~cytosolic small ribosomal subunit,	GO:0003723~RNA binding,GO:0003735~structural constituent of ribosome,	bna03010:Ribosome,
133	A0A078FM43	40S ribosomal protein S15-1(LOC106424317)	Brassica napus	GO:0000028~ribosomal small subunit assembly,GO:0006412~translation,	GO:0022627~cytosolic small ribosomal subunit,	GO:0003723~RNA binding,GO:0003735~structural constituent of ribosome,	bna03010:Ribosome,
134	A0A078FM43	40S ribosomal protein S15-1(LOC111205445)	Brassica napus	GO:0000028~ribosomal small subunit assembly,GO:0006412~translation,	GO:0022627~cytosolic small ribosomal subunit,	GO:0003723~RNA binding,GO:0003735~structural constituent of ribosome,	bna03010:Ribosome,
135	A0A078FM43	40S ribosomal protein S15-1(LOC125587388)	Brassica napus	GO:0000028~ribosomal small subunit assembly,GO:0006412~translation,	GO:0022627~cytosolic small ribosomal subunit,	GO:0003723~RNA binding,GO:0003735~structural constituent of ribosome,	bna03010:Ribosome,
136	A0A078FM43	40S ribosomal protein S15-3-like(LOC106430631)	Brassica napus	GO:0000028~ribosomal small subunit assembly,GO:0006412~translation,	GO:0022627~cytosolic small ribosomal subunit,	GO:0003723~RNA binding,GO:0003735~structural constituent of ribosome,	bna03010:Ribosome,
137	A0A078FM43	40S ribosomal protein S15-4(LOC106384933)	Brassica napus	GO:0000028~ribosomal small subunit assembly,GO:0006412~translation,	GO:0022627~cytosolic small ribosomal subunit,	GO:0003723~RNA binding,GO:0003735~structural constituent of ribosome,	bna03010:Ribosome,
138	A0A078FM43	40S ribosomal protein S15-4(LOC106385348)	Brassica napus	GO:0000028~ribosomal small subunit assembly,GO:0006412~translation,	GO:0022627~cytosolic small ribosomal subunit,	GO:0003723~RNA binding,GO:0003735~structural constituent of ribosome,	bna03010:Ribosome,
139	A0A078FM43	40S ribosomal protein S15-4-like(LOC125581690)	Brassica napus	GO:0000028~ribosomal small subunit assembly,GO:0006412~translation,	GO:0022627~cytosolic small ribosomal subunit,	GO:0003723~RNA binding,GO:0003735~structural constituent of ribosome,	bna03010:Ribosome,
140	A0A078IMT1	40S ribosomal protein S16-3(LOC106386575)	Brassica napus	GO:0000462~maturation of SSU-rRNA from tricistronic rRNA transcript (SSU-rRNA, 5.8S rRNA, LSU-rRNA),GO:0006412~translation,	GO:0015935~small ribosomal subunit,GO:0022627~cytosolic small ribosomal subunit,	GO:0003723~RNA binding,GO:0003735~structural constituent of ribosome,	bna03010:Ribosome,
141	A0A078IHA7	40S ribosomal protein S16-3-like(LOC106345957)	Brassica napus	GO:0000462~maturation of SSU-rRNA from tricistronic rRNA transcript (SSU-rRNA, 5.8S rRNA, LSU-rRNA),GO:0006412~translation,	GO:0015935~small ribosomal subunit,GO:0022627~cytosolic small ribosomal subunit,	GO:0003723~RNA binding,GO:0003735~structural constituent of ribosome,	bna03010:Ribosome,
142	A0A078FED6	40S ribosomal protein S17-2(LOC106428248)	Brassica napus	GO:0006412~translation,	GO:0005840~ribosome,	GO:0003735~structural constituent of ribosome,	bna03010:Ribosome,
143	A0A078I6W6	40S ribosomal protein S17-4(LOC106433134)	Brassica napus	GO:0006412~translation,	GO:0005840~ribosome,	GO:0003735~structural constituent of ribosome,	bna03010:Ribosome,
144	A0A078I6W6	40S ribosomal protein S17-4(LOC111201515)	Brassica napus	GO:0006412~translation,	GO:0005840~ribosome,	GO:0003735~structural constituent of ribosome,	bna03010:Ribosome,
145	A0A078FQZ9	40S ribosomal protein S18(LOC106360957)	Brassica napus	GO:0006412~translation,	GO:0005829~cytosol,GO:0015935~small ribosomal subunit,	GO:0003723~RNA binding,GO:0003735~structural constituent of ribosome,	bna03010:Ribosome,
146	A0A078FQZ9	40S ribosomal protein S18(LOC106361945)	Brassica napus	GO:0006412~translation,	GO:0005829~cytosol,GO:0015935~small ribosomal subunit,	GO:0003723~RNA binding,GO:0003735~structural constituent of ribosome,	bna03010:Ribosome,
147	A0A078FQZ9	40S ribosomal protein S18(LOC106421175)	Brassica napus	GO:0006412~translation,	GO:0005829~cytosol,GO:0015935~small ribosomal subunit,	GO:0003723~RNA binding,GO:0003735~structural constituent of ribosome,	bna03010:Ribosome,
148	A0A078FQZ9	40S ribosomal protein S18(LOC106423553)	Brassica napus	GO:0006412~translation,	GO:0005829~cytosol,GO:0015935~small ribosomal subunit,	GO:0003723~RNA binding,GO:0003735~structural constituent of ribosome,	bna03010:Ribosome,
149	A0A078FQZ9	40S ribosomal protein S18(LOC106451452)	Brassica napus	GO:0006412~translation,	GO:0005829~cytosol,GO:0015935~small ribosomal subunit,	GO:0003723~RNA binding,GO:0003735~structural constituent of ribosome,	bna03010:Ribosome,
150	A0A078FQZ9	40S ribosomal protein S18(LOC111214089)	Brassica napus	GO:0006412~translation,	GO:0005829~cytosol,GO:0015935~small ribosomal subunit,	GO:0003723~RNA binding,GO:0003735~structural constituent of ribosome,	bna03010:Ribosome,
151	A0A078FQZ9	40S ribosomal protein S18(LOC125589239)	Brassica napus	GO:0006412~translation,	GO:0005829~cytosol,GO:0015935~small ribosomal subunit,	GO:0003723~RNA binding,GO:0003735~structural constituent of ribosome,	bna03010:Ribosome,
152	A0A078FQZ9	40S ribosomal protein S18-like(LOC111210018)	Brassica napus	GO:0006412~translation,	GO:0005829~cytosol,GO:0015935~small ribosomal subunit,	GO:0003723~RNA binding,GO:0003735~structural constituent of ribosome,	bna03010:Ribosome,
153	A0A078I2A8	40S ribosomal protein S19-1(LOC106404123)	Brassica napus	GO:0000028~ribosomal small subunit assembly,GO:0006412~translation,	GO:0022627~cytosolic small ribosomal subunit,	GO:0003723~RNA binding,GO:0003735~structural constituent of ribosome,	bna03010:Ribosome,
154	A0A078I2A8	40S ribosomal protein S19-1(LOC106453245)	Brassica napus	GO:0000028~ribosomal small subunit assembly,GO:0006412~translation,	GO:0022627~cytosolic small ribosomal subunit,	GO:0003723~RNA binding,GO:0003735~structural constituent of ribosome,	bna03010:Ribosome,
155	A0A078I2A8	40S ribosomal protein S19-1(LOC125580836)	Brassica napus	GO:0000028~ribosomal small subunit assembly,GO:0006412~translation,	GO:0022627~cytosolic small ribosomal subunit,	GO:0003723~RNA binding,GO:0003735~structural constituent of ribosome,	bna03010:Ribosome,
156	A0A078I2A8	40S ribosomal protein S19-1(LOC125587494)	Brassica napus	GO:0000028~ribosomal small subunit assembly,GO:0006412~translation,	GO:0022627~cytosolic small ribosomal subunit,	GO:0003723~RNA binding,GO:0003735~structural constituent of ribosome,	bna03010:Ribosome,
157	A0A078I2A8	40S ribosomal protein S19-1(LOC125609192)	Brassica napus	GO:0000028~ribosomal small subunit assembly,GO:0006412~translation,	GO:0022627~cytosolic small ribosomal subunit,	GO:0003723~RNA binding,GO:0003735~structural constituent of ribosome,	bna03010:Ribosome,
158	A0A078GEP8	40S ribosomal protein S19-3(LOC106408985)	Brassica napus	GO:0000028~ribosomal small subunit assembly,GO:0006412~translation,	GO:0022627~cytosolic small ribosomal subunit,	GO:0003723~RNA binding,GO:0003735~structural constituent of ribosome,	bna03010:Ribosome,
159	A0A078I7M4	40S ribosomal protein S2-2(LOC106376707)	Brassica napus	GO:0006412~translation,	GO:0022627~cytosolic small ribosomal subunit,	GO:0003729~mRNA binding,GO:0003735~structural constituent of ribosome,	bna03010:Ribosome,
160	A0A078I7M4, A0A078FK35	40S ribosomal protein S2-2(LOC106391681)	Brassica napus	GO:0006412~translation,	GO:0022627~cytosolic small ribosomal subunit,	GO:0003729~mRNA binding,GO:0003735~structural constituent of ribosome,	bna03010:Ribosome,
161	A0A078I7M4	40S ribosomal protein S2-2(LOC106451420)	Brassica napus	GO:0006412~translation,	GO:0022627~cytosolic small ribosomal subunit,	GO:0003729~mRNA binding,GO:0003735~structural constituent of ribosome,	bna03010:Ribosome,
162	A0A078I7M4, A0A078FK35	40S ribosomal protein S2-2-like(LOC106447561)	Brassica napus	GO:0006412~translation,	GO:0022627~cytosolic small ribosomal subunit,	GO:0003729~mRNA binding,GO:0003735~structural constituent of ribosome,	bna03010:Ribosome,
163	A0A078I7M4	40S ribosomal protein S2-3(LOC106450645)	Brassica napus	GO:0006412~translation,	GO:0022627~cytosolic small ribosomal subunit,	GO:0003729~mRNA binding,GO:0003735~structural constituent of ribosome,	bna03010:Ribosome,
164	A0A078I7M4	40S ribosomal protein S2-3-like(LOC125585122)	Brassica napus	GO:0006412~translation,	GO:0022627~cytosolic small ribosomal subunit,	GO:0003729~mRNA binding,GO:0003735~structural constituent of ribosome,	bna03010:Ribosome,
165	A0A078IAQ8	40S ribosomal protein S20-1(LOC106411618)	Brassica napus	GO:0006412~translation,	GO:0015935~small ribosomal subunit,GO:0022627~cytosolic small ribosomal subunit,	GO:0003723~RNA binding,GO:0003735~structural constituent of ribosome,	bna03010:Ribosome,
166	A0A078EH92	40S ribosomal protein S20-1-like(LOC106345888)	Brassica napus	GO:0006412~translation,	GO:0015935~small ribosomal subunit,GO:0022627~cytosolic small ribosomal subunit,	GO:0003723~RNA binding,GO:0003735~structural constituent of ribosome,	bna03010:Ribosome,
167	A0A078EH92	40S ribosomal protein S20-1-like(LOC106405973)	Brassica napus	GO:0006412~translation,	GO:0015935~small ribosomal subunit,GO:0022627~cytosolic small ribosomal subunit,	GO:0003723~RNA binding,GO:0003735~structural constituent of ribosome,	bna03010:Ribosome,
168	A0A078CVS8	40S ribosomal protein S23-2(LOC106448630)	Brassica napus	GO:0006412~translation,	GO:0005840~ribosome,GO:0022627~cytosolic small ribosomal subunit,	GO:0003735~structural constituent of ribosome,	bna03010:Ribosome,
169	A0A078J2A2	40S ribosomal protein S24-1(LOC106348644)	Brassica napus	GO:0006412~translation,	GO:0005829~cytosol,GO:0005840~ribosome,	GO:0003729~mRNA binding,GO:0003735~structural constituent of ribosome,	bna03010:Ribosome,
170	A0A078J2A2	40S ribosomal protein S24-1(LOC106427359)	Brassica napus	GO:0006412~translation,	GO:0005829~cytosol,GO:0005840~ribosome,	GO:0003729~mRNA binding,GO:0003735~structural constituent of ribosome,	bna03010:Ribosome,
171	A0A078J2A2	40S ribosomal protein S24-1(LOC106433369)	Brassica napus	GO:0006412~translation,	GO:0005829~cytosol,GO:0005840~ribosome,	GO:0003729~mRNA binding,GO:0003735~structural constituent of ribosome,	bna03010:Ribosome,
172	A0A078J2A2	40S ribosomal protein S24-1(LOC106449179)	Brassica napus	GO:0006412~translation,	GO:0005829~cytosol,GO:0005840~ribosome,	GO:0003729~mRNA binding,GO:0003735~structural constituent of ribosome,	bna03010:Ribosome,
173	A0A078J2A2	40S ribosomal protein S24-1(LOC106453077)	Brassica napus	GO:0006412~translation,	GO:0005829~cytosol,GO:0005840~ribosome,	GO:0003729~mRNA binding,GO:0003735~structural constituent of ribosome,	bna03010:Ribosome,
174	A0A078J2A2	40S ribosomal protein S24-1(LOC111198692)	Brassica napus	GO:0006412~translation,	GO:0005829~cytosol,GO:0005840~ribosome,	GO:0003729~mRNA binding,GO:0003735~structural constituent of ribosome,	bna03010:Ribosome,
175	A0A078J2A2	40S ribosomal protein S24-1(LOC111211530)	Brassica napus	GO:0006412~translation,	GO:0005829~cytosol,GO:0005840~ribosome,	GO:0003729~mRNA binding,GO:0003735~structural constituent of ribosome,	bna03010:Ribosome,
176	A0A078J2A2	40S ribosomal protein S24-1(LOC125577698)	Brassica napus	GO:0006412~translation,	GO:0005829~cytosol,GO:0005840~ribosome,	GO:0003729~mRNA binding,GO:0003735~structural constituent of ribosome,	bna03010:Ribosome,
177	A0A078FCN6	40S ribosomal protein S25(BnaC03g60460D)	Brassica napus		GO:0022627~cytosolic small ribosomal subunit,	GO:0003735~structural constituent of ribosome,
178	A0A078F3M4	40S ribosomal protein S26(BnaA03g19120D)	Brassica napus	GO:0006412~translation,	GO:0022627~cytosolic small ribosomal subunit,	GO:0003729~mRNA binding,GO:0003735~structural constituent of ribosome,
179	A0A078C6I6	40S ribosomal protein S27(BnaA09g38860D)	Brassica napus	GO:0000028~ribosomal small subunit assembly,GO:0006412~translation,	GO:0022627~cytosolic small ribosomal subunit,	GO:0003723~RNA binding,GO:0003735~structural constituent of ribosome,GO:0046872~metal ion binding,
180	A0A078CUQ3	40S ribosomal protein S28-1(LOC106370743)	Brassica napus	GO:0000028~ribosomal small subunit assembly,GO:0006412~translation,GO:0030490~maturation of SSU-rRNA,	GO:0022627~cytosolic small ribosomal subunit,	GO:0003735~structural constituent of ribosome,	bna03010:Ribosome,
181	A0A078CUQ3	40S ribosomal protein S28-1(LOC106428501)	Brassica napus	GO:0000028~ribosomal small subunit assembly,GO:0006412~translation,GO:0030490~maturation of SSU-rRNA,	GO:0022627~cytosolic small ribosomal subunit,	GO:0003735~structural constituent of ribosome,	bna03010:Ribosome,
182	A0A078CUQ3	40S ribosomal protein S28-1(LOC106433845)	Brassica napus	GO:0000028~ribosomal small subunit assembly,GO:0006412~translation,GO:0030490~maturation of SSU-rRNA,	GO:0022627~cytosolic small ribosomal subunit,	GO:0003735~structural constituent of ribosome,	bna03010:Ribosome,
183	A0A078CUQ3	40S ribosomal protein S28-1(LOC111210087)	Brassica napus	GO:0000028~ribosomal small subunit assembly,GO:0006412~translation,GO:0030490~maturation of SSU-rRNA,	GO:0022627~cytosolic small ribosomal subunit,	GO:0003735~structural constituent of ribosome,	bna03010:Ribosome,
184	A0A068F5Y2	40S ribosomal protein S29(LOC106370844)	Brassica napus	GO:0006412~translation,	GO:0022627~cytosolic small ribosomal subunit,	GO:0003735~structural constituent of ribosome,GO:0008270~zinc ion binding,	bna03010:Ribosome,
185	A0A068F5Y2	40S ribosomal protein S29(LOC106438559)	Brassica napus	GO:0006412~translation,	GO:0022627~cytosolic small ribosomal subunit,	GO:0003735~structural constituent of ribosome,GO:0008270~zinc ion binding,	bna03010:Ribosome,
186	A0A068F5Y2	40S ribosomal protein S29(LOC111214335)	Brassica napus	GO:0006412~translation,	GO:0022627~cytosolic small ribosomal subunit,	GO:0003735~structural constituent of ribosome,GO:0008270~zinc ion binding,	bna03010:Ribosome,
187	A0A068F5Y2	40S ribosomal protein S29-like(LOC106359764)	Brassica napus	GO:0006412~translation,	GO:0022627~cytosolic small ribosomal subunit,	GO:0003735~structural constituent of ribosome,GO:0008270~zinc ion binding,	bna03010:Ribosome,
188	A0A068F5Y2	40S ribosomal protein S29-like(LOC106441152)	Brassica napus	GO:0006412~translation,	GO:0022627~cytosolic small ribosomal subunit,	GO:0003735~structural constituent of ribosome,GO:0008270~zinc ion binding,	bna03010:Ribosome,
189	A0A078G0U6	40S ribosomal protein S3-2(LOC106447021)	Brassica napus	GO:0006412~translation,	GO:0005634~nucleus,GO:0022627~cytosolic small ribosomal subunit,	GO:0003723~RNA binding,GO:0003735~structural constituent of ribosome,	bna03010:Ribosome,
190	A0A078FBT3	40S ribosomal protein S3-2(LOC111205477)	Brassica napus	GO:0006412~translation,	GO:0005634~nucleus,GO:0022627~cytosolic small ribosomal subunit,	GO:0003723~RNA binding,GO:0003735~structural constituent of ribosome,	bna03010:Ribosome,
191	A0A078GH13	40S ribosomal protein S3-2-like(LOC106445693)	Brassica napus	GO:0006412~translation,	GO:0005634~nucleus,GO:0022627~cytosolic small ribosomal subunit,	GO:0003723~RNA binding,GO:0003735~structural constituent of ribosome,	bna03010:Ribosome,
192	A0A078EQ47	40S ribosomal protein S30(LOC106368927)	Brassica napus	GO:0006412~translation,	GO:0022627~cytosolic small ribosomal subunit,	GO:0003735~structural constituent of ribosome,	bna03010:Ribosome,
193	A0A078EQ47	40S ribosomal protein S30(LOC106371469)	Brassica napus	GO:0006412~translation,	GO:0022627~cytosolic small ribosomal subunit,	GO:0003735~structural constituent of ribosome,	bna03010:Ribosome,
194	A0A078EQ47	40S ribosomal protein S30(LOC106372423)	Brassica napus	GO:0006412~translation,	GO:0022627~cytosolic small ribosomal subunit,	GO:0003735~structural constituent of ribosome,	bna03010:Ribosome,
195	A0A078EQ47	40S ribosomal protein S30(LOC106374276)	Brassica napus	GO:0006412~translation,	GO:0022627~cytosolic small ribosomal subunit,	GO:0003735~structural constituent of ribosome,	bna03010:Ribosome,
196	A0A078EQ47	40S ribosomal protein S30(LOC106376195)	Brassica napus	GO:0006412~translation,	GO:0022627~cytosolic small ribosomal subunit,	GO:0003735~structural constituent of ribosome,	bna03010:Ribosome,
197	A0A078EQ47	40S ribosomal protein S30(LOC106379834)	Brassica napus	GO:0006412~translation,	GO:0022627~cytosolic small ribosomal subunit,	GO:0003735~structural constituent of ribosome,	bna03010:Ribosome,
198	A0A078EQ47	40S ribosomal protein S30(LOC106386107)	Brassica napus	GO:0006412~translation,	GO:0022627~cytosolic small ribosomal subunit,	GO:0003735~structural constituent of ribosome,	bna03010:Ribosome,
199	A0A078EQ47	40S ribosomal protein S30(LOC106418208)	Brassica napus	GO:0006412~translation,	GO:0022627~cytosolic small ribosomal subunit,	GO:0003735~structural constituent of ribosome,	bna03010:Ribosome,
200	A0A078EQ47	40S ribosomal protein S30(LOC106432832)	Brassica napus	GO:0006412~translation,	GO:0022627~cytosolic small ribosomal subunit,	GO:0003735~structural constituent of ribosome,	bna03010:Ribosome,
201	A0A078EQ47	40S ribosomal protein S30(LOC106436075)	Brassica napus	GO:0006412~translation,	GO:0022627~cytosolic small ribosomal subunit,	GO:0003735~structural constituent of ribosome,	bna03010:Ribosome,
202	A0A078EQ47	40S ribosomal protein S30(LOC106436286)	Brassica napus	GO:0006412~translation,	GO:0022627~cytosolic small ribosomal subunit,	GO:0003735~structural constituent of ribosome,	bna03010:Ribosome,
203	A0A078EQ47	40S ribosomal protein S30(LOC106450130)	Brassica napus	GO:0006412~translation,	GO:0022627~cytosolic small ribosomal subunit,	GO:0003735~structural constituent of ribosome,	bna03010:Ribosome,
204	A0A078EQ47	40S ribosomal protein S30(LOC125584204)	Brassica napus	GO:0006412~translation,	GO:0022627~cytosolic small ribosomal subunit,	GO:0003735~structural constituent of ribosome,	bna03010:Ribosome,
205	A0A078G6S8	40S ribosomal protein S3a(LOC106433407)	Brassica napus	GO:0006412~translation,	GO:0005829~cytosol,GO:0022627~cytosolic small ribosomal subunit,	GO:0003735~structural constituent of ribosome,	bna03010:Ribosome,
206	A0A078G6S8	40S ribosomal protein S3a(LOC111212779)	Brassica napus	GO:0006412~translation,	GO:0005829~cytosol,GO:0022627~cytosolic small ribosomal subunit,	GO:0003735~structural constituent of ribosome,	bna03010:Ribosome,
207	A0A078FWF3	40S ribosomal protein S3a-2(LOC106371268)	Brassica napus	GO:0006412~translation,	GO:0005829~cytosol,GO:0022627~cytosolic small ribosomal subunit,	GO:0003735~structural constituent of ribosome,	bna03010:Ribosome,
208	A0A078HQ29	40S ribosomal protein S3a-2(LOC106388814)	Brassica napus	GO:0006412~translation,	GO:0005829~cytosol,GO:0022627~cytosolic small ribosomal subunit,	GO:0003735~structural constituent of ribosome,	bna03010:Ribosome,
209	A0A078HX00	40S ribosomal protein S3a-2(LOC106427353)	Brassica napus	GO:0006412~translation,	GO:0005829~cytosol,GO:0022627~cytosolic small ribosomal subunit,	GO:0003735~structural constituent of ribosome,	bna03010:Ribosome,
210	A0A078C6N9	40S ribosomal protein S3a-2(LOC106428794)	Brassica napus	GO:0006412~translation,	GO:0005829~cytosol,GO:0022627~cytosolic small ribosomal subunit,	GO:0003735~structural constituent of ribosome,	bna03010:Ribosome,
211	A0A078HX00	40S ribosomal protein S3a-2(LOC106453081)	Brassica napus	GO:0006412~translation,	GO:0005829~cytosol,GO:0022627~cytosolic small ribosomal subunit,	GO:0003735~structural constituent of ribosome,	bna03010:Ribosome,
212	A0A078C6N9	40S ribosomal protein S3a-2-like(LOC111214350)	Brassica napus	GO:0006412~translation,	GO:0005829~cytosol,GO:0022627~cytosolic small ribosomal subunit,	GO:0003735~structural constituent of ribosome,	bna03010:Ribosome,
213	A0A078CAM5	40S ribosomal protein S5-1(LOC106353068)	Brassica napus	GO:0000028~ribosomal small subunit assembly,GO:0006412~translation,	GO:0005840~ribosome,GO:0022627~cytosolic small ribosomal subunit,	GO:0003729~mRNA binding,GO:0003735~structural constituent of ribosome,GO:0019843~rRNA binding,	bna03010:Ribosome,
214	A0A078CAM5	40S ribosomal protein S5-1(LOC106401527)	Brassica napus	GO:0000028~ribosomal small subunit assembly,GO:0006412~translation,	GO:0005840~ribosome,GO:0022627~cytosolic small ribosomal subunit,	GO:0003729~mRNA binding,GO:0003735~structural constituent of ribosome,GO:0019843~rRNA binding,	bna03010:Ribosome,
215	A0A078HR05, A0A078JG43	40S ribosomal protein S6-1(LOC106424201)	Brassica napus	GO:0006412~translation,	GO:0005737~cytoplasm,GO:0005840~ribosome,	GO:0003735~structural constituent of ribosome,	bna03010:Ribosome,
216	A0A078HR05	40S ribosomal protein S6-1-like(LOC106373247)	Brassica napus	GO:0006412~translation,	GO:0005737~cytoplasm,GO:0005840~ribosome,	GO:0003735~structural constituent of ribosome,	bna03010:Ribosome,
217	A0A078HR05	40S ribosomal protein S6-1-like(LOC106439130)	Brassica napus	GO:0006412~translation,	GO:0005737~cytoplasm,GO:0005840~ribosome,	GO:0003735~structural constituent of ribosome,	bna03010:Ribosome,
218	A0A078HR05	40S ribosomal protein S6-2(LOC106372477)	Brassica napus	GO:0006412~translation,	GO:0005737~cytoplasm,GO:0005840~ribosome,	GO:0003735~structural constituent of ribosome,	bna03010:Ribosome,
219	A0A078HR05	40S ribosomal protein S6-2(LOC106383144)	Brassica napus	GO:0006412~translation,	GO:0005737~cytoplasm,GO:0005840~ribosome,	GO:0003735~structural constituent of ribosome,	bna03010:Ribosome,
220	A0A078HR05	40S ribosomal protein S6-2(LOC106384903)	Brassica napus	GO:0006412~translation,	GO:0005737~cytoplasm,GO:0005840~ribosome,	GO:0003735~structural constituent of ribosome,	bna03010:Ribosome,
221	A0A078HR05	40S ribosomal protein S6-2(LOC106405975)	Brassica napus	GO:0006412~translation,	GO:0005737~cytoplasm,GO:0005840~ribosome,	GO:0003735~structural constituent of ribosome,	bna03010:Ribosome,
222	A0A078HR05	40S ribosomal protein S6-2(LOC106430367)	Brassica napus	GO:0006412~translation,	GO:0005737~cytoplasm,GO:0005840~ribosome,	GO:0003735~structural constituent of ribosome,	bna03010:Ribosome,
223	A0A078HR05	40S ribosomal protein S6-2-like(LOC106418621)	Brassica napus	GO:0006412~translation,	GO:0005737~cytoplasm,GO:0005840~ribosome,	GO:0003735~structural constituent of ribosome,	bna03010:Ribosome,
224	A0A078HR05	40S ribosomal protein S6-2-like(LOC125593930)	Brassica napus	GO:0006412~translation,	GO:0005737~cytoplasm,GO:0005840~ribosome,	GO:0003735~structural constituent of ribosome,	bna03010:Ribosome,
225	A0A078HR05	40S ribosomal protein S6-2-like(LOC125593941)	Brassica napus	GO:0006412~translation,	GO:0005737~cytoplasm,GO:0005840~ribosome,	GO:0003735~structural constituent of ribosome,	bna03010:Ribosome,
226	A0A078IT30	40S ribosomal protein S7(LOC106387287)	Brassica napus	GO:0006364~rRNA processing,GO:0006412~translation,GO:0042274~ribosomal small subunit biogenesis,	GO:0022627~cytosolic small ribosomal subunit,GO:0032040~small-subunit processome,	GO:0003735~structural constituent of ribosome,	bna03010:Ribosome,
227	A0A078IT30	40S ribosomal protein S7(LOC125577777)	Brassica napus	GO:0006364~rRNA processing,GO:0006412~translation,GO:0042274~ribosomal small subunit biogenesis,	GO:0022627~cytosolic small ribosomal subunit,GO:0032040~small-subunit processome,	GO:0003735~structural constituent of ribosome,	bna03010:Ribosome,
228	A0A078I283	40S ribosomal protein S7-like(LOC125587569)	Brassica napus	GO:0006364~rRNA processing,GO:0006412~translation,GO:0042274~ribosomal small subunit biogenesis,	GO:0022627~cytosolic small ribosomal subunit,GO:0032040~small-subunit processome,	GO:0003735~structural constituent of ribosome,	bna03010:Ribosome,
229	A0A078I283	40S ribosomal protein S7-like(LOC125594787)	Brassica napus	GO:0006364~rRNA processing,GO:0006412~translation,GO:0042274~ribosomal small subunit biogenesis,	GO:0022627~cytosolic small ribosomal subunit,GO:0032040~small-subunit processome,	GO:0003735~structural constituent of ribosome,	bna03010:Ribosome,
230	A0A078I2K9	40S ribosomal protein S8(BnaA02g04810D)	Brassica napus	GO:0000462~maturation of SSU-rRNA from tricistronic rRNA transcript (SSU-rRNA, 5.8S rRNA, LSU-rRNA),GO:0006412~translation,	GO:0022627~cytosolic small ribosomal subunit,	GO:0003735~structural constituent of ribosome,
231	A0A078HEE7	40S ribosomal protein S8(BnaC09g37460D)	Brassica napus	GO:0000462~maturation of SSU-rRNA from tricistronic rRNA transcript (SSU-rRNA, 5.8S rRNA, LSU-rRNA),GO:0006412~translation,	GO:0022627~cytosolic small ribosomal subunit,	GO:0003735~structural constituent of ribosome,
232	A0A078J3A4	40S ribosomal protein S8-1(LOC106386692)	Brassica napus	GO:0000462~maturation of SSU-rRNA from tricistronic rRNA transcript (SSU-rRNA, 5.8S rRNA, LSU-rRNA),GO:0006412~translation,	GO:0022627~cytosolic small ribosomal subunit,	GO:0003735~structural constituent of ribosome,	bna03010:Ribosome,
233	A0A078J3A4	40S ribosomal protein S8-1(LOC106434721)	Brassica napus	GO:0000462~maturation of SSU-rRNA from tricistronic rRNA transcript (SSU-rRNA, 5.8S rRNA, LSU-rRNA),GO:0006412~translation,	GO:0022627~cytosolic small ribosomal subunit,	GO:0003735~structural constituent of ribosome,	bna03010:Ribosome,
234	A0A078J3A4	40S ribosomal protein S8-1(LOC106439493)	Brassica napus	GO:0000462~maturation of SSU-rRNA from tricistronic rRNA transcript (SSU-rRNA, 5.8S rRNA, LSU-rRNA),GO:0006412~translation,	GO:0022627~cytosolic small ribosomal subunit,	GO:0003735~structural constituent of ribosome,	bna03010:Ribosome,
235	A0A078J3A4	40S ribosomal protein S8-1-like(LOC106371762)	Brassica napus	GO:0000462~maturation of SSU-rRNA from tricistronic rRNA transcript (SSU-rRNA, 5.8S rRNA, LSU-rRNA),GO:0006412~translation,	GO:0022627~cytosolic small ribosomal subunit,	GO:0003735~structural constituent of ribosome,	bna03010:Ribosome,
236	A0A078J3A4	40S ribosomal protein S8-1-like(LOC106425821)	Brassica napus	GO:0000462~maturation of SSU-rRNA from tricistronic rRNA transcript (SSU-rRNA, 5.8S rRNA, LSU-rRNA),GO:0006412~translation,	GO:0022627~cytosolic small ribosomal subunit,	GO:0003735~structural constituent of ribosome,	bna03010:Ribosome,
237	A0A078J3A4	40S ribosomal protein S8-1-like(LOC125594530)	Brassica napus	GO:0000462~maturation of SSU-rRNA from tricistronic rRNA transcript (SSU-rRNA, 5.8S rRNA, LSU-rRNA),GO:0006412~translation,	GO:0022627~cytosolic small ribosomal subunit,	GO:0003735~structural constituent of ribosome,	bna03010:Ribosome,
238	A0A078J3A4	40S ribosomal protein S8-1-like(LOC125596734)	Brassica napus	GO:0000462~maturation of SSU-rRNA from tricistronic rRNA transcript (SSU-rRNA, 5.8S rRNA, LSU-rRNA),GO:0006412~translation,	GO:0022627~cytosolic small ribosomal subunit,	GO:0003735~structural constituent of ribosome,	bna03010:Ribosome,
239	A0A078G5S4	40S ribosomal protein SA-like(LOC106446640)	Brassica napus	GO:0000028~ribosomal small subunit assembly,GO:0002181~cytoplasmic translation,GO:0006412~translation,	GO:0022627~cytosolic small ribosomal subunit,	GO:0003735~structural constituent of ribosome,	bna03010:Ribosome,
240	A0A078GHM5	5'-adenylylsulfate reductase 2, chloroplastic(LOC106396567)	Brassica napus	GO:0019419~sulfate reduction,		GO:0016671~oxidoreductase activity, acting on a sulfur group of donors, disulfide as acceptor,	bna00920:Sulfur metabolism,bna01100:Metabolic pathways,
241	A0A078GHM5	5'-adenylylsulfate reductase 2, chloroplastic(LOC106442702)	Brassica napus	GO:0019419~sulfate reduction,		GO:0016671~oxidoreductase activity, acting on a sulfur group of donors, disulfide as acceptor,	bna00920:Sulfur metabolism,bna01100:Metabolic pathways,
242	A0A078H5U8	5'-nucleotidase domain-containing protein 4-like(LOC106414712)	Brassica napus			GO:0008253~5'-nucleotidase activity,GO:0046872~metal ion binding,
243	A0A078IL69	5-methyltetrahydropteroyltriglutamate--homocysteine S-methyltransferase(BnaC05g48040D)	Brassica napus	GO:0009086~methionine biosynthetic process,GO:0032259~methylation,	GO:0005829~cytosol,GO:0009507~chloroplast,	GO:0003871~5-methyltetrahydropteroyltriglutamate-homocysteine S-methyltransferase activity,GO:0008270~zinc ion binding,GO:0008705~methionine synthase activity,
244	A0A078GJY6	5-methyltetrahydropteroyltriglutamate--homocysteine methyltransferase 1(LOC106426141)	Brassica napus	GO:0009086~methionine biosynthetic process,GO:0032259~methylation,	GO:0005829~cytosol,GO:0009507~chloroplast,	GO:0003871~5-methyltetrahydropteroyltriglutamate-homocysteine S-methyltransferase activity,GO:0008270~zinc ion binding,GO:0008705~methionine synthase activity,	bna00270:Cysteine and methionine metabolism,bna00450:Selenocompound metabolism,bna01100:Metabolic pathways,bna01110:Biosynthesis of secondary metabolites,bna01230:Biosynthesis of amino acids,
245	A0A078GNY0	5-oxoprolinase 1(LOC106391366)	Brassica napus	GO:0006749~glutathione metabolic process,		GO:0017168~5-oxoprolinase (ATP-hydrolyzing) activity,	bna00480:Glutathione metabolism,bna01100:Metabolic pathways,
246	A0A078IUM5	50S ribosomal protein L1, chloroplastic-like(LOC106444921)	Brassica napus	GO:0000470~maturation of LSU-rRNA,GO:0006412~translation,	GO:0022625~cytosolic large ribosomal subunit,	GO:0003723~RNA binding,GO:0003735~structural constituent of ribosome,GO:0019843~rRNA binding,	bna03010:Ribosome,
247	A0A078F9X4	50S ribosomal protein L10, chloroplastic(LOC106372291)	Brassica napus	GO:0006412~translation,	GO:0015934~large ribosomal subunit,GO:0022626~cytosolic ribosome,	GO:0003735~structural constituent of ribosome,	bna03010:Ribosome,
248	A0A078F9X4	50S ribosomal protein L10, chloroplastic-like(LOC125593128)	Brassica napus	GO:0006412~translation,	GO:0015934~large ribosomal subunit,GO:0022626~cytosolic ribosome,	GO:0003735~structural constituent of ribosome,	bna03010:Ribosome,
249	A0A078I750	50S ribosomal protein L11, chloroplastic-like(LOC106418758)	Brassica napus	GO:0006412~translation,	GO:0015934~large ribosomal subunit,GO:0022625~cytosolic large ribosomal subunit,	GO:0003735~structural constituent of ribosome,GO:0070180~large ribosomal subunit rRNA binding,
250	A0A078FJL5	50S ribosomal protein L13, chloroplastic(LOC106345844)	Brassica napus	GO:0006412~translation,GO:0017148~negative regulation of translation,	GO:0005840~ribosome,GO:0022625~cytosolic large ribosomal subunit,	GO:0003729~mRNA binding,GO:0003735~structural constituent of ribosome,	bna03010:Ribosome,
251	A0A078FGQ0	50S ribosomal protein L15, chloroplastic-like(LOC106349417)	Brassica napus	GO:0006412~translation,	GO:0022625~cytosolic large ribosomal subunit,	GO:0003729~mRNA binding,GO:0003735~structural constituent of ribosome,	bna03010:Ribosome,
252	A0A078F3D0	50S ribosomal protein L17, chloroplastic-like(LOC106353684)	Brassica napus	GO:0006412~translation,	GO:0015934~large ribosomal subunit,GO:0022625~cytosolic large ribosomal subunit,	GO:0003735~structural constituent of ribosome,	bna03010:Ribosome,
253	A0A078HVI2	50S ribosomal protein L18, chloroplastic(LOC106422522)	Brassica napus	GO:0006412~translation,	GO:0005737~cytoplasm,GO:0005840~ribosome,	GO:0003735~structural constituent of ribosome,GO:0008097~5S rRNA binding,	bna03010:Ribosome,
254	A0A078HVI2	50S ribosomal protein L18, chloroplastic-like(LOC106360543)	Brassica napus	GO:0006412~translation,	GO:0005737~cytoplasm,GO:0005840~ribosome,	GO:0003735~structural constituent of ribosome,GO:0008097~5S rRNA binding,	bna03010:Ribosome,
255	A0A078HZZ6	50S ribosomal protein L19-2, chloroplastic(LOC106430043)	Brassica napus	GO:0006412~translation,	GO:0005840~ribosome,	GO:0003735~structural constituent of ribosome,	bna03010:Ribosome,
256	A0A078G6Z6	50S ribosomal protein L2, chloroplastic(BnaA01g34100D)	Brassica napus	GO:0002181~cytoplasmic translation,	GO:0009507~chloroplast,GO:0015935~small ribosomal subunit,GO:0022625~cytosolic large ribosomal subunit,	GO:0003723~RNA binding,GO:0003735~structural constituent of ribosome,GO:0016740~transferase activity,
257	A0A078HVL1	50S ribosomal protein L21, chloroplastic(LOC106418962)	Brassica napus	GO:0006412~translation,	GO:0005737~cytoplasm,GO:0005840~ribosome,	GO:0003723~RNA binding,GO:0003735~structural constituent of ribosome,	bna03010:Ribosome,
258	A0A078FZ63	50S ribosomal protein L24, chloroplastic(LOC106423179)	Brassica napus	GO:0006412~translation,	GO:0005739~mitochondrion,GO:0005840~ribosome,	GO:0003723~RNA binding,GO:0003735~structural constituent of ribosome,	bna03010:Ribosome,
259	A0A078FZ63	50S ribosomal protein L24, chloroplastic-like(LOC125592876)	Brassica napus	GO:0006412~translation,	GO:0005739~mitochondrion,GO:0005840~ribosome,	GO:0003723~RNA binding,GO:0003735~structural constituent of ribosome,	bna03010:Ribosome,
260	A0A078IHT2	50S ribosomal protein L27, chloroplastic(LOC106446223)	Brassica napus	GO:0006412~translation,	GO:0005737~cytoplasm,GO:0005840~ribosome,	GO:0003735~structural constituent of ribosome,	bna03010:Ribosome,
261	A0A078HY53	50S ribosomal protein L3-1, chloroplastic(LOC106388299)	Brassica napus	GO:0006412~translation,	GO:0005840~ribosome,	GO:0003735~structural constituent of ribosome,	bna03010:Ribosome,
262	A0A078I6A4	50S ribosomal protein L31, chloroplastic-like(LOC106354500)	Brassica napus	GO:0006412~translation,	GO:0005840~ribosome,	GO:0003735~structural constituent of ribosome,	bna03010:Ribosome,
263	A0A078I6A4	50S ribosomal protein L31, chloroplastic-like(LOC106406677)	Brassica napus	GO:0006412~translation,	GO:0005840~ribosome,	GO:0003735~structural constituent of ribosome,	bna03010:Ribosome,
264	A0A078G4D9	50S ribosomal protein L35, chloroplastic(LOC106446628)	Brassica napus	GO:0006412~translation,	GO:0015934~large ribosomal subunit,	GO:0003735~structural constituent of ribosome,	bna03010:Ribosome,
265	A0A078FDV7	50S ribosomal protein L4, chloroplastic(LOC106400920)	Brassica napus	GO:0006412~translation,	GO:0005737~cytoplasm,GO:0005840~ribosome,	GO:0003735~structural constituent of ribosome,	bna03010:Ribosome,
266	A0A078FDV7	50S ribosomal protein L4, chloroplastic(LOC125594915)	Brassica napus	GO:0006412~translation,	GO:0005737~cytoplasm,GO:0005840~ribosome,	GO:0003735~structural constituent of ribosome,	bna03010:Ribosome,
267	A0A078IEW4	50S ribosomal protein L5, chloroplastic(BnaA09g00070D)	Brassica napus	GO:0006412~translation,	GO:0005840~ribosome,	GO:0003735~structural constituent of ribosome,
268	A0A078IC77, A0A078IHR7	50S ribosomal protein L6, chloroplastic(LOC106401552)	Brassica napus	GO:0006412~translation,	GO:0005840~ribosome,	GO:0003735~structural constituent of ribosome,GO:0019843~rRNA binding,	bna03010:Ribosome,
269	A0A078IC77	50S ribosomal protein L6, chloroplastic-like(LOC106371081)	Brassica napus	GO:0006412~translation,	GO:0005840~ribosome,	GO:0003735~structural constituent of ribosome,GO:0019843~rRNA binding,	bna03010:Ribosome,
270	A0A078G4M4	50S ribosomal protein L9, chloroplastic(LOC106428563)	Brassica napus	GO:0006412~translation,	GO:0005739~mitochondrion,GO:0005840~ribosome,	GO:0003735~structural constituent of ribosome,GO:0019843~rRNA binding,	bna03010:Ribosome,
271	A0A078GFL2	6,7-dimethyl-8-ribityllumazine synthase, chloroplastic(LOC111215186)	Brassica napus	GO:0009231~riboflavin biosynthetic process,	GO:0009349~riboflavin synthase complex,	GO:0000906~6,7-dimethyl-8-ribityllumazine synthase activity,	bna00740:Riboflavin metabolism,bna01100:Metabolic pathways,bna01110:Biosynthesis of secondary metabolites,bna01240:Biosynthesis of cofactors,
272	A0A078FD04	6-phosphofructo-2-kinase/fructose-2,6-bisphosphatase(LOC106362225)	Brassica napus	GO:0006000~fructose metabolic process,GO:0006003~fructose 2,6-bisphosphate metabolic process,	GO:0005829~cytosol,	GO:0003873~6-phosphofructo-2-kinase activity,GO:0004331~fructose-2,6-bisphosphate 2-phosphatase activity,GO:0005524~ATP binding,GO:2001070~starch binding,	bna00051:Fructose and mannose metabolism,bna01100:Metabolic pathways,
273	A0A078FD04	6-phosphofructo-2-kinase/fructose-2,6-bisphosphatase(LOC106420142)	Brassica napus	GO:0006000~fructose metabolic process,GO:0006003~fructose 2,6-bisphosphate metabolic process,	GO:0005829~cytosol,	GO:0003873~6-phosphofructo-2-kinase activity,GO:0004331~fructose-2,6-bisphosphate 2-phosphatase activity,GO:0005524~ATP binding,GO:2001070~starch binding,	bna00051:Fructose and mannose metabolism,bna01100:Metabolic pathways,
274	A0A078FD04	6-phosphofructo-2-kinase/fructose-2,6-bisphosphatase-like(LOC125578632)	Brassica napus	GO:0006000~fructose metabolic process,GO:0006003~fructose 2,6-bisphosphate metabolic process,	GO:0005829~cytosol,	GO:0003873~6-phosphofructo-2-kinase activity,GO:0004331~fructose-2,6-bisphosphate 2-phosphatase activity,GO:0005524~ATP binding,GO:2001070~starch binding,	bna00051:Fructose and mannose metabolism,bna01100:Metabolic pathways,
275	A0A078FD04	6-phosphofructo-2-kinase/fructose-2,6-bisphosphatase-like(LOC125591423)	Brassica napus	GO:0006000~fructose metabolic process,GO:0006003~fructose 2,6-bisphosphate metabolic process,	GO:0005829~cytosol,	GO:0003873~6-phosphofructo-2-kinase activity,GO:0004331~fructose-2,6-bisphosphate 2-phosphatase activity,GO:0005524~ATP binding,GO:2001070~starch binding,	bna00051:Fructose and mannose metabolism,bna01100:Metabolic pathways,
276	A0A078GLU9	6-phosphogluconate dehydrogenase, decarboxylating 1, chloroplastic(LOC106389242)	Brassica napus	GO:0009051~pentose-phosphate shunt, oxidative branch,GO:0046177~D-gluconate catabolic process,	GO:0005829~cytosol,	GO:0004616~phosphogluconate dehydrogenase (decarboxylating) activity,GO:0008114~phosphogluconate 2-dehydrogenase activity,GO:0050661~NADP binding,	bna00030:Pentose phosphate pathway,bna00480:Glutathione metabolism,bna01100:Metabolic pathways,bna01110:Biosynthesis of secondary metabolites,bna01200:Carbon metabolism,
277	A0A078GLU9	6-phosphogluconate dehydrogenase, decarboxylating 1, chloroplastic(LOC106452617)	Brassica napus	GO:0009051~pentose-phosphate shunt, oxidative branch,GO:0046177~D-gluconate catabolic process,	GO:0005829~cytosol,	GO:0004616~phosphogluconate dehydrogenase (decarboxylating) activity,GO:0008114~phosphogluconate 2-dehydrogenase activity,GO:0050661~NADP binding,	bna00030:Pentose phosphate pathway,bna00480:Glutathione metabolism,bna01100:Metabolic pathways,bna01110:Biosynthesis of secondary metabolites,bna01200:Carbon metabolism,
278	A0A078HB53	6-phosphogluconate dehydrogenase, decarboxylating 2(LOC106349212)	Brassica napus	GO:0009051~pentose-phosphate shunt, oxidative branch,GO:0046177~D-gluconate catabolic process,	GO:0005829~cytosol,	GO:0004616~phosphogluconate dehydrogenase (decarboxylating) activity,GO:0050661~NADP binding,	bna00030:Pentose phosphate pathway,bna00480:Glutathione metabolism,bna01100:Metabolic pathways,bna01110:Biosynthesis of secondary metabolites,bna01200:Carbon metabolism,
279	A0A078HB53	6-phosphogluconate dehydrogenase, decarboxylating 2-like(LOC106352176)	Brassica napus	GO:0009051~pentose-phosphate shunt, oxidative branch,GO:0046177~D-gluconate catabolic process,	GO:0005829~cytosol,	GO:0004616~phosphogluconate dehydrogenase (decarboxylating) activity,GO:0050661~NADP binding,	bna00030:Pentose phosphate pathway,bna00480:Glutathione metabolism,bna01100:Metabolic pathways,bna01110:Biosynthesis of secondary metabolites,bna01200:Carbon metabolism,
280	A0A078HMH2	6-phosphogluconate dehydrogenase, decarboxylating 3, chloroplastic(LOC106446309)	Brassica napus	GO:0009051~pentose-phosphate shunt, oxidative branch,GO:0046177~D-gluconate catabolic process,	GO:0005829~cytosol,	GO:0004616~phosphogluconate dehydrogenase (decarboxylating) activity,GO:0008114~phosphogluconate 2-dehydrogenase activity,GO:0050661~NADP binding,	bna00030:Pentose phosphate pathway,bna00480:Glutathione metabolism,bna01100:Metabolic pathways,bna01110:Biosynthesis of secondary metabolites,bna01200:Carbon metabolism,
281	A0A078HMH2	6-phosphogluconate dehydrogenase, decarboxylating 3, chloroplastic-like(LOC106389066)	Brassica napus	GO:0009051~pentose-phosphate shunt, oxidative branch,GO:0046177~D-gluconate catabolic process,	GO:0005829~cytosol,	GO:0004616~phosphogluconate dehydrogenase (decarboxylating) activity,GO:0008114~phosphogluconate 2-dehydrogenase activity,GO:0050661~NADP binding,	bna00030:Pentose phosphate pathway,bna00480:Glutathione metabolism,bna01100:Metabolic pathways,bna01110:Biosynthesis of secondary metabolites,bna01200:Carbon metabolism,
282	A0A078F3D4	60S acidic ribosomal protein P0-2(LOC106352982)	Brassica napus	GO:0000027~ribosomal large subunit assembly,GO:0002181~cytoplasmic translation,	GO:0022625~cytosolic large ribosomal subunit,	GO:0003735~structural constituent of ribosome,GO:0070180~large ribosomal subunit rRNA binding,	bna03010:Ribosome,
283	A0A078I6E4	60S acidic ribosomal protein P0-2(LOC106427969)	Brassica napus	GO:0000027~ribosomal large subunit assembly,GO:0002181~cytoplasmic translation,	GO:0022625~cytosolic large ribosomal subunit,	GO:0003735~structural constituent of ribosome,GO:0070180~large ribosomal subunit rRNA binding,	bna03010:Ribosome,
284	A0A078I6E4	60S acidic ribosomal protein P0-2-like(LOC111215793)	Brassica napus	GO:0000027~ribosomal large subunit assembly,GO:0002181~cytoplasmic translation,	GO:0022625~cytosolic large ribosomal subunit,	GO:0003735~structural constituent of ribosome,GO:0070180~large ribosomal subunit rRNA binding,	bna03010:Ribosome,
285	A0A078IKY3	60S acidic ribosomal protein P1-2(LOC106438639)	Brassica napus	GO:0002181~cytoplasmic translation,GO:0006414~translational elongation,	GO:0022625~cytosolic large ribosomal subunit,	GO:0003735~structural constituent of ribosome,GO:0030295~protein kinase activator activity,GO:0043021~ribonucleoprotein complex binding,	bna03010:Ribosome,
286	A0A078IKY3	60S acidic ribosomal protein P1-2-like(LOC106426585)	Brassica napus	GO:0002181~cytoplasmic translation,GO:0006414~translational elongation,	GO:0022625~cytosolic large ribosomal subunit,	GO:0003735~structural constituent of ribosome,GO:0030295~protein kinase activator activity,GO:0043021~ribonucleoprotein complex binding,	bna03010:Ribosome,
287	A0A078IKY3	60S acidic ribosomal protein P1-2-like(LOC106436307)	Brassica napus	GO:0002181~cytoplasmic translation,GO:0006414~translational elongation,	GO:0022625~cytosolic large ribosomal subunit,	GO:0003735~structural constituent of ribosome,GO:0030295~protein kinase activator activity,GO:0043021~ribonucleoprotein complex binding,	bna03010:Ribosome,
288	A0A078H2W0	60S acidic ribosomal protein P2-1(LOC106397495)	Brassica napus	GO:0002182~cytoplasmic translational elongation,	GO:0022625~cytosolic large ribosomal subunit,	GO:0003735~structural constituent of ribosome,	bna03010:Ribosome,
289	A0A078GVP7	60S acidic ribosomal protein P2-2(LOC106446743)	Brassica napus	GO:0002182~cytoplasmic translational elongation,	GO:0022625~cytosolic large ribosomal subunit,	GO:0003735~structural constituent of ribosome,	bna03010:Ribosome,
290	A0A078JA40	60S ribosomal protein L10-3(LOC106353823)	Brassica napus	GO:0000027~ribosomal large subunit assembly,GO:0006412~translation,	GO:0022625~cytosolic large ribosomal subunit,	GO:0003735~structural constituent of ribosome,	bna03010:Ribosome,
291	A0A078HMC1	60S ribosomal protein L10-3(LOC106406321)	Brassica napus	GO:0000027~ribosomal large subunit assembly,GO:0006412~translation,	GO:0022625~cytosolic large ribosomal subunit,	GO:0003735~structural constituent of ribosome,	bna03010:Ribosome,
292	A0A078JA40	60S ribosomal protein L10-3(LOC106446517)	Brassica napus	GO:0000027~ribosomal large subunit assembly,GO:0006412~translation,	GO:0022625~cytosolic large ribosomal subunit,	GO:0003735~structural constituent of ribosome,	bna03010:Ribosome,
293	A0A078HMC1	60S ribosomal protein L10-3-like(LOC106432562)	Brassica napus	GO:0000027~ribosomal large subunit assembly,GO:0006412~translation,	GO:0022625~cytosolic large ribosomal subunit,	GO:0003735~structural constituent of ribosome,	bna03010:Ribosome,
294	A0A078EHJ4	60S ribosomal protein L11-1(LOC106381681)	Brassica napus	GO:0006412~translation,	GO:0022625~cytosolic large ribosomal subunit,	GO:0003723~RNA binding,GO:0003735~structural constituent of ribosome,	bna03010:Ribosome,
295	A0A078EHJ4	60S ribosomal protein L11-1(LOC106390162)	Brassica napus	GO:0006412~translation,	GO:0022625~cytosolic large ribosomal subunit,	GO:0003723~RNA binding,GO:0003735~structural constituent of ribosome,	bna03010:Ribosome,
296	A0A078EHJ4	60S ribosomal protein L11-1(LOC106406958)	Brassica napus	GO:0006412~translation,	GO:0022625~cytosolic large ribosomal subunit,	GO:0003723~RNA binding,GO:0003735~structural constituent of ribosome,	bna03010:Ribosome,
297	A0A078EHJ4	60S ribosomal protein L11-1(LOC106415366)	Brassica napus	GO:0006412~translation,	GO:0022625~cytosolic large ribosomal subunit,	GO:0003723~RNA binding,GO:0003735~structural constituent of ribosome,	bna03010:Ribosome,
298	A0A078EHJ4	60S ribosomal protein L11-1(LOC106435887)	Brassica napus	GO:0006412~translation,	GO:0022625~cytosolic large ribosomal subunit,	GO:0003723~RNA binding,GO:0003735~structural constituent of ribosome,	bna03010:Ribosome,
299	A0A078EHJ4	60S ribosomal protein L11-1(LOC125578271)	Brassica napus	GO:0006412~translation,	GO:0022625~cytosolic large ribosomal subunit,	GO:0003723~RNA binding,GO:0003735~structural constituent of ribosome,	bna03010:Ribosome,
300	A0A078EHJ4	60S ribosomal protein L11-1-like(LOC106381797)	Brassica napus	GO:0006412~translation,	GO:0022625~cytosolic large ribosomal subunit,	GO:0003723~RNA binding,GO:0003735~structural constituent of ribosome,	bna03010:Ribosome,
301	A0A078FJC0	60S ribosomal protein L12-2(LOC106433960)	Brassica napus	GO:0006412~translation,	GO:0015934~large ribosomal subunit,GO:0022625~cytosolic large ribosomal subunit,	GO:0003735~structural constituent of ribosome,GO:0070180~large ribosomal subunit rRNA binding,	bna03010:Ribosome,
302	A0A078FJC0	60S ribosomal protein L12-2-like(LOC106352830)	Brassica napus	GO:0006412~translation,	GO:0015934~large ribosomal subunit,GO:0022625~cytosolic large ribosomal subunit,	GO:0003735~structural constituent of ribosome,GO:0070180~large ribosomal subunit rRNA binding,	bna03010:Ribosome,
303	A0A078FJC0	60S ribosomal protein L12-2-like(LOC106441066)	Brassica napus	GO:0006412~translation,	GO:0015934~large ribosomal subunit,GO:0022625~cytosolic large ribosomal subunit,	GO:0003735~structural constituent of ribosome,GO:0070180~large ribosomal subunit rRNA binding,	bna03010:Ribosome,
304	A0A078FJC0	60S ribosomal protein L12-2-like(LOC106452453)	Brassica napus	GO:0006412~translation,	GO:0015934~large ribosomal subunit,GO:0022625~cytosolic large ribosomal subunit,	GO:0003735~structural constituent of ribosome,GO:0070180~large ribosomal subunit rRNA binding,	bna03010:Ribosome,
305	A0A078F439	60S ribosomal protein L13-1-like(LOC106347447)	Brassica napus	GO:0006412~translation,	GO:0022625~cytosolic large ribosomal subunit,	GO:0003723~RNA binding,GO:0003735~structural constituent of ribosome,	bna03010:Ribosome,
306	A0A078HJ60	60S ribosomal protein L13-2-like(LOC106365518)	Brassica napus	GO:0006412~translation,	GO:0022625~cytosolic large ribosomal subunit,	GO:0003723~RNA binding,GO:0003735~structural constituent of ribosome,	bna03010:Ribosome,
307	A0A078DX91	60S ribosomal protein L13a-2(LOC106361797)	Brassica napus	GO:0006412~translation,GO:0017148~negative regulation of translation,	GO:0005840~ribosome,GO:0022625~cytosolic large ribosomal subunit,	GO:0003729~mRNA binding,GO:0003735~structural constituent of ribosome,	bna03010:Ribosome,
308	A0A078DX91	60S ribosomal protein L13a-2(LOC106447399)	Brassica napus	GO:0006412~translation,GO:0017148~negative regulation of translation,	GO:0005840~ribosome,GO:0022625~cytosolic large ribosomal subunit,	GO:0003729~mRNA binding,GO:0003735~structural constituent of ribosome,	bna03010:Ribosome,
309	A0A078F1F5	60S ribosomal protein L13a-4(LOC106382482)	Brassica napus	GO:0006412~translation,GO:0017148~negative regulation of translation,	GO:0005840~ribosome,GO:0022625~cytosolic large ribosomal subunit,	GO:0003729~mRNA binding,GO:0003735~structural constituent of ribosome,	bna03010:Ribosome,
310	A0A078F1F5	60S ribosomal protein L13a-4(LOC106428188)	Brassica napus	GO:0006412~translation,GO:0017148~negative regulation of translation,	GO:0005840~ribosome,GO:0022625~cytosolic large ribosomal subunit,	GO:0003729~mRNA binding,GO:0003735~structural constituent of ribosome,	bna03010:Ribosome,
311	A0A078F1F5	60S ribosomal protein L13a-4-like(LOC106349016)	Brassica napus	GO:0006412~translation,GO:0017148~negative regulation of translation,	GO:0005840~ribosome,GO:0022625~cytosolic large ribosomal subunit,	GO:0003729~mRNA binding,GO:0003735~structural constituent of ribosome,	bna03010:Ribosome,
312	A0A078F1F5	60S ribosomal protein L13a-4-like(LOC106403240)	Brassica napus	GO:0006412~translation,GO:0017148~negative regulation of translation,	GO:0005840~ribosome,GO:0022625~cytosolic large ribosomal subunit,	GO:0003729~mRNA binding,GO:0003735~structural constituent of ribosome,	bna03010:Ribosome,
313	A0A078FN18	60S ribosomal protein L14-2(LOC106413672)	Brassica napus	GO:0006412~translation,GO:0042273~ribosomal large subunit biogenesis,	GO:0022625~cytosolic large ribosomal subunit,	GO:0003723~RNA binding,GO:0003735~structural constituent of ribosome,	bna03010:Ribosome,
314	A0A078F2X1	60S ribosomal protein L17-2(LOC106410829)	Brassica napus	GO:0002181~cytoplasmic translation,	GO:0022625~cytosolic large ribosomal subunit,	GO:0003735~structural constituent of ribosome,	bna03010:Ribosome,
315	A0A078HCR8	60S ribosomal protein L18a-2-like(LOC106375951)	Brassica napus	GO:0006412~translation,	GO:0022625~cytosolic large ribosomal subunit,	GO:0003735~structural constituent of ribosome,	bna03010:Ribosome,
316	A0A078FSI2	60S ribosomal protein L19-1(LOC106401623)	Brassica napus	GO:0006412~translation,	GO:0022625~cytosolic large ribosomal subunit,	GO:0003723~RNA binding,GO:0003735~structural constituent of ribosome,	bna03010:Ribosome,
317	A0A078EZT1	60S ribosomal protein L22-2-like(LOC106382210)	Brassica napus	GO:0002181~cytoplasmic translation,	GO:0005737~cytoplasm,GO:0005840~ribosome,	GO:0003723~RNA binding,GO:0003735~structural constituent of ribosome,	bna03010:Ribosome,
318	A0A078EZT1	60S ribosomal protein L22-2-like(LOC106382213)	Brassica napus	GO:0002181~cytoplasmic translation,	GO:0005737~cytoplasm,GO:0005840~ribosome,	GO:0003723~RNA binding,GO:0003735~structural constituent of ribosome,	bna03010:Ribosome,
319	A0A078EZT1	60S ribosomal protein L22-2-like(LOC106397170)	Brassica napus	GO:0002181~cytoplasmic translation,	GO:0005737~cytoplasm,GO:0005840~ribosome,	GO:0003723~RNA binding,GO:0003735~structural constituent of ribosome,	bna03010:Ribosome,
320	A0A078EZT1	60S ribosomal protein L22-2-like(LOC125609130)	Brassica napus	GO:0002181~cytoplasmic translation,	GO:0005737~cytoplasm,GO:0005840~ribosome,	GO:0003723~RNA binding,GO:0003735~structural constituent of ribosome,	bna03010:Ribosome,
321	A0A078CAS9	60S ribosomal protein L23(LOC106345964)	Brassica napus	GO:0006412~translation,	GO:0022625~cytosolic large ribosomal subunit,	GO:0003735~structural constituent of ribosome,GO:0070180~large ribosomal subunit rRNA binding,	bna03010:Ribosome,
322	A0A078CAS9	60S ribosomal protein L23(LOC106397002)	Brassica napus	GO:0006412~translation,	GO:0022625~cytosolic large ribosomal subunit,	GO:0003735~structural constituent of ribosome,GO:0070180~large ribosomal subunit rRNA binding,	bna03010:Ribosome,
323	A0A078CAS9	60S ribosomal protein L23(LOC106402564)	Brassica napus	GO:0006412~translation,	GO:0022625~cytosolic large ribosomal subunit,	GO:0003735~structural constituent of ribosome,GO:0070180~large ribosomal subunit rRNA binding,	bna03010:Ribosome,
324	A0A078CAS9	60S ribosomal protein L23(LOC106424338)	Brassica napus	GO:0006412~translation,	GO:0022625~cytosolic large ribosomal subunit,	GO:0003735~structural constituent of ribosome,GO:0070180~large ribosomal subunit rRNA binding,	bna03010:Ribosome,
325	A0A078CAS9	60S ribosomal protein L23(LOC106429723)	Brassica napus	GO:0006412~translation,	GO:0022625~cytosolic large ribosomal subunit,	GO:0003735~structural constituent of ribosome,GO:0070180~large ribosomal subunit rRNA binding,	bna03010:Ribosome,
326	A0A078CAS9	60S ribosomal protein L23(LOC106438980)	Brassica napus	GO:0006412~translation,	GO:0022625~cytosolic large ribosomal subunit,	GO:0003735~structural constituent of ribosome,GO:0070180~large ribosomal subunit rRNA binding,	bna03010:Ribosome,
327	A0A078CAS9	60S ribosomal protein L23(LOC106447630)	Brassica napus	GO:0006412~translation,	GO:0022625~cytosolic large ribosomal subunit,	GO:0003735~structural constituent of ribosome,GO:0070180~large ribosomal subunit rRNA binding,	bna03010:Ribosome,
328	A0A078CAS9	60S ribosomal protein L23(LOC106449191)	Brassica napus	GO:0006412~translation,	GO:0022625~cytosolic large ribosomal subunit,	GO:0003735~structural constituent of ribosome,GO:0070180~large ribosomal subunit rRNA binding,	bna03010:Ribosome,
329	A0A078CAS9	60S ribosomal protein L23(LOC125580735)	Brassica napus	GO:0006412~translation,	GO:0022625~cytosolic large ribosomal subunit,	GO:0003735~structural constituent of ribosome,GO:0070180~large ribosomal subunit rRNA binding,	bna03010:Ribosome,
330	A0A078CGB5	60S ribosomal protein L24-2(LOC106367793)	Brassica napus	GO:0002181~cytoplasmic translation,	GO:0022625~cytosolic large ribosomal subunit,	GO:0003729~mRNA binding,GO:0003735~structural constituent of ribosome,	bna03010:Ribosome,
331	A0A078CGB5	60S ribosomal protein L24-2(LOC106367917)	Brassica napus	GO:0002181~cytoplasmic translation,	GO:0022625~cytosolic large ribosomal subunit,	GO:0003729~mRNA binding,GO:0003735~structural constituent of ribosome,	bna03010:Ribosome,
332	A0A078CGB5	60S ribosomal protein L24-2(LOC106389137)	Brassica napus	GO:0002181~cytoplasmic translation,	GO:0022625~cytosolic large ribosomal subunit,	GO:0003729~mRNA binding,GO:0003735~structural constituent of ribosome,	bna03010:Ribosome,
333	A0A078CGB5	60S ribosomal protein L24-2(LOC106402075)	Brassica napus	GO:0002181~cytoplasmic translation,	GO:0022625~cytosolic large ribosomal subunit,	GO:0003729~mRNA binding,GO:0003735~structural constituent of ribosome,	bna03010:Ribosome,
334	A0A078CGB5	60S ribosomal protein L24-2(LOC106452439)	Brassica napus	GO:0002181~cytoplasmic translation,	GO:0022625~cytosolic large ribosomal subunit,	GO:0003729~mRNA binding,GO:0003735~structural constituent of ribosome,	bna03010:Ribosome,
335	A0A078CGB5	60S ribosomal protein L24-2(LOC111203634)	Brassica napus	GO:0002181~cytoplasmic translation,	GO:0022625~cytosolic large ribosomal subunit,	GO:0003729~mRNA binding,GO:0003735~structural constituent of ribosome,	bna03010:Ribosome,
336	A0A078FT81	60S ribosomal protein L26-1(LOC106390881)	Brassica napus	GO:0002181~cytoplasmic translation,GO:0042273~ribosomal large subunit biogenesis,	GO:0022625~cytosolic large ribosomal subunit,	GO:0003723~RNA binding,GO:0003735~structural constituent of ribosome,	bna03010:Ribosome,
337	A0A078FT81	60S ribosomal protein L26-1(LOC106406248)	Brassica napus	GO:0002181~cytoplasmic translation,GO:0042273~ribosomal large subunit biogenesis,	GO:0022625~cytosolic large ribosomal subunit,	GO:0003723~RNA binding,GO:0003735~structural constituent of ribosome,	bna03010:Ribosome,
338	A0A078FT81	60S ribosomal protein L26-1(LOC106448068)	Brassica napus	GO:0002181~cytoplasmic translation,GO:0042273~ribosomal large subunit biogenesis,	GO:0022625~cytosolic large ribosomal subunit,	GO:0003723~RNA binding,GO:0003735~structural constituent of ribosome,	bna03010:Ribosome,
339	A0A078FT81	60S ribosomal protein L26-1(LOC106451222)	Brassica napus	GO:0002181~cytoplasmic translation,GO:0042273~ribosomal large subunit biogenesis,	GO:0022625~cytosolic large ribosomal subunit,	GO:0003723~RNA binding,GO:0003735~structural constituent of ribosome,	bna03010:Ribosome,
340	A0A078FT81	60S ribosomal protein L26-1-like(LOC106402150)	Brassica napus	GO:0002181~cytoplasmic translation,GO:0042273~ribosomal large subunit biogenesis,	GO:0022625~cytosolic large ribosomal subunit,	GO:0003723~RNA binding,GO:0003735~structural constituent of ribosome,	bna03010:Ribosome,
341	A0A078FT81	60S ribosomal protein L26-1-like(LOC106451943)	Brassica napus	GO:0002181~cytoplasmic translation,GO:0042273~ribosomal large subunit biogenesis,	GO:0022625~cytosolic large ribosomal subunit,	GO:0003723~RNA binding,GO:0003735~structural constituent of ribosome,	bna03010:Ribosome,
342	A0A078F7P2	60S ribosomal protein L27(BnaC08g09980D)	Brassica napus	GO:0006412~translation,	GO:0022625~cytosolic large ribosomal subunit,	GO:0003735~structural constituent of ribosome,
343	A0A078F7W7	60S ribosomal protein L27a-3(LOC106353779)	Brassica napus	GO:0006412~translation,	GO:0022625~cytosolic large ribosomal subunit,	GO:0003729~mRNA binding,GO:0003735~structural constituent of ribosome,	bna03010:Ribosome,
344	A0A078F7W7	60S ribosomal protein L27a-3(LOC106406886)	Brassica napus	GO:0006412~translation,	GO:0022625~cytosolic large ribosomal subunit,	GO:0003729~mRNA binding,GO:0003735~structural constituent of ribosome,	bna03010:Ribosome,
345	A0A078HDP1	60S ribosomal protein L28-1-like(LOC106376199)	Brassica napus	GO:0006412~translation,	GO:0022625~cytosolic large ribosomal subunit,	GO:0003735~structural constituent of ribosome,	bna03010:Ribosome,
346	A0A078FFY7	60S ribosomal protein L31-3(LOC106371471)	Brassica napus	GO:0002181~cytoplasmic translation,	GO:0022625~cytosolic large ribosomal subunit,	GO:0003735~structural constituent of ribosome,	bna03010:Ribosome,
347	A0A078FFY7	60S ribosomal protein L31-3(LOC106382116)	Brassica napus	GO:0002181~cytoplasmic translation,	GO:0022625~cytosolic large ribosomal subunit,	GO:0003735~structural constituent of ribosome,	bna03010:Ribosome,
348	A0A078FFY7	60S ribosomal protein L31-3(LOC106387456)	Brassica napus	GO:0002181~cytoplasmic translation,	GO:0022625~cytosolic large ribosomal subunit,	GO:0003735~structural constituent of ribosome,	bna03010:Ribosome,
349	A0A078FFY7	60S ribosomal protein L31-3(LOC106389467)	Brassica napus	GO:0002181~cytoplasmic translation,	GO:0022625~cytosolic large ribosomal subunit,	GO:0003735~structural constituent of ribosome,	bna03010:Ribosome,
350	A0A078FFY7	60S ribosomal protein L31-3(LOC106432802)	Brassica napus	GO:0002181~cytoplasmic translation,	GO:0022625~cytosolic large ribosomal subunit,	GO:0003735~structural constituent of ribosome,	bna03010:Ribosome,
351	A0A078FFY7	60S ribosomal protein L31-3(LOC106436337)	Brassica napus	GO:0002181~cytoplasmic translation,	GO:0022625~cytosolic large ribosomal subunit,	GO:0003735~structural constituent of ribosome,	bna03010:Ribosome,
352	A0A078CI72	60S ribosomal protein L32-1(LOC106358845)	Brassica napus	GO:0006412~translation,	GO:0022625~cytosolic large ribosomal subunit,	GO:0003735~structural constituent of ribosome,	bna03010:Ribosome,
353	A0A078CI72	60S ribosomal protein L32-1(LOC106360872)	Brassica napus	GO:0006412~translation,	GO:0022625~cytosolic large ribosomal subunit,	GO:0003735~structural constituent of ribosome,	bna03010:Ribosome,
354	A0A078CI72	60S ribosomal protein L32-1(LOC106366833)	Brassica napus	GO:0006412~translation,	GO:0022625~cytosolic large ribosomal subunit,	GO:0003735~structural constituent of ribosome,	bna03010:Ribosome,
355	A0A078CI72	60S ribosomal protein L32-1(LOC106411465)	Brassica napus	GO:0006412~translation,	GO:0022625~cytosolic large ribosomal subunit,	GO:0003735~structural constituent of ribosome,	bna03010:Ribosome,
356	A0A078CI72	60S ribosomal protein L32-1(LOC106422762)	Brassica napus	GO:0006412~translation,	GO:0022625~cytosolic large ribosomal subunit,	GO:0003735~structural constituent of ribosome,	bna03010:Ribosome,
357	A0A078CI72	60S ribosomal protein L32-1(LOC106430607)	Brassica napus	GO:0006412~translation,	GO:0022625~cytosolic large ribosomal subunit,	GO:0003735~structural constituent of ribosome,	bna03010:Ribosome,
358	A0A078CI72	60S ribosomal protein L32-1(LOC106440193)	Brassica napus	GO:0006412~translation,	GO:0022625~cytosolic large ribosomal subunit,	GO:0003735~structural constituent of ribosome,	bna03010:Ribosome,
359	A0A078EUM2	60S ribosomal protein L34-2(LOC106353826)	Brassica napus	GO:0006412~translation,GO:0042254~ribosome biogenesis,	GO:0022625~cytosolic large ribosomal subunit,	GO:0003735~structural constituent of ribosome,	bna03010:Ribosome,
360	A0A078EUM2	60S ribosomal protein L34-2-like(LOC106394022)	Brassica napus	GO:0006412~translation,GO:0042254~ribosome biogenesis,	GO:0022625~cytosolic large ribosomal subunit,	GO:0003735~structural constituent of ribosome,	bna03010:Ribosome,
361	A0A078EUM2	60S ribosomal protein L34-2-like(LOC106402071)	Brassica napus	GO:0006412~translation,GO:0042254~ribosome biogenesis,	GO:0022625~cytosolic large ribosomal subunit,	GO:0003735~structural constituent of ribosome,	bna03010:Ribosome,
362	A0A078IIC0	60S ribosomal protein L35a-1(LOC106354340)	Brassica napus	GO:0002181~cytoplasmic translation,GO:0042273~ribosomal large subunit biogenesis,	GO:0022625~cytosolic large ribosomal subunit,	GO:0003735~structural constituent of ribosome,	bna03010:Ribosome,
363	A0A078IIC0	60S ribosomal protein L35a-1(LOC106354376)	Brassica napus	GO:0002181~cytoplasmic translation,GO:0042273~ribosomal large subunit biogenesis,	GO:0022625~cytosolic large ribosomal subunit,	GO:0003735~structural constituent of ribosome,	bna03010:Ribosome,
364	A0A078IIC0	60S ribosomal protein L35a-1(LOC106379472)	Brassica napus	GO:0002181~cytoplasmic translation,GO:0042273~ribosomal large subunit biogenesis,	GO:0022625~cytosolic large ribosomal subunit,	GO:0003735~structural constituent of ribosome,	bna03010:Ribosome,
365	A0A078IIC0	60S ribosomal protein L35a-1(LOC106402672)	Brassica napus	GO:0002181~cytoplasmic translation,GO:0042273~ribosomal large subunit biogenesis,	GO:0022625~cytosolic large ribosomal subunit,	GO:0003735~structural constituent of ribosome,	bna03010:Ribosome,
366	A0A078IIC0	60S ribosomal protein L35a-1(LOC106430175)	Brassica napus	GO:0002181~cytoplasmic translation,GO:0042273~ribosomal large subunit biogenesis,	GO:0022625~cytosolic large ribosomal subunit,	GO:0003735~structural constituent of ribosome,	bna03010:Ribosome,
367	A0A078IIC0	60S ribosomal protein L35a-1(LOC106440691)	Brassica napus	GO:0002181~cytoplasmic translation,GO:0042273~ribosomal large subunit biogenesis,	GO:0022625~cytosolic large ribosomal subunit,	GO:0003735~structural constituent of ribosome,	bna03010:Ribosome,
368	A0A078DWS2	60S ribosomal protein L36-2(LOC106387089)	Brassica napus	GO:0002181~cytoplasmic translation,	GO:0022625~cytosolic large ribosomal subunit,	GO:0003735~structural constituent of ribosome,	bna03010:Ribosome,
369	A0A078DWS2	60S ribosomal protein L36-2(LOC106407316)	Brassica napus	GO:0002181~cytoplasmic translation,	GO:0022625~cytosolic large ribosomal subunit,	GO:0003735~structural constituent of ribosome,	bna03010:Ribosome,
370	A0A078FE78	60S ribosomal protein L4-1(LOC106450524)	Brassica napus	GO:0006412~translation,	GO:0022625~cytosolic large ribosomal subunit,	GO:0003723~RNA binding,GO:0003735~structural constituent of ribosome,	bna03010:Ribosome,
371	A0A078I4B0	60S ribosomal protein L4-1-like(LOC111215776)	Brassica napus	GO:0006412~translation,	GO:0022625~cytosolic large ribosomal subunit,	GO:0003723~RNA binding,GO:0003735~structural constituent of ribosome,	bna03010:Ribosome,
372	A0A078FE78	60S ribosomal protein L4-2-like(LOC106372610)	Brassica napus	GO:0006412~translation,	GO:0022625~cytosolic large ribosomal subunit,	GO:0003723~RNA binding,GO:0003735~structural constituent of ribosome,	bna03010:Ribosome,
373	A0A078GRS2	60S ribosomal protein L5-1(LOC106361815)	Brassica napus	GO:0000027~ribosomal large subunit assembly,GO:0006412~translation,	GO:0022625~cytosolic large ribosomal subunit,	GO:0003735~structural constituent of ribosome,GO:0008097~5S rRNA binding,	bna03010:Ribosome,
374	A0A078GRS2	60S ribosomal protein L5-1(LOC106390803)	Brassica napus	GO:0000027~ribosomal large subunit assembly,GO:0006412~translation,	GO:0022625~cytosolic large ribosomal subunit,	GO:0003735~structural constituent of ribosome,GO:0008097~5S rRNA binding,	bna03010:Ribosome,
375	A0A078GRS2	60S ribosomal protein L5-1(LOC111197839)	Brassica napus	GO:0000027~ribosomal large subunit assembly,GO:0006412~translation,	GO:0022625~cytosolic large ribosomal subunit,	GO:0003735~structural constituent of ribosome,GO:0008097~5S rRNA binding,	bna03010:Ribosome,
376	A0A078GRS2	60S ribosomal protein L5-1-like(LOC106366677)	Brassica napus	GO:0000027~ribosomal large subunit assembly,GO:0006412~translation,	GO:0022625~cytosolic large ribosomal subunit,	GO:0003735~structural constituent of ribosome,GO:0008097~5S rRNA binding,	bna03010:Ribosome,
377	A0A078GI73	60S ribosomal protein L6-1-like(LOC106346911)	Brassica napus	GO:0000027~ribosomal large subunit assembly,GO:0002181~cytoplasmic translation,	GO:0022625~cytosolic large ribosomal subunit,	GO:0003723~RNA binding,GO:0003735~structural constituent of ribosome,	bna03010:Ribosome,
378	A0A078G8J0	60S ribosomal protein L6-1-like(LOC106369059)	Brassica napus	GO:0000027~ribosomal large subunit assembly,GO:0002181~cytoplasmic translation,	GO:0022625~cytosolic large ribosomal subunit,	GO:0003723~RNA binding,GO:0003735~structural constituent of ribosome,	bna03010:Ribosome,
379	A0A078G2H3	60S ribosomal protein L6-1-like(LOC106427170)	Brassica napus	GO:0000027~ribosomal large subunit assembly,GO:0002181~cytoplasmic translation,	GO:0022625~cytosolic large ribosomal subunit,	GO:0003723~RNA binding,GO:0003735~structural constituent of ribosome,	bna03010:Ribosome,
380	A0A078JKN0	60S ribosomal protein L6-3(LOC106381363)	Brassica napus	GO:0000027~ribosomal large subunit assembly,GO:0002181~cytoplasmic translation,	GO:0022625~cytosolic large ribosomal subunit,	GO:0003723~RNA binding,GO:0003735~structural constituent of ribosome,	bna03010:Ribosome,
381	A0A078HKG8	60S ribosomal protein L7-2(LOC106381922)	Brassica napus	GO:0000463~maturation of LSU-rRNA from tricistronic rRNA transcript (SSU-rRNA, 5.8S rRNA, LSU-rRNA),	GO:0022625~cytosolic large ribosomal subunit,	GO:0003723~RNA binding,GO:0003735~structural constituent of ribosome,	bna03010:Ribosome,
382	A0A078FXI3	60S ribosomal protein L7-3(LOC106396077)	Brassica napus	GO:0000463~maturation of LSU-rRNA from tricistronic rRNA transcript (SSU-rRNA, 5.8S rRNA, LSU-rRNA),	GO:0022625~cytosolic large ribosomal subunit,	GO:0003723~RNA binding,GO:0003735~structural constituent of ribosome,	bna03010:Ribosome,
383	A0A078FXI3	60S ribosomal protein L7-3(LOC106396671)	Brassica napus	GO:0000463~maturation of LSU-rRNA from tricistronic rRNA transcript (SSU-rRNA, 5.8S rRNA, LSU-rRNA),	GO:0022625~cytosolic large ribosomal subunit,	GO:0003723~RNA binding,GO:0003735~structural constituent of ribosome,	bna03010:Ribosome,
384	A0A078FH79	60S ribosomal protein L7a(BnaA09g40190D)	Brassica napus	GO:0000470~maturation of LSU-rRNA,	GO:0022625~cytosolic large ribosomal subunit,	GO:0003723~RNA binding,
385	A0A078BWL0	60S ribosomal protein L8-3-like(LOC106447022)	Brassica napus	GO:0002181~cytoplasmic translation,	GO:0022625~cytosolic large ribosomal subunit,	GO:0003723~RNA binding,GO:0003735~structural constituent of ribosome,	bna03010:Ribosome,
386	A0A078BWL0	60S ribosomal protein L8-3-like(LOC106451593)	Brassica napus	GO:0002181~cytoplasmic translation,	GO:0022625~cytosolic large ribosomal subunit,	GO:0003723~RNA binding,GO:0003735~structural constituent of ribosome,	bna03010:Ribosome,
387	A0A078BWL0	60S ribosomal protein L8-3-like(LOC111215659)	Brassica napus	GO:0002181~cytoplasmic translation,	GO:0022625~cytosolic large ribosomal subunit,	GO:0003723~RNA binding,GO:0003735~structural constituent of ribosome,	bna03010:Ribosome,
388	A0A078FPT5	60S ribosomal protein L9-1-like(LOC106406948)	Brassica napus	GO:0002181~cytoplasmic translation,	GO:0022625~cytosolic large ribosomal subunit,	GO:0003735~structural constituent of ribosome,GO:0019843~rRNA binding,	bna03010:Ribosome,
389	A0A078GKX8	60S ribosomal protein L9-2(LOC106399345)	Brassica napus	GO:0002181~cytoplasmic translation,	GO:0022625~cytosolic large ribosomal subunit,	GO:0003735~structural constituent of ribosome,GO:0019843~rRNA binding,	bna03010:Ribosome,
390	A0A078FY80	65-kDa microtubule-associated protein 1-like(LOC106371424)	Brassica napus	GO:0000226~microtubule cytoskeleton organization,GO:0000911~cytokinesis by cell plate formation,	GO:0005737~cytoplasm,GO:0005819~spindle,GO:0005874~microtubule,	GO:0008017~microtubule binding,
391	A0A078F852	ABC transporter E family member 2(LOC106377074)	Brassica napus	GO:0000054~ribosomal subunit export from nucleus,GO:0006413~translational initiation,GO:0006415~translational termination,		GO:0005506~iron ion binding,GO:0005524~ATP binding,GO:0043024~ribosomal small subunit binding,
392	A0A078F852	ABC transporter E family member 2(LOC106383048)	Brassica napus	GO:0000054~ribosomal subunit export from nucleus,GO:0006413~translational initiation,GO:0006415~translational termination,		GO:0005506~iron ion binding,GO:0005524~ATP binding,GO:0043024~ribosomal small subunit binding,
393	A0A078F852	ABC transporter E family member 2(LOC106401318)	Brassica napus	GO:0000054~ribosomal subunit export from nucleus,GO:0006413~translational initiation,GO:0006415~translational termination,		GO:0005506~iron ion binding,GO:0005524~ATP binding,GO:0043024~ribosomal small subunit binding,
394	A0A078F852	ABC transporter E family member 2-like(LOC106433972)	Brassica napus	GO:0000054~ribosomal subunit export from nucleus,GO:0006413~translational initiation,GO:0006415~translational termination,		GO:0005506~iron ion binding,GO:0005524~ATP binding,GO:0043024~ribosomal small subunit binding,
395	A0A078F852	ABC transporter E family member 2-like(LOC111214266)	Brassica napus	GO:0000054~ribosomal subunit export from nucleus,GO:0006413~translational initiation,GO:0006415~translational termination,		GO:0005506~iron ion binding,GO:0005524~ATP binding,GO:0043024~ribosomal small subunit binding,
396	A0A078F852	ABC transporter E family member 2-like(LOC125600413)	Brassica napus	GO:0000054~ribosomal subunit export from nucleus,GO:0006413~translational initiation,GO:0006415~translational termination,		GO:0005506~iron ion binding,GO:0005524~ATP binding,GO:0043024~ribosomal small subunit binding,
397	A0A078F852	ABC transporter E family member 2-like(LOC125601696)	Brassica napus	GO:0000054~ribosomal subunit export from nucleus,GO:0006413~translational initiation,GO:0006415~translational termination,		GO:0005506~iron ion binding,GO:0005524~ATP binding,GO:0043024~ribosomal small subunit binding,
398	A0A078F9D0	ABC transporter F family member 3(LOC106358567)	Brassica napus			GO:0005524~ATP binding,
399	A0A078H9L6	ACT domain-containing protein ACR11(LOC106346740)	Brassica napus
400	A0A078FED1	ACT domain-containing protein ACR12(LOC106428286)	Brassica napus
401	A0A078F8W1	ADP,ATP carrier protein 1, mitochondrial(LOC106372294)	Brassica napus	GO:1990544~mitochondrial ATP transmembrane transport,	GO:0005743~mitochondrial inner membrane,GO:0016021~integral component of membrane,	GO:0005471~ATP:ADP antiporter activity,
402	A0A078F8W1	ADP,ATP carrier protein 2, mitochondrial-like(LOC125593127)	Brassica napus	GO:1990544~mitochondrial ATP transmembrane transport,	GO:0005743~mitochondrial inner membrane,GO:0016021~integral component of membrane,	GO:0005471~ATP:ADP antiporter activity,
403	A0A078HAM9	ADP-ribosylation factor 1(LOC106368595)	Brassica napus	GO:0006886~intracellular protein transport,GO:0016192~vesicle-mediated transport,	GO:0005794~Golgi apparatus,	GO:0003924~GTPase activity,GO:0005525~GTP binding,
404	A0A078HAM9	ADP-ribosylation factor 1(LOC106391079)	Brassica napus	GO:0006886~intracellular protein transport,GO:0016192~vesicle-mediated transport,	GO:0005794~Golgi apparatus,	GO:0003924~GTPase activity,GO:0005525~GTP binding,
405	A0A078HAM9	ADP-ribosylation factor 1(LOC111215056)	Brassica napus	GO:0006886~intracellular protein transport,GO:0016192~vesicle-mediated transport,	GO:0005794~Golgi apparatus,	GO:0003924~GTPase activity,GO:0005525~GTP binding,
406	A0A078F6K2	ADP-ribosylation factor-like protein 8b(LOC106348164)	Brassica napus	GO:0015031~protein transport,	GO:0005774~vacuolar membrane,	GO:0003924~GTPase activity,GO:0005525~GTP binding,
407	A0A078F6K2	ADP-ribosylation factor-like protein 8b(LOC106443921)	Brassica napus	GO:0015031~protein transport,	GO:0005774~vacuolar membrane,	GO:0003924~GTPase activity,GO:0005525~GTP binding,
408	A0A078J1X1	AIG2-like protein A(LOC106432302)	Brassica napus
409	A0A078IZN9	AIG2-like protein A(LOC106432325)	Brassica napus
410	A0A078HBN8	AP-2 complex subunit mu(LOC106366827)	Brassica napus	GO:0006886~intracellular protein transport,GO:0006897~endocytosis,GO:0016192~vesicle-mediated transport,	GO:0005794~Golgi apparatus,GO:0005905~clathrin-coated pit,GO:0030131~clathrin adaptor complex,GO:0031410~cytoplasmic vesicle,		bna04144:Endocytosis,
411	A0A078HBN8	AP-2 complex subunit mu-like(LOC106416483)	Brassica napus	GO:0006886~intracellular protein transport,GO:0006897~endocytosis,GO:0016192~vesicle-mediated transport,	GO:0005794~Golgi apparatus,GO:0005905~clathrin-coated pit,GO:0030131~clathrin adaptor complex,GO:0031410~cytoplasmic vesicle,		bna04144:Endocytosis,
412	A0A078J518	AP2/ERF and B3 domain-containing transcription factor RAV1(LOC106346436)	Brassica napus		GO:0005634~nucleus,	GO:0003677~DNA binding,GO:0003700~transcription factor activity, sequence-specific DNA binding,
413	A0A078J518	AP2/ERF and B3 domain-containing transcription factor RAV1-like(LOC106396625)	Brassica napus		GO:0005634~nucleus,	GO:0003677~DNA binding,GO:0003700~transcription factor activity, sequence-specific DNA binding,
414	A0A078FJ72	AT-hook motif nuclear-localized protein(BnaC04g26040D)	Brassica napus		GO:0005634~nucleus,	GO:0003680~AT DNA binding,
415	A0A078GX30	ATP phosphoribosyltransferase(BnaC09g15600D)	Brassica napus	GO:0000105~histidine biosynthetic process,	GO:0005737~cytoplasm,	GO:0000287~magnesium ion binding,GO:0003879~ATP phosphoribosyltransferase activity,
416	A0A078JR60	ATP sulfurylase 1, chloroplastic(LOC106439617)	Brassica napus	GO:0000103~sulfate assimilation,		GO:0004020~adenylylsulfate kinase activity,GO:0004781~sulfate adenylyltransferase (ATP) activity,GO:0005524~ATP binding,	bna00230:Purine metabolism,bna00261:Monobactam biosynthesis,bna00450:Selenocompound metabolism,bna00920:Sulfur metabolism,bna01100:Metabolic pathways,bna01110:Biosynthesis of secondary metabolites,
417	A0A078GW82	ATP sulfurylase 2(LOC106346981)	Brassica napus	GO:0000103~sulfate assimilation,		GO:0004020~adenylylsulfate kinase activity,GO:0004781~sulfate adenylyltransferase (ATP) activity,GO:0005524~ATP binding,	bna00230:Purine metabolism,bna00261:Monobactam biosynthesis,bna00450:Selenocompound metabolism,bna00920:Sulfur metabolism,bna01100:Metabolic pathways,bna01110:Biosynthesis of secondary metabolites,
418	A0A078GW82	ATP sulfurylase 2(LOC106347063)	Brassica napus	GO:0000103~sulfate assimilation,		GO:0004020~adenylylsulfate kinase activity,GO:0004781~sulfate adenylyltransferase (ATP) activity,GO:0005524~ATP binding,	bna00230:Purine metabolism,bna00261:Monobactam biosynthesis,bna00450:Selenocompound metabolism,bna00920:Sulfur metabolism,bna01100:Metabolic pathways,bna01110:Biosynthesis of secondary metabolites,
419	A0A078DQX4	ATP synthase gamma chain 1, chloroplastic(LOC106381443)	Brassica napus	GO:0015986~ATP synthesis coupled proton transport,	GO:0000275~mitochondrial proton-transporting ATP synthase complex, catalytic core F(1),	GO:0046933~proton-transporting ATP synthase activity, rotational mechanism,	bna00190:Oxidative phosphorylation,bna00195:Photosynthesis,bna01100:Metabolic pathways,
420	A0A078DQX4	ATP synthase gamma chain 1, chloroplastic(LOC106438750)	Brassica napus	GO:0015986~ATP synthesis coupled proton transport,	GO:0000275~mitochondrial proton-transporting ATP synthase complex, catalytic core F(1),	GO:0046933~proton-transporting ATP synthase activity, rotational mechanism,	bna00190:Oxidative phosphorylation,bna00195:Photosynthesis,bna01100:Metabolic pathways,
421	A0A078F9W7	ATP synthase subunit O, mitochondrial(LOC106372295)	Brassica napus	GO:0015986~ATP synthesis coupled proton transport,GO:0042776~mitochondrial ATP synthesis coupled proton transport,	GO:0000274~mitochondrial proton-transporting ATP synthase, stator stalk,GO:0045261~proton-transporting ATP synthase complex, catalytic core F(1),	GO:0046933~proton-transporting ATP synthase activity, rotational mechanism,	bna00190:Oxidative phosphorylation,bna01100:Metabolic pathways,
422	A0A078G6X6	ATP synthase subunit alpha(BnaA01g34170D)	Brassica napus	GO:0015986~ATP synthesis coupled proton transport,	GO:0031090~organelle membrane,GO:0031967~organelle envelope,GO:0043231~intracellular membrane-bounded organelle,GO:0045261~proton-transporting ATP synthase complex, catalytic core F(1),	GO:0005524~ATP binding,GO:0043531~ADP binding,GO:0046933~proton-transporting ATP synthase activity, rotational mechanism,
423	A0A078HM70	ATP synthase subunit beta, chloroplastic(LOC111204518)	Brassica napus	GO:0042776~mitochondrial ATP synthesis coupled proton transport,	GO:0005753~mitochondrial proton-transporting ATP synthase complex,GO:0045261~proton-transporting ATP synthase complex, catalytic core F(1),	GO:0005524~ATP binding,GO:0046933~proton-transporting ATP synthase activity, rotational mechanism,GO:0046961~proton-transporting ATPase activity, rotational mechanism,	bna00190:Oxidative phosphorylation,bna00195:Photosynthesis,bna01100:Metabolic pathways,
424	A0A078HM70	ATP synthase subunit beta, chloroplastic(LOC111210649)	Brassica napus	GO:0042776~mitochondrial ATP synthesis coupled proton transport,	GO:0005753~mitochondrial proton-transporting ATP synthase complex,GO:0045261~proton-transporting ATP synthase complex, catalytic core F(1),	GO:0005524~ATP binding,GO:0046933~proton-transporting ATP synthase activity, rotational mechanism,GO:0046961~proton-transporting ATPase activity, rotational mechanism,	bna00190:Oxidative phosphorylation,bna00195:Photosynthesis,bna01100:Metabolic pathways,
425	A0A078HM70	ATP synthase subunit beta, chloroplastic(LOC111210653)	Brassica napus	GO:0042776~mitochondrial ATP synthesis coupled proton transport,	GO:0005753~mitochondrial proton-transporting ATP synthase complex,GO:0045261~proton-transporting ATP synthase complex, catalytic core F(1),	GO:0005524~ATP binding,GO:0046933~proton-transporting ATP synthase activity, rotational mechanism,GO:0046961~proton-transporting ATPase activity, rotational mechanism,	bna00190:Oxidative phosphorylation,bna00195:Photosynthesis,bna01100:Metabolic pathways,
426	A0A078HM70	ATP synthase subunit beta, chloroplastic-like(LOC125575766)	Brassica napus	GO:0042776~mitochondrial ATP synthesis coupled proton transport,	GO:0005753~mitochondrial proton-transporting ATP synthase complex,GO:0045261~proton-transporting ATP synthase complex, catalytic core F(1),	GO:0005524~ATP binding,GO:0046933~proton-transporting ATP synthase activity, rotational mechanism,GO:0046961~proton-transporting ATPase activity, rotational mechanism,	bna00190:Oxidative phosphorylation,bna00195:Photosynthesis,bna01100:Metabolic pathways,
427	A0A078HM70	ATP synthase subunit beta, chloroplastic-like(LOC125595041)	Brassica napus	GO:0042776~mitochondrial ATP synthesis coupled proton transport,	GO:0005753~mitochondrial proton-transporting ATP synthase complex,GO:0045261~proton-transporting ATP synthase complex, catalytic core F(1),	GO:0005524~ATP binding,GO:0046933~proton-transporting ATP synthase activity, rotational mechanism,GO:0046961~proton-transporting ATPase activity, rotational mechanism,	bna00190:Oxidative phosphorylation,bna00195:Photosynthesis,bna01100:Metabolic pathways,
428	A0A078HM70	ATP synthase subunit beta, chloroplastic-like(LOC125595953)	Brassica napus	GO:0042776~mitochondrial ATP synthesis coupled proton transport,	GO:0005753~mitochondrial proton-transporting ATP synthase complex,GO:0045261~proton-transporting ATP synthase complex, catalytic core F(1),	GO:0005524~ATP binding,GO:0046933~proton-transporting ATP synthase activity, rotational mechanism,GO:0046961~proton-transporting ATPase activity, rotational mechanism,	bna00190:Oxidative phosphorylation,bna00195:Photosynthesis,bna01100:Metabolic pathways,
429	A0A078HM70	ATP synthase subunit beta, chloroplastic-like(LOC125600146)	Brassica napus	GO:0042776~mitochondrial ATP synthesis coupled proton transport,	GO:0005753~mitochondrial proton-transporting ATP synthase complex,GO:0045261~proton-transporting ATP synthase complex, catalytic core F(1),	GO:0005524~ATP binding,GO:0046933~proton-transporting ATP synthase activity, rotational mechanism,GO:0046961~proton-transporting ATPase activity, rotational mechanism,	bna00190:Oxidative phosphorylation,bna00195:Photosynthesis,bna01100:Metabolic pathways,
430	A0A078HM70	ATP synthase subunit beta, chloroplastic-like(LOC125600211)	Brassica napus	GO:0042776~mitochondrial ATP synthesis coupled proton transport,	GO:0005753~mitochondrial proton-transporting ATP synthase complex,GO:0045261~proton-transporting ATP synthase complex, catalytic core F(1),	GO:0005524~ATP binding,GO:0046933~proton-transporting ATP synthase activity, rotational mechanism,GO:0046961~proton-transporting ATPase activity, rotational mechanism,	bna00190:Oxidative phosphorylation,bna00195:Photosynthesis,bna01100:Metabolic pathways,
431	A0A078HM70	ATP synthase subunit beta, chloroplastic-like(LOC125600731)	Brassica napus	GO:0042776~mitochondrial ATP synthesis coupled proton transport,	GO:0005753~mitochondrial proton-transporting ATP synthase complex,GO:0045261~proton-transporting ATP synthase complex, catalytic core F(1),	GO:0005524~ATP binding,GO:0046933~proton-transporting ATP synthase activity, rotational mechanism,GO:0046961~proton-transporting ATPase activity, rotational mechanism,	bna00190:Oxidative phosphorylation,bna00195:Photosynthesis,bna01100:Metabolic pathways,
432	A0A078HM70	ATP synthase subunit beta, chloroplastic-like(LOC125601396)	Brassica napus	GO:0042776~mitochondrial ATP synthesis coupled proton transport,	GO:0005753~mitochondrial proton-transporting ATP synthase complex,GO:0045261~proton-transporting ATP synthase complex, catalytic core F(1),	GO:0005524~ATP binding,GO:0046933~proton-transporting ATP synthase activity, rotational mechanism,GO:0046961~proton-transporting ATPase activity, rotational mechanism,	bna00190:Oxidative phosphorylation,bna00195:Photosynthesis,bna01100:Metabolic pathways,
433	A0A078HM70	ATP synthase subunit beta, chloroplastic-like(LOC125601604)	Brassica napus	GO:0042776~mitochondrial ATP synthesis coupled proton transport,	GO:0005753~mitochondrial proton-transporting ATP synthase complex,GO:0045261~proton-transporting ATP synthase complex, catalytic core F(1),	GO:0005524~ATP binding,GO:0046933~proton-transporting ATP synthase activity, rotational mechanism,GO:0046961~proton-transporting ATPase activity, rotational mechanism,	bna00190:Oxidative phosphorylation,bna00195:Photosynthesis,bna01100:Metabolic pathways,
434	A0A078HM70	ATP synthase subunit beta, chloroplastic-like(LOC125601657)	Brassica napus	GO:0042776~mitochondrial ATP synthesis coupled proton transport,	GO:0005753~mitochondrial proton-transporting ATP synthase complex,GO:0045261~proton-transporting ATP synthase complex, catalytic core F(1),	GO:0005524~ATP binding,GO:0046933~proton-transporting ATP synthase activity, rotational mechanism,GO:0046961~proton-transporting ATPase activity, rotational mechanism,	bna00190:Oxidative phosphorylation,bna00195:Photosynthesis,bna01100:Metabolic pathways,
435	A0A078HM70	ATP synthase subunit beta, chloroplastic-like(LOC125602652)	Brassica napus	GO:0042776~mitochondrial ATP synthesis coupled proton transport,	GO:0005753~mitochondrial proton-transporting ATP synthase complex,GO:0045261~proton-transporting ATP synthase complex, catalytic core F(1),	GO:0005524~ATP binding,GO:0046933~proton-transporting ATP synthase activity, rotational mechanism,GO:0046961~proton-transporting ATPase activity, rotational mechanism,	bna00190:Oxidative phosphorylation,bna00195:Photosynthesis,bna01100:Metabolic pathways,
436	A0A078HM70	ATP synthase subunit beta, chloroplastic-like(LOC125602654)	Brassica napus	GO:0042776~mitochondrial ATP synthesis coupled proton transport,	GO:0005753~mitochondrial proton-transporting ATP synthase complex,GO:0045261~proton-transporting ATP synthase complex, catalytic core F(1),	GO:0005524~ATP binding,GO:0046933~proton-transporting ATP synthase activity, rotational mechanism,GO:0046961~proton-transporting ATPase activity, rotational mechanism,	bna00190:Oxidative phosphorylation,bna00195:Photosynthesis,bna01100:Metabolic pathways,
437	A0A078HM70	ATP synthase subunit beta, chloroplastic-like(LOC125602661)	Brassica napus	GO:0042776~mitochondrial ATP synthesis coupled proton transport,	GO:0005753~mitochondrial proton-transporting ATP synthase complex,GO:0045261~proton-transporting ATP synthase complex, catalytic core F(1),	GO:0005524~ATP binding,GO:0046933~proton-transporting ATP synthase activity, rotational mechanism,GO:0046961~proton-transporting ATPase activity, rotational mechanism,	bna00190:Oxidative phosphorylation,bna00195:Photosynthesis,bna01100:Metabolic pathways,
438	A0A078HM70	ATP synthase subunit beta, chloroplastic-like(LOC125602740)	Brassica napus	GO:0042776~mitochondrial ATP synthesis coupled proton transport,	GO:0005753~mitochondrial proton-transporting ATP synthase complex,GO:0045261~proton-transporting ATP synthase complex, catalytic core F(1),	GO:0005524~ATP binding,GO:0046933~proton-transporting ATP synthase activity, rotational mechanism,GO:0046961~proton-transporting ATPase activity, rotational mechanism,	bna00190:Oxidative phosphorylation,bna00195:Photosynthesis,bna01100:Metabolic pathways,
439	A0A078HM70	ATP synthase subunit beta, chloroplastic-like(LOC125602857)	Brassica napus	GO:0042776~mitochondrial ATP synthesis coupled proton transport,	GO:0005753~mitochondrial proton-transporting ATP synthase complex,GO:0045261~proton-transporting ATP synthase complex, catalytic core F(1),	GO:0005524~ATP binding,GO:0046933~proton-transporting ATP synthase activity, rotational mechanism,GO:0046961~proton-transporting ATPase activity, rotational mechanism,	bna00190:Oxidative phosphorylation,bna00195:Photosynthesis,bna01100:Metabolic pathways,
440	A0A078HM70	ATP synthase subunit beta, chloroplastic-like(LOC125603311)	Brassica napus	GO:0042776~mitochondrial ATP synthesis coupled proton transport,	GO:0005753~mitochondrial proton-transporting ATP synthase complex,GO:0045261~proton-transporting ATP synthase complex, catalytic core F(1),	GO:0005524~ATP binding,GO:0046933~proton-transporting ATP synthase activity, rotational mechanism,GO:0046961~proton-transporting ATPase activity, rotational mechanism,	bna00190:Oxidative phosphorylation,bna00195:Photosynthesis,bna01100:Metabolic pathways,
441	A0A078HM70	ATP synthase subunit beta, chloroplastic-like(LOC125605020)	Brassica napus	GO:0042776~mitochondrial ATP synthesis coupled proton transport,	GO:0005753~mitochondrial proton-transporting ATP synthase complex,GO:0045261~proton-transporting ATP synthase complex, catalytic core F(1),	GO:0005524~ATP binding,GO:0046933~proton-transporting ATP synthase activity, rotational mechanism,GO:0046961~proton-transporting ATPase activity, rotational mechanism,	bna00190:Oxidative phosphorylation,bna00195:Photosynthesis,bna01100:Metabolic pathways,
442	A0A078HM70	ATP synthase subunit beta, chloroplastic-like(LOC125605037)	Brassica napus	GO:0042776~mitochondrial ATP synthesis coupled proton transport,	GO:0005753~mitochondrial proton-transporting ATP synthase complex,GO:0045261~proton-transporting ATP synthase complex, catalytic core F(1),	GO:0005524~ATP binding,GO:0046933~proton-transporting ATP synthase activity, rotational mechanism,GO:0046961~proton-transporting ATPase activity, rotational mechanism,	bna00190:Oxidative phosphorylation,bna00195:Photosynthesis,bna01100:Metabolic pathways,
443	A0A078GA38	ATP synthase subunit beta-2, mitochondrial(LOC106384944)	Brassica napus	GO:0042776~mitochondrial ATP synthesis coupled proton transport,	GO:0000275~mitochondrial proton-transporting ATP synthase complex, catalytic core F(1),GO:0005753~mitochondrial proton-transporting ATP synthase complex,GO:0045261~proton-transporting ATP synthase complex, catalytic core F(1),	GO:0005524~ATP binding,GO:0016887~ATPase activity,GO:0046933~proton-transporting ATP synthase activity, rotational mechanism,GO:0046961~proton-transporting ATPase activity, rotational mechanism,	bna00190:Oxidative phosphorylation,bna01100:Metabolic pathways,
444	A0A078GA38	ATP synthase subunit beta-2, mitochondrial(LOC106430698)	Brassica napus	GO:0042776~mitochondrial ATP synthesis coupled proton transport,	GO:0000275~mitochondrial proton-transporting ATP synthase complex, catalytic core F(1),GO:0005753~mitochondrial proton-transporting ATP synthase complex,GO:0045261~proton-transporting ATP synthase complex, catalytic core F(1),	GO:0005524~ATP binding,GO:0016887~ATPase activity,GO:0046933~proton-transporting ATP synthase activity, rotational mechanism,GO:0046961~proton-transporting ATPase activity, rotational mechanism,	bna00190:Oxidative phosphorylation,bna01100:Metabolic pathways,
445	A0A078GA38	ATP synthase subunit beta-3, mitochondrial-like(LOC106384947)	Brassica napus	GO:0042776~mitochondrial ATP synthesis coupled proton transport,	GO:0000275~mitochondrial proton-transporting ATP synthase complex, catalytic core F(1),GO:0005753~mitochondrial proton-transporting ATP synthase complex,GO:0045261~proton-transporting ATP synthase complex, catalytic core F(1),	GO:0005524~ATP binding,GO:0016887~ATPase activity,GO:0046933~proton-transporting ATP synthase activity, rotational mechanism,GO:0046961~proton-transporting ATPase activity, rotational mechanism,	bna00190:Oxidative phosphorylation,bna01100:Metabolic pathways,
446	A0A078DNQ5	ATP synthase subunit d, mitochondrial(LOC106440060)	Brassica napus	GO:0015986~ATP synthesis coupled proton transport,	GO:0000274~mitochondrial proton-transporting ATP synthase, stator stalk,	GO:0015078~hydrogen ion transmembrane transporter activity,	bna00190:Oxidative phosphorylation,bna01100:Metabolic pathways,
447	A0A078DNQ5	ATP synthase subunit d, mitochondrial(LOC106445684)	Brassica napus	GO:0015986~ATP synthesis coupled proton transport,	GO:0000274~mitochondrial proton-transporting ATP synthase, stator stalk,	GO:0015078~hydrogen ion transmembrane transporter activity,	bna00190:Oxidative phosphorylation,bna01100:Metabolic pathways,
448	A0A078DNQ5	ATP synthase subunit d, mitochondrial(LOC125608117)	Brassica napus	GO:0015986~ATP synthesis coupled proton transport,	GO:0000274~mitochondrial proton-transporting ATP synthase, stator stalk,	GO:0015078~hydrogen ion transmembrane transporter activity,	bna00190:Oxidative phosphorylation,bna01100:Metabolic pathways,
449	A0A078HHI2	ATP synthase subunit delta', mitochondrial(LOC106400519)	Brassica napus	GO:0015986~ATP synthesis coupled proton transport,	GO:0000275~mitochondrial proton-transporting ATP synthase complex, catalytic core F(1),	GO:0046933~proton-transporting ATP synthase activity, rotational mechanism,	bna00190:Oxidative phosphorylation,bna01100:Metabolic pathways,
450	A0A078H7N5	ATP synthase subunit delta', mitochondrial(LOC106400616)	Brassica napus	GO:0015986~ATP synthesis coupled proton transport,	GO:0000275~mitochondrial proton-transporting ATP synthase complex, catalytic core F(1),	GO:0046933~proton-transporting ATP synthase activity, rotational mechanism,	bna00190:Oxidative phosphorylation,bna01100:Metabolic pathways,
451	A0A078H7N5	ATP synthase subunit delta', mitochondrial(LOC106411415)	Brassica napus	GO:0015986~ATP synthesis coupled proton transport,	GO:0000275~mitochondrial proton-transporting ATP synthase complex, catalytic core F(1),	GO:0046933~proton-transporting ATP synthase activity, rotational mechanism,	bna00190:Oxidative phosphorylation,bna01100:Metabolic pathways,
452	A0A078IFG6	ATP synthase subunit delta, chloroplastic(LOC106360967)	Brassica napus	GO:0009772~photosynthetic electron transport in photosystem II,GO:0009773~photosynthetic electron transport in photosystem I,GO:0015986~ATP synthesis coupled proton transport,	GO:0045261~proton-transporting ATP synthase complex, catalytic core F(1),	GO:0046933~proton-transporting ATP synthase activity, rotational mechanism,	bna00190:Oxidative phosphorylation,bna00195:Photosynthesis,bna01100:Metabolic pathways,
453	A0A078JT79	ATP synthase subunit delta, chloroplastic(LOC106423548)	Brassica napus	GO:0009772~photosynthetic electron transport in photosystem II,GO:0009773~photosynthetic electron transport in photosystem I,GO:0015986~ATP synthesis coupled proton transport,	GO:0045261~proton-transporting ATP synthase complex, catalytic core F(1),	GO:0046933~proton-transporting ATP synthase activity, rotational mechanism,	bna00190:Oxidative phosphorylation,bna00195:Photosynthesis,bna01100:Metabolic pathways,
454	A0A078FRL5	ATP synthase subunit gamma, mitochondrial(LOC106388002)	Brassica napus	GO:0015986~ATP synthesis coupled proton transport,	GO:0000275~mitochondrial proton-transporting ATP synthase complex, catalytic core F(1),	GO:0046933~proton-transporting ATP synthase activity, rotational mechanism,	bna00190:Oxidative phosphorylation,bna01100:Metabolic pathways,
455	A0A078FRL5	ATP synthase subunit gamma, mitochondrial(LOC106396222)	Brassica napus	GO:0015986~ATP synthesis coupled proton transport,	GO:0000275~mitochondrial proton-transporting ATP synthase complex, catalytic core F(1),	GO:0046933~proton-transporting ATP synthase activity, rotational mechanism,	bna00190:Oxidative phosphorylation,bna01100:Metabolic pathways,
456	A0A078FRL5	ATP synthase subunit gamma, mitochondrial(LOC106437775)	Brassica napus	GO:0015986~ATP synthesis coupled proton transport,	GO:0000275~mitochondrial proton-transporting ATP synthase complex, catalytic core F(1),	GO:0046933~proton-transporting ATP synthase activity, rotational mechanism,	bna00190:Oxidative phosphorylation,bna01100:Metabolic pathways,
457	A0A078FRL5	ATP synthase subunit gamma, mitochondrial-like(LOC125586259)	Brassica napus	GO:0015986~ATP synthesis coupled proton transport,	GO:0000275~mitochondrial proton-transporting ATP synthase complex, catalytic core F(1),	GO:0046933~proton-transporting ATP synthase activity, rotational mechanism,	bna00190:Oxidative phosphorylation,bna01100:Metabolic pathways,
458	A0A078H0V5	ATP-citrate synthase alpha chain protein 3(LOC106362359)	Brassica napus			GO:0000166~nucleotide binding,GO:0003878~ATP citrate synthase activity,	bna00020:Citrate cycle (TCA cycle),bna01100:Metabolic pathways,bna01110:Biosynthesis of secondary metabolites,
459	A0A078H5Q9	ATP-citrate synthase beta chain protein 2(LOC106403002)	Brassica napus	GO:0006085~acetyl-CoA biosynthetic process,GO:0006633~fatty acid biosynthetic process,	GO:0005829~cytosol,	GO:0003878~ATP citrate synthase activity,GO:0005524~ATP binding,	bna00020:Citrate cycle (TCA cycle),bna01100:Metabolic pathways,bna01110:Biosynthesis of secondary metabolites,
460	A0A078GA04	ATP-dependent Clp protease proteolytic subunit 2, mitochondrial(LOC106433878)	Brassica napus	GO:0006515~misfolded or incompletely synthesized protein catabolic process,	GO:0009368~endopeptidase Clp complex,GO:0009526~plastid envelope,GO:0009570~chloroplast stroma,	GO:0004176~ATP-dependent peptidase activity,GO:0004252~serine-type endopeptidase activity,GO:0051117~ATPase binding,
461	A0A078HEJ2	ATP-dependent Clp protease proteolytic subunit 3, chloroplastic(LOC106348577)	Brassica napus	GO:0006515~misfolded or incompletely synthesized protein catabolic process,	GO:0009368~endopeptidase Clp complex,GO:0009526~plastid envelope,GO:0009570~chloroplast stroma,	GO:0004176~ATP-dependent peptidase activity,GO:0004252~serine-type endopeptidase activity,GO:0051117~ATPase binding,
462	A0A078HLT6	ATP-dependent Clp protease proteolytic subunit 4, chloroplastic(LOC106375386)	Brassica napus	GO:0006515~misfolded or incompletely synthesized protein catabolic process,	GO:0009368~endopeptidase Clp complex,GO:0009526~plastid envelope,GO:0009570~chloroplast stroma,	GO:0004176~ATP-dependent peptidase activity,GO:0004252~serine-type endopeptidase activity,GO:0051117~ATPase binding,
463	A0A078HLT6	ATP-dependent Clp protease proteolytic subunit 4, chloroplastic(LOC106386411)	Brassica napus	GO:0006515~misfolded or incompletely synthesized protein catabolic process,	GO:0009368~endopeptidase Clp complex,GO:0009526~plastid envelope,GO:0009570~chloroplast stroma,	GO:0004176~ATP-dependent peptidase activity,GO:0004252~serine-type endopeptidase activity,GO:0051117~ATPase binding,
464	A0A078FLD4	ATP-dependent Clp protease proteolytic subunit 5, chloroplastic(LOC106370909)	Brassica napus	GO:0006515~misfolded or incompletely synthesized protein catabolic process,	GO:0009368~endopeptidase Clp complex,GO:0009526~plastid envelope,GO:0009570~chloroplast stroma,	GO:0004176~ATP-dependent peptidase activity,GO:0004252~serine-type endopeptidase activity,GO:0051117~ATPase binding,
465	A0A078FLD4	ATP-dependent Clp protease proteolytic subunit 5, chloroplastic(LOC106401510)	Brassica napus	GO:0006515~misfolded or incompletely synthesized protein catabolic process,	GO:0009368~endopeptidase Clp complex,GO:0009526~plastid envelope,GO:0009570~chloroplast stroma,	GO:0004176~ATP-dependent peptidase activity,GO:0004252~serine-type endopeptidase activity,GO:0051117~ATPase binding,
466	A0A078G6E7	ATP-dependent Clp protease proteolytic subunit 6, chloroplastic(LOC106362167)	Brassica napus	GO:0006515~misfolded or incompletely synthesized protein catabolic process,	GO:0009368~endopeptidase Clp complex,GO:0009526~plastid envelope,GO:0009570~chloroplast stroma,	GO:0004176~ATP-dependent peptidase activity,GO:0004252~serine-type endopeptidase activity,GO:0051117~ATPase binding,
467	A0A078G6E7, A0A078H0D5	ATP-dependent Clp protease proteolytic subunit 6, chloroplastic(LOC106415400)	Brassica napus	GO:0006515~misfolded or incompletely synthesized protein catabolic process,	GO:0009368~endopeptidase Clp complex,GO:0009526~plastid envelope,GO:0009570~chloroplast stroma,	GO:0004176~ATP-dependent peptidase activity,GO:0004252~serine-type endopeptidase activity,GO:0051117~ATPase binding,
468	A0A078G6E7	ATP-dependent Clp protease proteolytic subunit 6, chloroplastic(LOC106435816)	Brassica napus	GO:0006515~misfolded or incompletely synthesized protein catabolic process,	GO:0009368~endopeptidase Clp complex,GO:0009526~plastid envelope,GO:0009570~chloroplast stroma,	GO:0004176~ATP-dependent peptidase activity,GO:0004252~serine-type endopeptidase activity,GO:0051117~ATPase binding,
469	A0A078J1F8	ATP-dependent Clp protease proteolytic subunit-related protein 1, chloroplastic(LOC106439053)	Brassica napus	GO:0006515~misfolded or incompletely synthesized protein catabolic process,	GO:0009368~endopeptidase Clp complex,GO:0009526~plastid envelope,GO:0009570~chloroplast stroma,	GO:0004176~ATP-dependent peptidase activity,GO:0004252~serine-type endopeptidase activity,GO:0051117~ATPase binding,
470	A0A078H0E1	ATP-dependent Clp protease proteolytic subunit-related protein 3, chloroplastic(LOC106453171)	Brassica napus	GO:0006515~misfolded or incompletely synthesized protein catabolic process,	GO:0009368~endopeptidase Clp complex,GO:0009526~plastid envelope,GO:0009570~chloroplast stroma,	GO:0004176~ATP-dependent peptidase activity,GO:0004252~serine-type endopeptidase activity,GO:0051117~ATPase binding,
471	A0A078F8J8	ATP-dependent Clp protease proteolytic subunit-related protein 4, chloroplastic(LOC106375887)	Brassica napus	GO:0000302~response to reactive oxygen species,GO:0006515~misfolded or incompletely synthesized protein catabolic process,GO:0010468~regulation of gene expression,	GO:0009368~endopeptidase Clp complex,GO:0009526~plastid envelope,GO:0009570~chloroplast stroma,	GO:0004176~ATP-dependent peptidase activity,GO:0004252~serine-type endopeptidase activity,GO:0051117~ATPase binding,
472	A0A078F8J8	ATP-dependent Clp protease proteolytic subunit-related protein 4, chloroplastic(LOC106425454)	Brassica napus	GO:0006515~misfolded or incompletely synthesized protein catabolic process,	GO:0009368~endopeptidase Clp complex,GO:0009526~plastid envelope,GO:0009570~chloroplast stroma,	GO:0004176~ATP-dependent peptidase activity,GO:0004252~serine-type endopeptidase activity,GO:0051117~ATPase binding,
473	A0A078F8J8	ATP-dependent Clp protease proteolytic subunit-related protein 4, chloroplastic(LOC106440142)	Brassica napus	GO:0006515~misfolded or incompletely synthesized protein catabolic process,	GO:0009368~endopeptidase Clp complex,GO:0009526~plastid envelope,GO:0009570~chloroplast stroma,	GO:0004176~ATP-dependent peptidase activity,GO:0004252~serine-type endopeptidase activity,GO:0051117~ATPase binding,
474	A0A078F8J8	ATP-dependent Clp protease proteolytic subunit-related protein 4, chloroplastic-like(LOC106440262)	Brassica napus	GO:0006515~misfolded or incompletely synthesized protein catabolic process,	GO:0009368~endopeptidase Clp complex,GO:0009526~plastid envelope,GO:0009570~chloroplast stroma,	GO:0004176~ATP-dependent peptidase activity,GO:0004252~serine-type endopeptidase activity,GO:0051117~ATPase binding,
475	A0A078G822	ATP-dependent RNA helicase(BnaC09g47380D)	Brassica napus			GO:0003676~nucleic acid binding,GO:0003724~RNA helicase activity,GO:0005524~ATP binding,GO:0016787~hydrolase activity,
476	A0A078FCY3	ATP-dependent zinc metalloprotease FTSH 10, mitochondrial(LOC106419984)	Brassica napus	GO:0034982~mitochondrial protein processing,GO:0065003~macromolecular complex assembly,	GO:0005745~m-AAA complex,GO:0009507~chloroplast,GO:0009526~plastid envelope,	GO:0004176~ATP-dependent peptidase activity,GO:0004222~metalloendopeptidase activity,GO:0005524~ATP binding,GO:0008270~zinc ion binding,GO:0016887~ATPase activity,
477	A0A078FCY3	ATP-dependent zinc metalloprotease FTSH 10, mitochondrial(LOC111213945)	Brassica napus	GO:0034982~mitochondrial protein processing,GO:0065003~macromolecular complex assembly,	GO:0005745~m-AAA complex,GO:0009507~chloroplast,GO:0009526~plastid envelope,	GO:0004176~ATP-dependent peptidase activity,GO:0004222~metalloendopeptidase activity,GO:0005524~ATP binding,GO:0008270~zinc ion binding,GO:0016887~ATPase activity,
478	A0A078FDP6	ATP-dependent zinc metalloprotease FTSH 8, chloroplastic(LOC106400603)	Brassica napus	GO:0006508~proteolysis,	GO:0009526~plastid envelope,GO:0009534~chloroplast thylakoid,GO:0016021~integral component of membrane,	GO:0004176~ATP-dependent peptidase activity,GO:0004222~metalloendopeptidase activity,GO:0005524~ATP binding,GO:0008270~zinc ion binding,GO:0016887~ATPase activity,
479	A0A078GYR3	ATPase 1, plasma membrane-type(LOC106441664)	Brassica napus	GO:0034220~ion transmembrane transport,GO:0051453~regulation of intracellular pH,GO:1902600~hydrogen ion transmembrane transport,	GO:0005886~plasma membrane,GO:0016021~integral component of membrane,	GO:0005524~ATP binding,GO:0008553~hydrogen-exporting ATPase activity, phosphorylative mechanism,GO:0015662~ATPase activity, coupled to transmembrane movement of ions, phosphorylative mechanism,	bna00190:Oxidative phosphorylation,bna01100:Metabolic pathways,
480	A0A078GSP9	ATPase 2, plasma membrane-type(LOC106390897)	Brassica napus	GO:0034220~ion transmembrane transport,GO:0051453~regulation of intracellular pH,GO:1902600~hydrogen ion transmembrane transport,	GO:0005886~plasma membrane,GO:0016021~integral component of membrane,	GO:0005524~ATP binding,GO:0008553~hydrogen-exporting ATPase activity, phosphorylative mechanism,GO:0015662~ATPase activity, coupled to transmembrane movement of ions, phosphorylative mechanism,	bna00190:Oxidative phosphorylation,bna01100:Metabolic pathways,
481	A0A078GSP9	ATPase 2, plasma membrane-type(LOC106396839)	Brassica napus	GO:0034220~ion transmembrane transport,GO:0051453~regulation of intracellular pH,GO:1902600~hydrogen ion transmembrane transport,	GO:0005886~plasma membrane,GO:0016021~integral component of membrane,	GO:0005524~ATP binding,GO:0008553~hydrogen-exporting ATPase activity, phosphorylative mechanism,GO:0015662~ATPase activity, coupled to transmembrane movement of ions, phosphorylative mechanism,	bna00190:Oxidative phosphorylation,bna01100:Metabolic pathways,
482	A0A078GSP9	ATPase 2, plasma membrane-type-like(LOC125580605)	Brassica napus	GO:0034220~ion transmembrane transport,GO:0051453~regulation of intracellular pH,GO:1902600~hydrogen ion transmembrane transport,	GO:0005886~plasma membrane,GO:0016021~integral component of membrane,	GO:0005524~ATP binding,GO:0008553~hydrogen-exporting ATPase activity, phosphorylative mechanism,GO:0015662~ATPase activity, coupled to transmembrane movement of ions, phosphorylative mechanism,	bna00190:Oxidative phosphorylation,bna01100:Metabolic pathways,
483	A0A078HRT9	ATPase GET3B(LOC106381203)	Brassica napus	GO:0006620~posttranslational protein targeting to membrane,	GO:0043529~GET complex,	GO:0005524~ATP binding,GO:0016887~ATPase activity,
484	F8K8U8	ATPase subunit 1(atp1)	Brassica napus	GO:0015986~ATP synthesis coupled proton transport,	GO:0005739~mitochondrion,GO:0005743~mitochondrial inner membrane,GO:0031090~organelle membrane,GO:0031967~organelle envelope,GO:0045261~proton-transporting ATP synthase complex, catalytic core F(1),	GO:0005524~ATP binding,GO:0043531~ADP binding,GO:0046933~proton-transporting ATP synthase activity, rotational mechanism,	bna00190:Oxidative phosphorylation,bna01100:Metabolic pathways,
485	A0A078IEF0	Acetohydroxy-acid reductoisomerase(BnaA09g55140D)	Brassica napus	GO:0009097~isoleucine biosynthetic process,GO:0009099~valine biosynthetic process,		GO:0004455~ketol-acid reductoisomerase activity,GO:0046872~metal ion binding,
486	A0A078IGV2	Acetohydroxy-acid reductoisomerase(BnaA09g55150D)	Brassica napus	GO:0009097~isoleucine biosynthetic process,GO:0009099~valine biosynthetic process,		GO:0004455~ketol-acid reductoisomerase activity,GO:0046872~metal ion binding,
487	A0A078GJN9	Aconitate hydratase(BnaA08g14870D)	Brassica napus	GO:0006099~tricarboxylic acid cycle,GO:0006101~citrate metabolic process,	GO:0005739~mitochondrion,GO:0005829~cytosol,	GO:0003994~aconitate hydratase activity,GO:0046872~metal ion binding,GO:0047780~citrate dehydratase activity,GO:0051539~4 iron, 4 sulfur cluster binding,
488	A0A078FUB8	Adenosylhomocysteinase(BnaA01g23510D)	Brassica napus	GO:0006730~one-carbon metabolic process,GO:0033353~S-adenosylmethionine cycle,	GO:0005829~cytosol,	GO:0004013~adenosylhomocysteinase activity,
489	A0A078IA85	Adenylyl cyclase-associated protein(BnaC03g66050D)	Brassica napus	GO:0000902~cell morphogenesis,GO:0007010~cytoskeleton organization,GO:0019933~cAMP-mediated signaling,GO:0045761~regulation of adenylate cyclase activity,	GO:0005737~cytoplasm,	GO:0003779~actin binding,GO:0008179~adenylate cyclase binding,
490	A0A078FL57	Alpha-mannosidase(BnaA06g32690D)	Brassica napus	GO:0006013~mannose metabolic process,		GO:0004559~alpha-mannosidase activity,GO:0030246~carbohydrate binding,GO:0046872~metal ion binding,
491	A0A078H8J7	Aminomethyltransferase(BnaA09g47510D)	Brassica napus	GO:0019464~glycine decarboxylation via glycine cleavage system,	GO:0005739~mitochondrion,GO:0016021~integral component of membrane,	GO:0004047~aminomethyltransferase activity,GO:0008483~transaminase activity,
492	A0A078HJR9	Annexin(BnaAnng04520D)	Brassica napus	GO:0009408~response to heat,GO:0009409~response to cold,GO:0009414~response to water deprivation,GO:0009651~response to salt stress,	GO:0005737~cytoplasm,	GO:0005509~calcium ion binding,GO:0005544~calcium-dependent phospholipid binding,
493	A0A078J2Y9	BAG family molecular chaperone regulator 7(LOC106415921)	Brassica napus	GO:0006457~protein folding,
494	A0A078F8B5	BTB/POZ domain-containing protein At3g08570(LOC106406896)	Brassica napus	GO:0016567~protein ubiquitination,
495	A0A078H1M7	Beta-galactosidase(BnaA02g33920D)	Brassica napus	GO:0005975~carbohydrate metabolic process,	GO:0005773~vacuole,GO:0048046~apoplast,	GO:0004565~beta-galactosidase activity,
496	A0A078HMU7	Beta-galactosidase(BnaC02g42730D)	Brassica napus	GO:0005975~carbohydrate metabolic process,	GO:0005773~vacuole,GO:0048046~apoplast,	GO:0004565~beta-galactosidase activity,
497	A0A078HX59	BnaA01g05410D protein(BnaA01g05410D)	Brassica napus			GO:0003723~RNA binding,
498	A0A078GSU8	BnaA01g06220D	Brassica napus		GO:0005737~cytoplasm,	GO:0008233~peptidase activity,GO:0030145~manganese ion binding,GO:0070006~metalloaminopeptidase activity,
499	A0A078I0D7	BnaA01g06970D protein(BnaA01g06970D)	Brassica napus	GO:0046654~tetrahydrofolate biosynthetic process,GO:0046656~folic acid biosynthetic process,		GO:0003848~2-amino-4-hydroxy-6-hydroxymethyldihydropteridine diphosphokinase activity,GO:0004156~dihydropteroate synthase activity,GO:0005524~ATP binding,GO:0016301~kinase activity,
500	A0A078I1M1	BnaA01g07450D	Brassica napus	GO:0006412~translation,	GO:0022625~cytosolic large ribosomal subunit,	GO:0003735~structural constituent of ribosome,
501	A0A078H9U0	BnaA01g08160D protein(BnaA01g08160D)	Brassica napus	GO:0034599~cellular response to oxidative stress,	GO:0005737~cytoplasm,	GO:0004362~glutathione-disulfide reductase activity,GO:0015038~glutathione disulfide oxidoreductase activity,GO:0097573~glutathione oxidoreductase activity,
502	A0A078H6S5	BnaA01g13780D protein(BnaA01g13780D)	Brassica napus	GO:0006457~protein folding,	GO:0009507~chloroplast,	GO:0005524~ATP binding,GO:0016887~ATPase activity,GO:0051082~unfolded protein binding,
503	A0A078H9H5	BnaA01g14100D protein(BnaA01g14100D)	Brassica napus			GO:0004672~protein kinase activity,GO:0005524~ATP binding,
504	A0A078HC02	BnaA01g14160D protein(BnaA01g14160D)	Brassica napus	GO:0006417~regulation of translation,GO:0045892~negative regulation of transcription, DNA-templated,	GO:0005737~cytoplasm,
505	A0A078HC20	BnaA01g14310D protein(BnaA01g14310D)	Brassica napus	GO:0000470~maturation of LSU-rRNA,	GO:0016021~integral component of membrane,GO:0022625~cytosolic large ribosomal subunit,	GO:0003723~RNA binding,
506	A0A078GE38	BnaA01g18410D protein(BnaA01g18410D)	Brassica napus
507	A0A078GC56	BnaA01g18670D protein(BnaA01g18670D)	Brassica napus			GO:0008194~UDP-glycosyltransferase activity,
508	A0A078GX53	BnaA01g18890D protein(BnaA01g18890D)	Brassica napus	GO:0006605~protein targeting,GO:0009306~protein secretion,	GO:0016021~integral component of membrane,	GO:0008320~protein transmembrane transporter activity,
509	A0A078GYU9	BnaA01g19030D protein(BnaA01g19030D)	Brassica napus	GO:0010468~regulation of gene expression,	GO:0005634~nucleus,	GO:0042393~histone binding,
510	A0A078G425	BnaA01g29060D protein(BnaA01g29060D)	Brassica napus	GO:0006397~mRNA processing,GO:0016554~cytidine to uridine editing,GO:0080156~mitochondrial mRNA modification,	GO:0005739~mitochondrion,
511	A0A078G836	BnaA01g34180D protein(BnaA01g34180D)	Brassica napus	GO:0015986~ATP synthesis coupled proton transport,	GO:0009536~plastid,GO:0016021~integral component of membrane,GO:0045263~proton-transporting ATP synthase complex, coupling factor F(o),	GO:0015078~hydrogen ion transmembrane transporter activity,
512	A0A078FZ90	BnaA01g34260D protein(BnaC09g29160D)	Brassica napus			GO:0008137~NADH dehydrogenase (ubiquinone) activity,GO:0048038~quinone binding,GO:0051287~NAD binding,
513	A0A078I266	BnaA02g04450D	Brassica napus		GO:0016021~integral component of membrane,	GO:0015367~oxoglutarate:malate antiporter activity,
514	A0A078I733	BnaA02g04630D protein(BnaA02g04630D)	Brassica napus	GO:0006913~nucleocytoplasmic transport,GO:0015031~protein transport,GO:0043161~proteasome-mediated ubiquitin-dependent protein catabolic process,	GO:0005634~nucleus,GO:0005737~cytoplasm,GO:0008540~proteasome regulatory particle, base subcomplex,	GO:0003924~GTPase activity,GO:0005524~ATP binding,GO:0005525~GTP binding,GO:0016887~ATPase activity,GO:0036402~proteasome-activating ATPase activity,
515	A0A078I2J6	BnaA02g05060D protein(BnaA02g05060D)	Brassica napus	GO:0051085~chaperone mediated protein folding requiring cofactor,	GO:0005759~mitochondrial matrix,GO:0009507~chloroplast,GO:0009536~plastid,	GO:0005524~ATP binding,GO:0016887~ATPase activity,GO:0046872~metal ion binding,GO:0051082~unfolded protein binding,GO:0051087~chaperone binding,
516	A0A078F3S0	BnaA02g05660D protein(BnaA02g05660D)	Brassica napus	GO:0000470~maturation of LSU-rRNA,	GO:0022625~cytosolic large ribosomal subunit,	GO:0003723~RNA binding,
517	A0A078FBB6	BnaA02g05840D protein(BnaA02g05840D)	Brassica napus	GO:0010162~seed dormancy process,GO:0045892~negative regulation of transcription, DNA-templated,	GO:0005730~nucleolus,
518	A0A078H766	BnaA02g07550D protein(BnaA02g07550D)	Brassica napus	GO:0000413~protein peptidyl-prolyl isomerization,	GO:0005634~nucleus,	GO:0003755~peptidyl-prolyl cis-trans isomerase activity,
519	A0A078H257	BnaA02g07620D protein(BnaA02g07620D)	Brassica napus	GO:0006412~translation,	GO:0022627~cytosolic small ribosomal subunit,	GO:0003723~RNA binding,GO:0003735~structural constituent of ribosome,GO:0019843~rRNA binding,
520	A0A078G6X1	BnaA02g08820D protein(BnaA02g08820D)	Brassica napus	GO:0006457~protein folding,GO:0034605~cellular response to heat,GO:0050821~protein stabilization,	GO:0005829~cytosol,GO:0005886~plasma membrane,GO:0032991~macromolecular complex,GO:0048471~perinuclear region of cytoplasm,	GO:0005524~ATP binding,GO:0016887~ATPase activity,GO:0051082~unfolded protein binding,
521	A0A078GUK1	BnaA02g09540D	Brassica napus	GO:0006412~translation,	GO:0005739~mitochondrion,GO:0005840~ribosome,	GO:0003723~RNA binding,GO:0003735~structural constituent of ribosome,
522	A0A078I1Z2	BnaA02g13970D protein(BnaA02g13970D)	Brassica napus	GO:0005975~carbohydrate metabolic process,		GO:0004553~hydrolase activity, hydrolyzing O-glycosyl compounds,GO:0030246~carbohydrate binding,GO:0090599~alpha-glucosidase activity,
523	A0A078HW44	BnaA02g27980D protein(BnaA02g27980D)	Brassica napus	GO:0009228~thiamine biosynthetic process,		GO:0046872~metal ion binding,
524	A0A078H8S7	BnaA02g30880D protein(BnaA02g30880D)	Brassica napus	GO:0006412~translation,	GO:0022625~cytosolic large ribosomal subunit,	GO:0003723~RNA binding,GO:0003735~structural constituent of ribosome,GO:0019843~rRNA binding,GO:0046872~metal ion binding,
525	A0A078GW60	BnaA02g33270D protein(BnaA02g33270D)	Brassica napus			GO:0016787~hydrolase activity,
526	A0A078H3C6	BnaA02g34030D protein(BnaA02g34030D)	Brassica napus	GO:0015979~photosynthesis,	GO:0030093~chloroplast photosystem I,
527	A0A078JDG7	BnaA02g35990D	Brassica napus	GO:0019240~citrulline biosynthetic process,GO:0042450~arginine biosynthetic process via ornithine,	GO:0043231~intracellular membrane-bounded organelle,	GO:0004585~ornithine carbamoyltransferase activity,GO:0016597~amino acid binding,
528	A0A078J0V8	BnaA02g36110D protein(BnaA02g36110D)	Brassica napus			GO:0004777~succinate-semialdehyde dehydrogenase (NAD+) activity,
529	A0A078HG60	BnaA03g10790D protein(BnaA03g10790D)	Brassica napus	GO:0006457~protein folding,GO:0034605~cellular response to heat,GO:0050821~protein stabilization,	GO:0005829~cytosol,GO:0005886~plasma membrane,GO:0032991~macromolecular complex,GO:0048471~perinuclear region of cytoplasm,	GO:0005524~ATP binding,GO:0016887~ATPase activity,GO:0051082~unfolded protein binding,
530	A0A078HK26	BnaA03g13090D	Brassica napus		GO:0016021~integral component of membrane,
531	A0A078IA62	BnaA03g17100D protein(BnaA03g17100D)	Brassica napus	GO:0030433~ubiquitin-dependent ERAD pathway,GO:0030968~endoplasmic reticulum unfolded protein response,GO:0034620~cellular response to unfolded protein,GO:0042026~protein refolding,GO:0051085~chaperone mediated protein folding requiring cofactor,	GO:0005634~nucleus,GO:0005737~cytoplasm,GO:0005788~endoplasmic reticulum lumen,GO:0016020~membrane,GO:0034663~endoplasmic reticulum chaperone complex,	GO:0005524~ATP binding,GO:0016887~ATPase activity,GO:0031072~heat shock protein binding,GO:0044183~protein binding involved in protein folding,GO:0051082~unfolded protein binding,GO:0051787~misfolded protein binding,
532	A0A078F7K5	BnaA03g18630D	Brassica napus	GO:0000027~ribosomal large subunit assembly,GO:0006412~translation,	GO:0022625~cytosolic large ribosomal subunit,	GO:0003729~mRNA binding,GO:0003735~structural constituent of ribosome,GO:0019843~rRNA binding,
533	A0A078HCB4	BnaA03g19590D protein(BnaA03g19590D)	Brassica napus	GO:0051014~actin filament severing,GO:0051017~actin filament bundle assembly,GO:0051693~actin filament capping,		GO:0051015~actin filament binding,
534	A0A078F8Z5	BnaA03g46140D protein(BnaA03g46140D)	Brassica napus	GO:0018105~peptidyl-serine phosphorylation,GO:0035556~intracellular signal transduction,GO:0046777~protein autophosphorylation,	GO:0005634~nucleus,GO:0005737~cytoplasm,	GO:0004683~calmodulin-dependent protein kinase activity,GO:0005509~calcium ion binding,GO:0005516~calmodulin binding,GO:0005524~ATP binding,GO:0009931~calcium-dependent protein serine/threonine kinase activity,
535	A0A078FDE2	BnaA03g46660D protein(BnaA03g46660D)	Brassica napus	GO:0006457~protein folding,	GO:0009507~chloroplast,	GO:0005524~ATP binding,GO:0016887~ATPase activity,GO:0051082~unfolded protein binding,
536	A0A078FDI8	BnaA03g46910D protein(BnaA03g46910D)	Brassica napus			GO:0003723~RNA binding,
537	A0A078I713	BnaA03g48230D protein(BnaA03g48230D)	Brassica napus	GO:0061635~regulation of protein complex stability,	GO:0009535~chloroplast thylakoid membrane,GO:0016021~integral component of membrane,
538	A0A078HPY8	BnaA03g53430D protein(BnaA03g53430D)	Brassica napus	GO:0006333~chromatin assembly or disassembly,	GO:0000785~chromatin,GO:0005634~nucleus,	GO:0003677~DNA binding,GO:0003682~chromatin binding,GO:0030527~structural constituent of chromatin,
539	A0A078INC0	BnaA03g59020D protein(BnaA03g59020D)	Brassica napus	GO:0016226~iron-sulfur cluster assembly,		GO:0005524~ATP binding,GO:0016887~ATPase activity,GO:0046872~metal ion binding,GO:0051539~4 iron, 4 sulfur cluster binding,
540	A0A078GDR4	BnaA04g05670D protein(BnaA04g05670D)	Brassica napus			GO:0003723~RNA binding,
541	A0A078FS13	BnaA04g11900D protein(BnaA04g11900D)	Brassica napus			GO:0003676~nucleic acid binding,GO:0008270~zinc ion binding,
542	A0A078HD57	BnaA04g14730D	Brassica napus
543	A0A078HC11	BnaA04g15300D protein(BnaA04g15300D)	Brassica napus			GO:0003723~RNA binding,
544	A0A078GWW8	BnaA04g17880D protein(BnaA04g17880D)	Brassica napus			GO:0016491~oxidoreductase activity,GO:0046872~metal ion binding,
545	A0A078HUH6	BnaA04g20940D protein(BnaA04g20940D)	Brassica napus	GO:0006414~translational elongation,	GO:0043231~intracellular membrane-bounded organelle,GO:1990904~ribonucleoprotein complex,	GO:0003746~translation elongation factor activity,GO:0003924~GTPase activity,GO:0005525~GTP binding,GO:0043022~ribosome binding,
546	A0A078FWN9	BnaA05g10360D protein(BnaA05g10360D)	Brassica napus	GO:0006457~protein folding,GO:0042026~protein refolding,	GO:0005739~mitochondrion,	GO:0005524~ATP binding,GO:0016887~ATPase activity,
547	A0A078FF90	BnaA05g11730D protein(BnaA05g11730D)	Brassica napus	GO:0006508~proteolysis,	GO:0009526~plastid envelope,GO:0009534~chloroplast thylakoid,GO:0016021~integral component of membrane,	GO:0004176~ATP-dependent peptidase activity,GO:0004222~metalloendopeptidase activity,GO:0005524~ATP binding,GO:0008270~zinc ion binding,GO:0016887~ATPase activity,
548	A0A078FCJ6	BnaA05g12040D protein(BnaA05g12090D)	Brassica napus	GO:0006165~nucleoside diphosphate phosphorylation,GO:0009142~nucleoside triphosphate biosynthetic process,	GO:0005737~cytoplasm,	GO:0004017~adenylate kinase activity,GO:0004127~cytidylate kinase activity,GO:0004550~nucleoside diphosphate kinase activity,GO:0005524~ATP binding,
549	A0A078IIX1	BnaA05g14820D	Brassica napus			GO:0003824~catalytic activity,
550	A0A078FBA1	BnaA05g17060D	Brassica napus	GO:0006616~SRP-dependent cotranslational protein targeting to membrane, translocation,	GO:0005786~signal recognition particle, endoplasmic reticulum targeting,GO:0005829~cytosol,	GO:0003924~GTPase activity,GO:0005525~GTP binding,GO:0008312~7S RNA binding,GO:0030942~endoplasmic reticulum signal peptide binding,
551	A0A078FCB9	BnaA05g17250D protein(BnaA05g17250D)	Brassica napus	GO:0042752~regulation of circadian rhythm,	GO:0005634~nucleus,
552	A0A078GG10	BnaA05g18740D protein(BnaA05g18740D)	Brassica napus		GO:0005634~nucleus,GO:0009706~chloroplast inner membrane,GO:0016021~integral component of membrane,	GO:0003677~DNA binding,GO:0003700~transcription factor activity, sequence-specific DNA binding,GO:0005319~lipid transporter activity,GO:0005543~phospholipid binding,
553	A0A078F1X5	BnaA05g26960D protein(BnaA05g26960D)	Brassica napus			GO:0001671~ATPase activator activity,GO:0051879~Hsp90 protein binding,
554	A0A078F9L1	BnaA05g27040D protein(BnaA05g27040D)	Brassica napus		GO:0016020~membrane,
555	A0A078F9W6	BnaA05g28190D protein(BnaA05g28190D)	Brassica napus			GO:0005524~ATP binding,
556	A0A078F5E3	BnaA05g28220D	Brassica napus	GO:0006412~translation,GO:0006753~nucleoside phosphate metabolic process,GO:0019693~ribose phosphate metabolic process,	GO:0005840~ribosome,GO:0009507~chloroplast,	GO:0003735~structural constituent of ribosome,GO:0008893~guanosine-3',5'-bis(diphosphate) 3'-diphosphatase activity,GO:0034432~bis(5'-adenosyl)-pentaphosphatase activity,
557	A0A078GDU2	BnaA05g31040D protein(BnaA05g31040D)	Brassica napus	GO:0006406~mRNA export from nucleus,	GO:0005634~nucleus,GO:0005737~cytoplasm,GO:0070390~transcription export complex 2,
558	A0A078J241	BnaA05g36480D protein(BnaA05g36480D)	Brassica napus	GO:0006334~nucleosome assembly,GO:0016584~nucleosome positioning,GO:0030261~chromosome condensation,GO:0045910~negative regulation of DNA recombination,	GO:0000786~nucleosome,GO:0005634~nucleus,GO:0005730~nucleolus,	GO:0003690~double-stranded DNA binding,GO:0031492~nucleosomal DNA binding,
559	A0A078GE10	BnaA06g01990D protein(BnaA06g01990D)	Brassica napus			GO:0030246~carbohydrate binding,
560	A0A078I5T8	BnaA06g09460D protein(BnaA06g09460D)	Brassica napus	GO:0045292~mRNA cis splicing, via spliceosome,	GO:0005686~U2 snRNP,GO:0071004~U2-type prespliceosome,GO:0071013~catalytic step 2 spliceosome,	GO:0003723~RNA binding,
561	A0A078GM48	BnaA06g11550D protein(BnaA06g11550D)	Brassica napus		GO:0043231~intracellular membrane-bounded organelle,	GO:0003743~translation initiation factor activity,GO:0003924~GTPase activity,GO:0005525~GTP binding,
562	A0A078GM28	BnaA06g11750D protein(BnaA06g11750D)	Brassica napus	GO:0002181~cytoplasmic translation,	GO:0005737~cytoplasm,	GO:0003924~GTPase activity,GO:0005525~GTP binding,
563	A0A078F4A0	BnaA06g15400D protein(BnaA06g15400D)	Brassica napus
564	A0A078F508	BnaA06g16270D protein(BnaA06g16270D)	Brassica napus	GO:0006631~fatty acid metabolic process,		GO:0031956~medium-chain fatty acid-CoA ligase activity,
565	A0A078HHS6	BnaA06g17240D	Brassica napus	GO:0061077~chaperone-mediated protein folding,	GO:0009570~chloroplast stroma,GO:0101031~chaperone complex,	GO:0044183~protein binding involved in protein folding,
566	A0A078DR63	BnaA06g19360D	Brassica napus	GO:0032543~mitochondrial translation,	GO:0005762~mitochondrial large ribosomal subunit,	GO:0003735~structural constituent of ribosome,GO:0019843~rRNA binding,
567	A0A078GPY7	BnaA06g19430D protein(BnaA06g19430D)	Brassica napus	GO:0009767~photosynthetic electron transport chain,GO:0018298~protein-chromophore linkage,	GO:0005737~cytoplasm,GO:0009521~photosystem,GO:0016021~integral component of membrane,GO:0043229~intracellular organelle,	GO:0016168~chlorophyll binding,
568	A0A078H0C1	BnaA06g19860D protein(BnaA06g19860D)	Brassica napus	GO:0006468~protein phosphorylation,GO:0018298~protein-chromophore linkage,	GO:0005634~nucleus,GO:0005737~cytoplasm,GO:0005886~plasma membrane,	GO:0004674~protein serine/threonine kinase activity,GO:0005524~ATP binding,GO:0009882~blue light photoreceptor activity,
569	A0A078HXP1	BnaA06g22560D protein(BnaA06g22560D)	Brassica napus			GO:0016788~hydrolase activity, acting on ester bonds,
570	A0A078HV12	BnaA06g22690D protein(BnaA06g22690D)	Brassica napus			GO:0003723~RNA binding,GO:0004527~exonuclease activity,
571	A0A078I116	BnaA06g23230D	Brassica napus	GO:0006869~lipid transport,	GO:0005886~plasma membrane,GO:0016021~integral component of membrane,GO:0031225~anchored component of membrane,	GO:0008289~lipid binding,
572	A0A078FL53	BnaA06g32740D protein(BnaA06g32740D)	Brassica napus	GO:0006006~glucose metabolic process,		GO:0004365~glyceraldehyde-3-phosphate dehydrogenase (NAD+) (phosphorylating) activity,GO:0051287~NAD binding,
573	A0A078FGT3	BnaA06g32930D protein(BnaA06g32930D)	Brassica napus			GO:0003729~mRNA binding,GO:0003743~translation initiation factor activity,
574	A0A078FKC6	BnaA06g33370D protein(BnaA06g33370D)	Brassica napus	GO:0006470~protein dephosphorylation,	GO:0000159~protein phosphatase type 2A complex,GO:0005737~cytoplasm,	GO:0019888~protein phosphatase regulator activity,
575	A0A078FKY8	BnaA06g33440D protein(BnaA06g33440D)	Brassica napus		GO:0005576~extracellular region,	GO:0008233~peptidase activity,
576	A0A078FZC7	BnaA06g35070D protein(BnaA06g35070D)	Brassica napus		GO:0016021~integral component of membrane,	GO:0004672~protein kinase activity,GO:0005524~ATP binding,
577	A0A078FT27	BnaA06g35090D protein(BnaA06g35090D)	Brassica napus
578	A0A078JGD6	BnaA06g37520D protein(BnaA06g37520D)	Brassica napus			GO:0030246~carbohydrate binding,
579	A0A078JE23	BnaA06g38690D protein(BnaA06g38690D)	Brassica napus	GO:0034605~cellular response to heat,	GO:0005737~cytoplasm,GO:0009570~chloroplast stroma,	GO:0005524~ATP binding,GO:0016887~ATPase activity,
580	A0A078J9U5	BnaA06g39060D protein(BnaA06g39060D)	Brassica napus			GO:0008237~metallopeptidase activity,GO:0008270~zinc ion binding,
581	A0A078IT43	BnaA06g40510D protein(BnaA06g40510D)	Brassica napus	GO:0006886~intracellular protein transport,GO:0006888~ER to Golgi vesicle-mediated transport,GO:0006890~retrograde vesicle-mediated transport, Golgi to ER,GO:0006891~intra-Golgi vesicle-mediated transport,	GO:0000139~Golgi membrane,GO:0030126~COPI vesicle coat,	GO:0005198~structural molecule activity,
582	A0A078I2S8	BnaA07g01710D	Brassica napus		GO:0005634~nucleus,	GO:0003723~RNA binding,
583	A0A078HI51	BnaA07g02430D protein(BnaA07g02430D)	Brassica napus			GO:0003676~nucleic acid binding,GO:0008270~zinc ion binding,
584	A0A078H1P9	BnaA07g03090D protein(BnaA07g03090D)	Brassica napus	GO:0006511~ubiquitin-dependent protein catabolic process,	GO:0005634~nucleus,GO:0005829~cytosol,	GO:0031593~polyubiquitin binding,
585	A0A078IJU1	BnaA07g04780D protein(BnaC07g47910D)	Brassica napus
586	A0A078GKI4	BnaA07g10030D protein(BnaA07g10030D)	Brassica napus		GO:0022625~cytosolic large ribosomal subunit,	GO:0003729~mRNA binding,GO:0003735~structural constituent of ribosome,
587	A0A078F6U7	BnaA07g24570D protein(BnaA07g24570D)	Brassica napus	GO:0005975~carbohydrate metabolic process,		GO:0004553~hydrolase activity, hydrolyzing O-glycosyl compounds,GO:0030246~carbohydrate binding,
588	A0A078IRK8	BnaA07g37840D	Brassica napus			GO:0004807~triose-phosphate isomerase activity,
589	A0A078J2X0	BnaA07g38390D protein(BnaA07g38390D)	Brassica napus
590	A0A078JK10	BnaA07g38730D	Brassica napus	GO:0006997~nucleus organization,	GO:0005652~nuclear lamina,
591	A0A078FVG4	BnaA08g04080D protein(BnaA08g04080D)	Brassica napus	GO:0051603~proteolysis involved in cellular protein catabolic process,	GO:0005615~extracellular space,GO:0005764~lysosome,	GO:0004197~cysteine-type endopeptidase activity,
592	A0A078FMW7	BnaA08g13550D	Brassica napus	GO:0043161~proteasome-mediated ubiquitin-dependent protein catabolic process,	GO:0005634~nucleus,GO:0005737~cytoplasm,GO:0008540~proteasome regulatory particle, base subcomplex,	GO:0005524~ATP binding,GO:0016887~ATPase activity,GO:0036402~proteasome-activating ATPase activity,
593	A0A078FMX3	BnaA08g13880D protein(BnaA08g13880D)	Brassica napus	GO:0006996~organelle organization,	GO:0005737~cytoplasm,
594	A0A078GAK8	BnaA09g00810D protein(BnaA09g00810D)	Brassica napus
595	A0A078G9T4	BnaA09g01380D protein(BnaA09g01380D)	Brassica napus	GO:0005975~carbohydrate metabolic process,
596	A0A078G049	BnaA09g03060D protein(BnaA09g03060D)	Brassica napus
597	A0A078G326	BnaA09g03890D	Brassica napus	GO:0006412~translation,	GO:0022625~cytosolic large ribosomal subunit,	GO:0003723~RNA binding,GO:0003729~mRNA binding,GO:0003735~structural constituent of ribosome,
598	A0A078FZT3	BnaA09g04830D	Brassica napus	GO:0044238~primary metabolic process,GO:0045900~negative regulation of translational elongation,	GO:0022627~cytosolic small ribosomal subunit,	GO:0043022~ribosome binding,GO:0043024~ribosomal small subunit binding,
599	A0A078FVI1	BnaA09g05850D protein(BnaA09g05850D)	Brassica napus			GO:0005524~ATP binding,GO:0016887~ATPase activity,
600	A0A078FUZ8	BnaA09g05860D protein(BnaA09g05860D)	Brassica napus			GO:0005524~ATP binding,GO:0016887~ATPase activity,
601	A0A078FZP5	BnaA09g07410D protein(BnaA09g07410D)	Brassica napus			GO:0004252~serine-type endopeptidase activity,
602	A0A078ICT9	BnaA09g09950D protein(BnaA09g09950D)	Brassica napus	GO:0006412~translation,	GO:0022625~cytosolic large ribosomal subunit,	GO:0003735~structural constituent of ribosome,
603	A0A078HX11	BnaA09g15970D protein(BnaA09g15970D)	Brassica napus	GO:0006457~protein folding,GO:0030433~ubiquitin-dependent ERAD pathway,	GO:0005789~endoplasmic reticulum membrane,	GO:0005509~calcium ion binding,GO:0030246~carbohydrate binding,GO:0051082~unfolded protein binding,
604	A0A078IQX2	BnaA09g16080D protein(BnaA09g16080D)	Brassica napus			GO:0046872~metal ion binding,
605	A0A078CLT5	BnaA09g16170D protein(BnaA09g16170D)	Brassica napus	GO:0000027~ribosomal large subunit assembly,GO:0006412~translation,	GO:0022625~cytosolic large ribosomal subunit,	GO:0003723~RNA binding,GO:0003735~structural constituent of ribosome,
606	A0A078H522	BnaA09g16220D protein(BnaA09g16220D)	Brassica napus	GO:0002229~defense response to oomycetes,GO:0002237~response to molecule of bacterial origin,GO:0031347~regulation of defense response,GO:0042742~defense response to bacterium,GO:0050832~defense response to fungus,GO:0051607~defense response to virus,GO:0060548~negative regulation of cell death,	GO:0000932~P-body,GO:0005829~cytosol,	GO:0003729~mRNA binding,GO:0030371~translation repressor activity,
607	A0A078FLJ1	BnaA09g17390D protein(BnaA09g17390D)	Brassica napus	GO:0006099~tricarboxylic acid cycle,	GO:0005739~mitochondrion,GO:0045252~oxoglutarate dehydrogenase complex,	GO:0004591~oxoglutarate dehydrogenase (succinyl-transferring) activity,GO:0030976~thiamine pyrophosphate binding,
608	A0A078FQA0	BnaA09g20130D protein(BnaA09g20130D)	Brassica napus	GO:0006879~cellular iron ion homeostasis,	GO:0005634~nucleus,GO:0005829~cytosol,	GO:0046872~metal ion binding,GO:0051536~iron-sulfur cluster binding,GO:0097573~glutathione oxidoreductase activity,
609	A0A078FW43	BnaA09g20260D protein(BnaA09g20260D)	Brassica napus	GO:0016226~iron-sulfur cluster assembly,
610	A0A078FTK2	BnaA09g29110D protein(BnaA09g29110D)	Brassica napus			GO:0005524~ATP binding,GO:0016887~ATPase activity,
611	A0A078G9E1	BnaA09g30590D protein(BnaA09g30590D)	Brassica napus		GO:0016020~membrane,	GO:0008289~lipid binding,
612	A0A078HNT9	BnaA09g35020D	Brassica napus	GO:0006094~gluconeogenesis,GO:0006096~glycolytic process,GO:0019563~glycerol catabolic process,GO:0046166~glyceraldehyde-3-phosphate biosynthetic process,	GO:0005829~cytosol,	GO:0004807~triose-phosphate isomerase activity,
613	A0A078HTJ8	BnaA09g38330D	Brassica napus	GO:0006412~translation,	GO:0022626~cytosolic ribosome,	GO:0003735~structural constituent of ribosome,
614	A0A078IR28	BnaA09g38950D	Brassica napus
615	A0A078IDF7	BnaA09g39170D protein(BnaA09g39170D)	Brassica napus	GO:0009414~response to water deprivation,	GO:0005886~plasma membrane,GO:0016021~integral component of membrane,	GO:0015250~water channel activity,
616	A0A078IHN8	BnaA09g39180D protein(BnaA09g39180D)	Brassica napus	GO:0006535~cysteine biosynthetic process from serine,GO:0019344~cysteine biosynthetic process,	GO:0005737~cytoplasm,GO:0016021~integral component of membrane,	GO:0004124~cysteine synthase activity,
617	A0A078FAZ2	BnaA09g40960D protein(BnaA09g40960D)	Brassica napus	GO:0006900~membrane budding,GO:0048268~clathrin coat assembly,GO:0072583~clathrin-dependent endocytosis,	GO:0005794~Golgi apparatus,GO:0005905~clathrin-coated pit,GO:0030136~clathrin-coated vesicle,	GO:0000149~SNARE binding,GO:0005545~1-phosphatidylinositol binding,GO:0005546~phosphatidylinositol-4,5-bisphosphate binding,GO:0032050~clathrin heavy chain binding,
618	A0A078HBA1	BnaA09g41410D	Brassica napus		GO:0016021~integral component of membrane,
619	A0A078FLK7	BnaA09g43110D	Brassica napus			GO:0003729~mRNA binding,
620	A0A078FNA6	BnaA09g43450D	Brassica napus			GO:0003676~nucleic acid binding,GO:0008270~zinc ion binding,
621	A0A078G5H7	BnaA09g44710D protein(BnaA09g44710D)	Brassica napus	GO:0001934~positive regulation of protein phosphorylation,GO:0072344~rescue of stalled ribosome,	GO:0005634~nucleus,GO:0005829~cytosol,	GO:0005080~protein kinase C binding,GO:0043022~ribosome binding,
622	A0A078HBJ4	BnaA09g47750D protein(BnaA09g47750D)	Brassica napus			GO:0005524~ATP binding,GO:0016301~kinase activity,
623	A0A078IKX8	BnaA09g51970D protein(BnaA09g51970D)	Brassica napus	GO:0006357~regulation of transcription from RNA polymerase II promoter,	GO:0005634~nucleus,	GO:0000978~RNA polymerase II core promoter proximal region sequence-specific DNA binding,GO:0000981~RNA polymerase II transcription factor activity, sequence-specific DNA binding,GO:0046983~protein dimerization activity,
624	A0A078F190	BnaA09g52050D	Brassica napus
625	A0A078JMC4	BnaA09g54410D protein(BnaA09g54410D)	Brassica napus			GO:0004866~endopeptidase inhibitor activity,
626	A0A078IJJ1	BnaA09g55270D protein(BnaA09g55270D)	Brassica napus		GO:0005774~vacuolar membrane,GO:0033176~proton-transporting V-type ATPase complex,	GO:0046961~proton-transporting ATPase activity, rotational mechanism,
627	A0A078IV21	BnaA09g56450D protein(BnaA09g56450D)	Brassica napus	GO:0007166~cell surface receptor signaling pathway,	GO:0005886~plasma membrane,GO:0016021~integral component of membrane,	GO:0004674~protein serine/threonine kinase activity,GO:0005509~calcium ion binding,GO:0005524~ATP binding,GO:0030247~polysaccharide binding,
628	A0A078FPV5	BnaA10g06820D protein(BnaA10g06820D)	Brassica napus	GO:0006886~intracellular protein transport,GO:0042147~retrograde transport, endosome to Golgi,	GO:0005768~endosome,GO:0005829~cytosol,GO:0030904~retromer complex,
629	A0A078H360	BnaA10g12310D protein(BnaA10g12310D)	Brassica napus	GO:0000209~protein polyubiquitination,GO:0006511~ubiquitin-dependent protein catabolic process,		GO:0005524~ATP binding,GO:0061631~ubiquitin conjugating enzyme activity,
630	A0A078HR94	BnaA10g27060D protein(BnaA10g27060D)	Brassica napus			GO:0005524~ATP binding,GO:0016887~ATPase activity,
631	A0A078IH79	BnaA10g28340D protein(BnaA10g28340D)	Brassica napus			GO:0008753~NADPH dehydrogenase (quinone) activity,GO:0050136~NADH dehydrogenase (quinone) activity,
632	A0A078HYB5	BnaAnng07020D protein(BnaAnng07020D)	Brassica napus	GO:0006402~mRNA catabolic process,	GO:0005634~nucleus,GO:0005829~cytosol,GO:0016021~integral component of membrane,	GO:0003723~RNA binding,GO:0004518~nuclease activity,
633	A0A078IB48	BnaAnng08440D protein(BnaAnng08440D)	Brassica napus	GO:0006508~proteolysis,		GO:0008236~serine-type peptidase activity,GO:0008239~dipeptidyl-peptidase activity,
634	A0A078IGE2	BnaAnng10160D protein(BnaAnng10160D)	Brassica napus		GO:0043231~intracellular membrane-bounded organelle,	GO:0003746~translation elongation factor activity,GO:0003924~GTPase activity,GO:0005525~GTP binding,
635	A0A078JGY9	BnaAnng21340D	Brassica napus			GO:0016671~oxidoreductase activity, acting on a sulfur group of donors, disulfide as acceptor,
636	A0A078JKU9	BnaAnng21370D	Brassica napus			GO:0003723~RNA binding,
637	A0A078JL48	BnaAnng26570D protein(BnaAnng26570D)	Brassica napus			GO:0004185~serine-type carboxypeptidase activity,
638	A0A078JMV8	BnaAnng28500D protein(BnaAnng28500D)	Brassica napus	GO:0006535~cysteine biosynthetic process from serine,GO:0019344~cysteine biosynthetic process,	GO:0005737~cytoplasm,	GO:0004124~cysteine synthase activity,
639	A0A078JU46	BnaAnng29420D protein(BnaAnng29420D)	Brassica napus			GO:0005524~ATP binding,
640	A0A078JR68	BnaAnng32590D protein(BnaAnng32590D)	Brassica napus			GO:0003723~RNA binding,
641	A0A078HXQ6	BnaC01g00490D protein(BnaC01g00490D)	Brassica napus	GO:0006886~intracellular protein transport,GO:0006888~ER to Golgi vesicle-mediated transport,GO:0006890~retrograde vesicle-mediated transport, Golgi to ER,GO:0006891~intra-Golgi vesicle-mediated transport,	GO:0000139~Golgi membrane,GO:0030126~COPI vesicle coat,	GO:0005198~structural molecule activity,
642	A0A078G1A9	BnaC01g24000D	Brassica napus		GO:0005737~cytoplasm,GO:0009507~chloroplast,GO:0031967~organelle envelope,	GO:0010277~chlorophyllide a oxygenase [overall] activity,GO:0016491~oxidoreductase activity,GO:0032441~pheophorbide a oxygenase activity,GO:0046872~metal ion binding,GO:0051537~2 iron, 2 sulfur cluster binding,
643	A0A078GB79	BnaC01g24110D protein(BnaC01g24110D)	Brassica napus		GO:0016021~integral component of membrane,
644	A0A078HMW4	BnaC01g27930D protein(BnaC01g27930D)	Brassica napus			GO:0008137~NADH dehydrogenase (ubiquinone) activity,
645	A0A078EGN5	BnaC01g27980D protein(BnaC01g27980D)	Brassica napus			GO:0000287~magnesium ion binding,
646	A0A078I890	BnaC01g35030D protein(BnaC01g35030D)	Brassica napus	GO:0001934~positive regulation of protein phosphorylation,GO:0006886~intracellular protein transport,GO:0016192~vesicle-mediated transport,GO:0072344~rescue of stalled ribosome,	GO:0005634~nucleus,GO:0005829~cytosol,GO:0030117~membrane coat,	GO:0003872~6-phosphofructokinase activity,GO:0005080~protein kinase C binding,GO:0016787~hydrolase activity,GO:0043022~ribosome binding,
647	A0A078GAV9	BnaC01g39090D protein(BnaC01g39090D)	Brassica napus	GO:0006412~translation,	GO:0022625~cytosolic large ribosomal subunit,	GO:0003723~RNA binding,GO:0003735~structural constituent of ribosome,
648	A0A078IVG9	BnaC01g42740D	Brassica napus	GO:0061077~chaperone-mediated protein folding,	GO:0009570~chloroplast stroma,GO:0101031~chaperone complex,	GO:0044183~protein binding involved in protein folding,
649	A0A078JQH7	BnaC01g43760D protein(BnaC01g43760D)	Brassica napus	GO:0016485~protein processing,	GO:0005739~mitochondrion,GO:0009507~chloroplast,	GO:0004222~metalloendopeptidase activity,GO:0046872~metal ion binding,
650	A0A078DBS4	BnaC02g00690D protein(BnaC02g00690D)	Brassica napus	GO:0051301~cell division,	GO:0005829~cytosol,GO:0005856~cytoskeleton,	GO:0005524~ATP binding,
651	A0A078HI46	BnaC02g06430D	Brassica napus		GO:0016021~integral component of membrane,	GO:0003723~RNA binding,GO:0016757~transferase activity, transferring glycosyl groups,
652	A0A078HJS1	BnaC02g06660D protein(BnaC02g06660D)	Brassica napus	GO:0009832~plant-type cell wall biogenesis,GO:0033356~UDP-L-arabinose metabolic process,	GO:0005794~Golgi apparatus,GO:0005829~cytosol,	GO:0052691~UDP-arabinopyranose mutase activity,
653	A0A078HJR7	BnaC02g06710D protein(BnaC02g06710D)	Brassica napus			GO:0005524~ATP binding,
654	A0A078HZT4	BnaC02g09040D protein(BnaC02g09040D)	Brassica napus	GO:0006606~protein import into nucleus,	GO:0005634~nucleus,GO:0005737~cytoplasm,	GO:0008139~nuclear localization sequence binding,GO:0061608~nuclear import signal receptor activity,
655	A0A078HVC6	BnaC02g13690D protein(BnaC02g13690D)	Brassica napus	GO:0000302~response to reactive oxygen species,GO:0034599~cellular response to oxidative stress,GO:0042744~hydrogen peroxide catabolic process,	GO:0016021~integral component of membrane,	GO:0004601~peroxidase activity,GO:0020037~heme binding,
656	A0A078F8N4	BnaC02g19990D	Brassica napus	GO:0006177~GMP biosynthetic process,	GO:0005829~cytosol,	GO:0003921~GMP synthase activity,GO:0016757~transferase activity, transferring glycosyl groups,
657	A0A078FLC6	BnaC02g30000D protein(BnaC02g30000D)	Brassica napus
658	A0A078HIS1	BnaC02g31440D protein(BnaC02g31440D)	Brassica napus	GO:0034620~cellular response to unfolded protein,GO:0042026~protein refolding,GO:0051085~chaperone mediated protein folding requiring cofactor,	GO:0005737~cytoplasm,	GO:0005524~ATP binding,GO:0016887~ATPase activity,GO:0031072~heat shock protein binding,GO:0044183~protein binding involved in protein folding,GO:0051082~unfolded protein binding,GO:0051787~misfolded protein binding,
659	A0A078GTW2	BnaC02g36330D protein(BnaC02g36330D)	Brassica napus		GO:0009507~chloroplast,	GO:0016491~oxidoreductase activity,
660	A0A078GIF8	BnaC02g40260D protein(BnaC02g40260D)	Brassica napus	GO:0006414~translational elongation,	GO:0043231~intracellular membrane-bounded organelle,GO:1990904~ribonucleoprotein complex,	GO:0003746~translation elongation factor activity,GO:0003924~GTPase activity,GO:0005525~GTP binding,GO:0043022~ribosome binding,
661	A0A078I4F2	BnaC02g42520D protein(BnaC02g42520D)	Brassica napus			GO:0016405~CoA-ligase activity,
662	A0A078IXL3	BnaC02g48660D protein(BnaC02g48660D)	Brassica napus
663	A0A078J3Z2	BnaC03g12490D	Brassica napus	GO:0010468~regulation of gene expression,	GO:0005634~nucleus,	GO:0042393~histone binding,
664	A0A078FF63	BnaC03g13470D protein(BnaC03g13470D)	Brassica napus	GO:0006457~protein folding,GO:0034605~cellular response to heat,GO:0050821~protein stabilization,	GO:0005829~cytosol,GO:0005886~plasma membrane,GO:0032991~macromolecular complex,GO:0048471~perinuclear region of cytoplasm,	GO:0005524~ATP binding,GO:0016887~ATPase activity,GO:0051082~unfolded protein binding,
665	A0A078FG48	BnaC03g13930D protein(BnaC03g13930D)	Brassica napus	GO:0006457~protein folding,GO:0034605~cellular response to heat,GO:0050821~protein stabilization,	GO:0005829~cytosol,GO:0005886~plasma membrane,GO:0032991~macromolecular complex,GO:0048471~perinuclear region of cytoplasm,	GO:0005524~ATP binding,GO:0016887~ATPase activity,GO:0051082~unfolded protein binding,
666	A0A078I4J7	BnaC03g16230D protein(BnaC03g16230D)	Brassica napus	GO:0034605~cellular response to heat,	GO:0005737~cytoplasm,GO:0009570~chloroplast stroma,	GO:0005524~ATP binding,GO:0016887~ATPase activity,
667	A0A078D911	BnaC03g17190D protein(BnaC03g17190D)	Brassica napus	GO:0030433~ubiquitin-dependent ERAD pathway,GO:0030968~endoplasmic reticulum unfolded protein response,GO:0034620~cellular response to unfolded protein,GO:0042026~protein refolding,GO:0051085~chaperone mediated protein folding requiring cofactor,	GO:0005634~nucleus,GO:0005737~cytoplasm,GO:0005788~endoplasmic reticulum lumen,GO:0016020~membrane,GO:0034663~endoplasmic reticulum chaperone complex,	GO:0005524~ATP binding,GO:0016887~ATPase activity,GO:0031072~heat shock protein binding,GO:0044183~protein binding involved in protein folding,GO:0051082~unfolded protein binding,GO:0051787~misfolded protein binding,
668	A0A078HYT6	BnaC03g23800D protein(BnaC03g23800D)	Brassica napus	GO:0007165~signal transduction,GO:0034613~cellular protein localization,	GO:0005634~nucleus,GO:0005737~cytoplasm,
669	A0A078HJ91	BnaC03g26820D protein(BnaC03g26820D)	Brassica napus	GO:0045036~protein targeting to chloroplast,	GO:0005737~cytoplasm,GO:0009507~chloroplast,GO:0016021~integral component of membrane,GO:0031967~organelle envelope,	GO:0010277~chlorophyllide a oxygenase [overall] activity,GO:0016491~oxidoreductase activity,GO:0046872~metal ion binding,GO:0051537~2 iron, 2 sulfur cluster binding,
670	A0A078G799	BnaC03g29750D protein(BnaC03g29750D)	Brassica napus		GO:0009507~chloroplast,
671	A0A078IJ50	BnaC03g34430D protein(BnaC03g34430D)	Brassica napus	GO:0071555~cell wall organization,		GO:0052793~pectin acetylesterase activity,
672	A0A078F0G6	BnaC03g35930D protein(BnaC03g35930D)	Brassica napus	GO:0000463~maturation of LSU-rRNA from tricistronic rRNA transcript (SSU-rRNA, 5.8S rRNA, LSU-rRNA),GO:0006412~translation,	GO:0022625~cytosolic large ribosomal subunit,	GO:0003729~mRNA binding,GO:0003735~structural constituent of ribosome,
673	A0A078FQE3	BnaC03g44500D	Brassica napus	GO:0000027~ribosomal large subunit assembly,GO:0006412~translation,	GO:0022625~cytosolic large ribosomal subunit,	GO:0003735~structural constituent of ribosome,GO:0008097~5S rRNA binding,
674	A0A078F5L1	BnaC03g54910D protein(BnaC03g54910D)	Brassica napus	GO:0006807~nitrogen compound metabolic process,GO:0051410~detoxification of nitrogen compound,		GO:0000257~nitrilase activity,GO:0018822~nitrile hydratase activity,GO:0047427~cyanoalanine nitrilase activity,
675	A0A078FI31	BnaC03g58350D	Brassica napus
676	A0A078FJ07	BnaC03g60190D protein(BnaC03g60190D)	Brassica napus	GO:0009116~nucleoside metabolic process,GO:0019509~L-methionine salvage from methylthioadenosine,		GO:0008930~methylthioadenosine nucleosidase activity,
677	A0A078FJ41	BnaC03g60490D protein(BnaC03g60490D)	Brassica napus			GO:0003723~RNA binding,
678	A0A078IN98	BnaC03g61130D protein(BnaC03g61130D)	Brassica napus	GO:0009809~lignin biosynthetic process,		GO:0016616~oxidoreductase activity, acting on the CH-OH group of donors, NAD or NADP as acceptor,GO:0045551~cinnamyl-alcohol dehydrogenase activity,
679	A0A078H1W6	BnaC03g63950D protein(BnaC03g63950D)	Brassica napus	GO:0072318~clathrin coat disassembly,GO:0072583~clathrin-dependent endocytosis,	GO:0005737~cytoplasm,GO:0031982~vesicle,GO:0043231~intracellular membrane-bounded organelle,	GO:0030276~clathrin binding,
680	A0A078IAM3	BnaC03g66190D	Brassica napus	GO:0019288~isopentenyl diphosphate biosynthetic process, methylerythritol 4-phosphate pathway,GO:0050992~dimethylallyl diphosphate biosynthetic process,		GO:0046872~metal ion binding,GO:0051539~4 iron, 4 sulfur cluster binding,GO:0051745~4-hydroxy-3-methylbut-2-en-1-yl diphosphate reductase activity,
681	A0A078GUI1	BnaC03g66560D protein(BnaC03g66560D)	Brassica napus	GO:0055070~copper ion homeostasis,	GO:0016020~membrane,	GO:0005507~copper ion binding,GO:0043682~copper-transporting ATPase activity,
682	A0A078FC51	BnaC03g70570D protein(BnaC03g70570D)	Brassica napus	GO:0006457~protein folding,GO:0042026~protein refolding,GO:0051085~chaperone mediated protein folding requiring cofactor,	GO:0005737~cytoplasm,	GO:0005524~ATP binding,GO:0016887~ATPase activity,
683	A0A078FEP4	BnaC03g70760D protein(BnaC03g70760D)	Brassica napus	GO:0005975~carbohydrate metabolic process,		GO:0047274~galactinol-sucrose galactosyltransferase activity,
684	A0A078J813	BnaC03g74750D protein(BnaC03g74750D)	Brassica napus	GO:0010133~proline catabolic process to glutamate,	GO:0005739~mitochondrion,	GO:0003842~1-pyrroline-5-carboxylate dehydrogenase activity,GO:0004029~aldehyde dehydrogenase (NAD) activity,
685	A0A078JDA6	BnaC03g74920D protein(BnaC03g74920D)	Brassica napus	GO:0006886~intracellular protein transport,GO:0090110~cargo loading into COPII-coated vesicle,	GO:0030127~COPII vesicle coat,GO:0070971~endoplasmic reticulum exit site,	GO:0000149~SNARE binding,GO:0008270~zinc ion binding,
686	Q9AXN5	BnaC03g76260D	Brassica napus
687	A0A078JRZ4	BnaC03g76750D	Brassica napus	GO:0005975~carbohydrate metabolic process,	GO:0016021~integral component of membrane,	GO:0016791~phosphatase activity,
688	A0A078IZA6	BnaC03g77030D protein(BnaC03g77030D)	Brassica napus		GO:0009570~chloroplast stroma,	GO:0004617~phosphoglycerate dehydrogenase activity,GO:0051287~NAD binding,
689	A0A078J2I9	BnaC03g77040D protein(BnaC03g77040D)	Brassica napus			GO:0008863~formate dehydrogenase (NAD+) activity,
690	A0A078GBR4	BnaC04g01370D protein(BnaC04g01370D)	Brassica napus	GO:0006779~porphyrin-containing compound biosynthetic process,	GO:0009507~chloroplast,	GO:0004853~uroporphyrinogen decarboxylase activity,
691	A0A078G066	BnaC04g04760D protein(BnaC04g04760D)	Brassica napus	GO:0045039~protein import into mitochondrial inner membrane,	GO:0042721~mitochondrial inner membrane protein insertion complex,	GO:0003951~NAD+ kinase activity,
692	A0A078HZ96	BnaC04g22320D protein(BnaC04g22320D)	Brassica napus		GO:0016281~eukaryotic translation initiation factor 4F complex,	GO:0003729~mRNA binding,GO:0003743~translation initiation factor activity,
693	A0A078I0H9	BnaC04g25100D	Brassica napus			GO:0046872~metal ion binding,
694	A0A078HZM2	BnaC04g25190D protein(BnaC04g25190D)	Brassica napus		GO:0005634~nucleus,GO:0005829~cytosol,	GO:0005524~ATP binding,GO:0016887~ATPase activity,
695	A0A078H874	BnaC04g29390D protein(BnaC04g29390D)	Brassica napus	GO:0009767~photosynthetic electron transport chain,GO:0018298~protein-chromophore linkage,	GO:0005737~cytoplasm,GO:0009521~photosystem,GO:0016021~integral component of membrane,GO:0043229~intracellular organelle,	GO:0016168~chlorophyll binding,
696	A0A078HEZ2	BnaC04g32650D	Brassica napus			GO:0003723~RNA binding,
697	A0A078H3N0	BnaC04g44940D protein(BnaC04g44940D)	Brassica napus	GO:0006414~translational elongation,	GO:0043229~intracellular organelle,GO:1990904~ribonucleoprotein complex,	GO:0003746~translation elongation factor activity,GO:0003924~GTPase activity,GO:0005525~GTP binding,GO:0043022~ribosome binding,
698	A0A078GE58	BnaC04g48950D protein(BnaC04g48950D)	Brassica napus	GO:0006412~translation,GO:0022618~ribonucleoprotein complex assembly,	GO:0022625~cytosolic large ribosomal subunit,	GO:0003735~structural constituent of ribosome,
699	A0A078GQP1	BnaC04g51330D protein(BnaC04g51330D)	Brassica napus			GO:0004252~serine-type endopeptidase activity,
700	A0A078JGW5	BnaC04g56150D	Brassica napus	GO:0006412~translation,	GO:0005737~cytoplasm,GO:0005840~ribosome,	GO:0003735~structural constituent of ribosome,
701	A0A078FPX0	BnaC05g00300D protein(BnaC05g00300D)	Brassica napus		GO:0009507~chloroplast,GO:0016020~membrane,GO:0016021~integral component of membrane,	GO:0015386~potassium:proton antiporter activity,
702	A0A078FYX1	BnaC05g02540D protein(BnaC05g02540D)	Brassica napus			GO:0047834~D-threo-aldose 1-dehydrogenase activity,
703	A0A078IJD1	BnaC05g03160D protein(BnaC05g03160D)	Brassica napus		GO:0005737~cytoplasm,	GO:0005509~calcium ion binding,GO:0005524~ATP binding,
704	A0A078FY87	BnaC05g08690D protein(BnaC05g08690D)	Brassica napus
705	A0A078G2I8	BnaC05g14430D protein(BnaC05g14430D)	Brassica napus	GO:0000724~double-strand break repair via homologous recombination,GO:0006334~nucleosome assembly,	GO:0000785~chromatin,GO:0005634~nucleus,	GO:0003682~chromatin binding,GO:0042393~histone binding,
706	A0A078H1V0	BnaC05g15760D protein(BnaC05g15760D)	Brassica napus	GO:0006098~pentose-phosphate shunt,	GO:0005829~cytosol,	GO:0004802~transketolase activity,
707	A0A078GD82	BnaC05g24210D protein(BnaC05g24210D)	Brassica napus		GO:0016021~integral component of membrane,
708	A0A078GZ10	BnaC05g31670D protein(BnaC05g31670D)	Brassica napus	GO:1901565~organonitrogen compound catabolic process,	GO:0005739~mitochondrion,GO:0005829~cytosol,GO:0016021~integral component of membrane,	GO:0019239~deaminase activity,
709	A0A078EKT7	BnaC05g32120D protein(BnaC05g32120D)	Brassica napus	GO:0009772~photosynthetic electron transport in photosystem II,GO:0018298~protein-chromophore linkage,	GO:0009523~photosystem II,GO:0009535~chloroplast thylakoid membrane,GO:0016021~integral component of membrane,	GO:0016168~chlorophyll binding,GO:0045156~electron transporter, transferring electrons within the cyclic electron transport pathway of photosynthesis activity,GO:0046872~metal ion binding,
710	A0A078HZW7	BnaC05g36760D protein(BnaC05g36760D)	Brassica napus	GO:0009611~response to wounding,GO:0009753~response to jasmonic acid,GO:0010228~vegetative to reproductive phase transition of meristem,	GO:0005634~nucleus,	GO:0030246~carbohydrate binding,
711	A0A078GAY2	BnaC05g40140D protein(BnaC05g40140D)	Brassica napus	GO:0031087~deadenylation-independent decapping of nuclear-transcribed mRNA,	GO:0000932~P-body,
712	A0A078GAX4	BnaC05g40290D protein(BnaC05g40290D)	Brassica napus	GO:0006535~cysteine biosynthetic process from serine,GO:0055085~transmembrane transport,	GO:0005737~cytoplasm,GO:0016020~membrane,GO:0016021~integral component of membrane,	GO:0005524~ATP binding,GO:0009001~serine O-acetyltransferase activity,GO:0042626~ATPase activity, coupled to transmembrane movement of substances,
713	A0A078I6S9	BnaC06g06400D protein(BnaC06g06400D)	Brassica napus		GO:0005634~nucleus,GO:0005829~cytosol,GO:0016021~integral component of membrane,	GO:0005524~ATP binding,GO:0016887~ATPase activity,
714	A0A078FQY7	BnaC06g07680D protein(BnaC06g07680D)	Brassica napus	GO:0010468~regulation of gene expression,	GO:0005737~cytoplasm,	GO:0003729~mRNA binding,
715	A0A078I954	BnaC06g09980D protein(BnaC06g09980D)	Brassica napus	GO:0006099~tricarboxylic acid cycle,GO:0015977~carbon fixation,GO:0048366~leaf development,	GO:0005829~cytosol,	GO:0008964~phosphoenolpyruvate carboxylase activity,
716	A0A078GLP4	BnaC06g11290D protein(BnaC06g11290D)	Brassica napus	GO:0000028~ribosomal small subunit assembly,GO:0000462~maturation of SSU-rRNA from tricistronic rRNA transcript (SSU-rRNA, 5.8S rRNA, LSU-rRNA),GO:0006412~translation,	GO:0022627~cytosolic small ribosomal subunit,	GO:0003735~structural constituent of ribosome,GO:0048027~mRNA 5'-UTR binding,GO:0070181~small ribosomal subunit rRNA binding,
717	A0A078FEJ9	BnaC06g12940D protein(BnaC06g12940D)	Brassica napus
718	A0A078F3K1	BnaC06g15200D	Brassica napus	GO:0016567~protein ubiquitination,	GO:0005737~cytoplasm,	GO:0046872~metal ion binding,GO:0061630~ubiquitin protein ligase activity,
719	A0A078F3B9	BnaC06g15320D protein(BnaC06g15320D)	Brassica napus
720	A0A078H3F2	BnaC06g15850D protein(BnaC06g15850D)	Brassica napus			GO:0046872~metal ion binding,
721	A0A078GEF4	BnaC06g24660D protein(BnaC06g24660D)	Brassica napus		GO:0022625~cytosolic large ribosomal subunit,	GO:0003729~mRNA binding,GO:0003735~structural constituent of ribosome,
722	A0A078HPF4	BnaC06g27020D protein(BnaC06g27020D)	Brassica napus	GO:0006468~protein phosphorylation,GO:0042149~cellular response to glucose starvation,GO:0050790~regulation of catalytic activity,	GO:0005634~nucleus,GO:0005737~cytoplasm,GO:0031588~nucleotide-activated protein kinase complex,	GO:0016208~AMP binding,GO:0019887~protein kinase regulator activity,GO:0019901~protein kinase binding,
723	A0A078HP93	BnaC06g30160D protein(BnaC06g30160D)	Brassica napus	GO:0005975~carbohydrate metabolic process,		GO:0004553~hydrolase activity, hydrolyzing O-glycosyl compounds,GO:0030246~carbohydrate binding,
724	A0A078HVV3	BnaC06g30610D protein(BnaC06g30610D)	Brassica napus
725	A0A078HQR8	BnaC06g40590D	Brassica napus	GO:0017196~N-terminal peptidyl-methionine acetylation,	GO:0005737~cytoplasm,
726	A0A078JC10	BnaC06g42620D protein(BnaC06g42620D)	Brassica napus	GO:0005986~sucrose biosynthetic process,GO:0006000~fructose metabolic process,GO:0006002~fructose 6-phosphate metabolic process,GO:0006094~gluconeogenesis,GO:0030388~fructose 1,6-bisphosphate metabolic process,	GO:0005737~cytoplasm,	GO:0042132~fructose 1,6-bisphosphate 1-phosphatase activity,
727	A0A078FZ41	BnaC07g04330D protein(BnaC07g04330D)	Brassica napus	GO:0006633~fatty acid biosynthetic process,	GO:0009507~chloroplast,	GO:0004318~enoyl-[acyl-carrier-protein] reductase (NADH) activity,
728	A0A078G216	BnaC07g12170D	Brassica napus	GO:0016567~protein ubiquitination,GO:0019941~modification-dependent protein catabolic process,	GO:0005634~nucleus,GO:0005737~cytoplasm,	GO:0031386~protein tag,GO:0031625~ubiquitin protein ligase binding,
729	A0A078IF83	BnaC07g27420D protein(BnaC07g27420D)	Brassica napus			GO:0047918~GDP-mannose 3,5-epimerase activity,GO:0051287~NAD binding,
730	A0A078FCI9	BnaC07g32980D protein(BnaC07g32980D)	Brassica napus	GO:0016125~sterol metabolic process,		GO:0004497~monooxygenase activity,GO:0005506~iron ion binding,GO:0016491~oxidoreductase activity,GO:0016705~oxidoreductase activity, acting on paired donors, with incorporation or reduction of molecular oxygen,GO:0020037~heme binding,
731	A0A078F9H1	BnaC07g33390D protein(BnaC07g33390D)	Brassica napus			GO:0016787~hydrolase activity,
732	A0A078F8G3	BnaC07g34400D	Brassica napus			GO:0003924~GTPase activity,GO:0005525~GTP binding,
733	A0A078J4V4	BnaC07g48200D protein(BnaC07g48200D)	Brassica napus	GO:0006457~protein folding,GO:0042026~protein refolding,	GO:0005739~mitochondrion,	GO:0005524~ATP binding,GO:0016887~ATPase activity,
734	A0A078J0C6	BnaC07g50320D protein(BnaC07g50320D)	Brassica napus		GO:0046658~anchored component of plasma membrane,	GO:0009055~electron carrier activity,
735	A0A078FDA9	BnaC08g08300D protein(BnaC08g08300D)	Brassica napus			GO:0008430~selenium binding,
736	A0A078FT17	BnaC08g41260D protein(BnaC08g41260D)	Brassica napus	GO:0006515~misfolded or incompletely synthesized protein catabolic process,	GO:0009368~endopeptidase Clp complex,GO:0009526~plastid envelope,GO:0009570~chloroplast stroma,	GO:0004176~ATP-dependent peptidase activity,GO:0004252~serine-type endopeptidase activity,GO:0051117~ATPase binding,
737	A0A078GBB2	BnaC08g42850D	Brassica napus	GO:0006468~protein phosphorylation,GO:0042149~cellular response to glucose starvation,GO:0050790~regulation of catalytic activity,	GO:0005634~nucleus,GO:0005737~cytoplasm,GO:0031588~nucleotide-activated protein kinase complex,	GO:0016208~AMP binding,GO:0019887~protein kinase regulator activity,GO:0019901~protein kinase binding,
738	A0A078FD35	BnaC08g44880D protein(BnaC08g44880D)	Brassica napus		GO:0016021~integral component of membrane,	GO:0016491~oxidoreductase activity,GO:0046872~metal ion binding,
739	A0A078J5Z4	BnaC08g49360D	Brassica napus			GO:0003723~RNA binding,
740	A0A078JEC8	BnaC08g50020D protein(BnaC08g50020D)	Brassica napus	GO:0006364~rRNA processing,	GO:0005829~cytosol,	GO:0003723~RNA binding,
741	A0A078GN74	BnaC09g09230D protein(BnaC09g09230D)	Brassica napus	GO:0006511~ubiquitin-dependent protein catabolic process,	GO:0005634~nucleus,GO:0005829~cytosol,	GO:0031593~polyubiquitin binding,
742	A0A078GJW7	BnaC09g11440D protein(BnaC09g11440D)	Brassica napus
743	A0A078G2P1	BnaC09g13470D protein(BnaC09g13470D)	Brassica napus
744	A0A078HGS6	BnaC09g17770D protein(BnaC09g17770D)	Brassica napus		GO:0005829~cytosol,GO:0043229~intracellular organelle,GO:1990904~ribonucleoprotein complex,	GO:0003729~mRNA binding,
745	A0A078HMQ8	BnaC09g21870D protein(BnaC09g21870D)	Brassica napus	GO:0009767~photosynthetic electron transport chain,	GO:0009507~chloroplast,GO:0009535~chloroplast thylakoid membrane,GO:0009654~photosystem II oxygen evolving complex,GO:0019898~extrinsic component of membrane,	GO:0005509~calcium ion binding,GO:0045156~electron transporter, transferring electrons within the cyclic electron transport pathway of photosynthesis activity,
746	A0A078GMM8	BnaC09g28670D	Brassica napus		GO:0022627~cytosolic small ribosomal subunit,	GO:0003723~RNA binding,GO:0003735~structural constituent of ribosome,
747	A0A078G3A5	BnaC09g31700D protein(BnaC09g31700D)	Brassica napus	GO:0015031~protein transport,GO:0043335~protein unfolding,GO:0051083~'de novo' cotranslational protein folding,GO:0061077~chaperone-mediated protein folding,		GO:0003755~peptidyl-prolyl cis-trans isomerase activity,GO:0043022~ribosome binding,GO:0044183~protein binding involved in protein folding,
748	A0A078GMS1	BnaC09g32800D protein(BnaC09g32800D)	Brassica napus	GO:0006114~glycerol biosynthetic process,		GO:0016791~phosphatase activity,GO:0043136~glycerol-3-phosphatase activity,
749	A0A078HEJ0	BnaC09g37860D protein(BnaC09g37860D)	Brassica napus	GO:0006606~protein import into nucleus,	GO:0005634~nucleus,GO:0005737~cytoplasm,	GO:0008139~nuclear localization sequence binding,GO:0061608~nuclear import signal receptor activity,
750	A0A078FHS0	BnaC09g38260D	Brassica napus			GO:0016616~oxidoreductase activity, acting on the CH-OH group of donors, NAD or NADP as acceptor,
751	A0A078FR44	BnaC09g40820D protein(BnaC09g40820D)	Brassica napus			GO:0003729~mRNA binding,GO:0005506~iron ion binding,
752	A0A078FV95	BnaC09g41010D protein(BnaC09g41010D)	Brassica napus			GO:0003723~RNA binding,
753	A0A078GM99	BnaC09g42220D protein(BnaC09g42220D)	Brassica napus	GO:0009832~plant-type cell wall biogenesis,GO:0033356~UDP-L-arabinose metabolic process,	GO:0005794~Golgi apparatus,GO:0005829~cytosol,	GO:0052691~UDP-arabinopyranose mutase activity,
754	A0A078F5X0	BnaC09g42860D	Brassica napus	GO:0006886~intracellular protein transport,GO:0016192~vesicle-mediated transport,	GO:0016021~integral component of membrane,	GO:0003924~GTPase activity,GO:0005525~GTP binding,
755	A0A078F9T8	BnaC09g43140D protein(BnaC09g43140D)	Brassica napus	GO:0035435~phosphate ion transmembrane transport,GO:1990547~mitochondrial phosphate ion transmembrane transport,	GO:0031305~integral component of mitochondrial inner membrane,	GO:0005315~inorganic phosphate transmembrane transporter activity,
756	A0A078J2Z1	BnaC09g54420D	Brassica napus	GO:0018026~peptidyl-lysine monomethylation,	GO:0005737~cytoplasm,	GO:0016279~protein-lysine N-methyltransferase activity,
757	A0A078FBI2	BnaCnng02600D protein(BnaCnng02600D)	Brassica napus	GO:0010162~seed dormancy process,GO:0045892~negative regulation of transcription, DNA-templated,	GO:0005730~nucleolus,
758	A0A078FBW0	BnaCnng03730D protein(BnaCnng03730D)	Brassica napus	GO:0007166~cell surface receptor signaling pathway,	GO:0005759~mitochondrial matrix,GO:0005886~plasma membrane,GO:0016021~integral component of membrane,	GO:0004672~protein kinase activity,GO:0005524~ATP binding,
759	A0A078GU56	BnaCnng06050D protein(BnaCnng06050D)	Brassica napus		GO:0016021~integral component of membrane,	GO:0004672~protein kinase activity,GO:0005524~ATP binding,
760	A0A078I3R9	BnaCnng12440D protein(BnaCnng12440D)	Brassica napus			GO:0000287~magnesium ion binding,
761	A0A078IK53	BnaCnng19080D protein(BnaCnng19080D)	Brassica napus	GO:0045036~protein targeting to chloroplast,GO:0045037~protein import into chloroplast stroma,	GO:0009707~chloroplast outer membrane,GO:0016021~integral component of membrane,	GO:0004930~G-protein coupled receptor activity,GO:0005525~GTP binding,GO:0016787~hydrolase activity,GO:0043024~ribosomal small subunit binding,GO:0046872~metal ion binding,GO:0051087~chaperone binding,
762	A0A078IKD8	BnaCnng19090D protein(BnaCnng19090D)	Brassica napus
763	A0A078IN37	BnaCnng20740D	Brassica napus	GO:0009767~photosynthetic electron transport chain,	GO:0016021~integral component of membrane,GO:0042651~thylakoid membrane,	GO:0045156~electron transporter, transferring electrons within the cyclic electron transport pathway of photosynthesis activity,
764	A0A078IYB1	BnaCnng26750D protein(BnaCnng26750D)	Brassica napus			GO:0003723~RNA binding,
765	A0A078IT58	BnaCnng26760D protein(BnaCnng26760D)	Brassica napus	GO:0006511~ubiquitin-dependent protein catabolic process,	GO:0008541~proteasome regulatory particle, lid subcomplex,
766	A0A078IUU3	BnaCnng28410D protein(BnaCnng28410D)	Brassica napus			GO:0005507~copper ion binding,GO:0016491~oxidoreductase activity,
767	A0A078J8V5	BnaCnng38620D protein(BnaCnng38620D)	Brassica napus	GO:0006633~fatty acid biosynthetic process,GO:0031408~oxylipin biosynthetic process,GO:0034440~lipid oxidation,		GO:0016702~oxidoreductase activity, acting on single donors with incorporation of molecular oxygen, incorporation of two atoms of oxygen,GO:0046872~metal ion binding,
768	A0A078JBR8	BnaCnng38640D protein(BnaCnng38640D)	Brassica napus	GO:0006633~fatty acid biosynthetic process,GO:0031408~oxylipin biosynthetic process,GO:0034440~lipid oxidation,		GO:0016702~oxidoreductase activity, acting on single donors with incorporation of molecular oxygen, incorporation of two atoms of oxygen,GO:0046872~metal ion binding,
769	A0A078JCF7	BnaCnng39740D protein(BnaCnng39740D)	Brassica napus		GO:0046658~anchored component of plasma membrane,
770	A0A078JGQ7	BnaCnng44460D protein(BnaCnng44460D)	Brassica napus	GO:0006412~translation,	GO:0022627~cytosolic small ribosomal subunit,	GO:0003723~RNA binding,GO:0003735~structural constituent of ribosome,
771	A0A078JGL0	BnaCnng44850D protein(BnaCnng44850D)	Brassica napus	GO:0043067~regulation of programmed cell death,	GO:0005634~nucleus,	GO:0003723~RNA binding,GO:0003729~mRNA binding,
772	A0A078JJP2	BnaCnng47770D protein(BnaCnng47770D)	Brassica napus	GO:0007015~actin filament organization,GO:0030050~vesicle transport along actin filament,GO:0048767~root hair elongation,GO:0071704~organic substance metabolic process,	GO:0005737~cytoplasm,GO:0015629~actin cytoskeleton,GO:0016459~myosin complex,GO:0031982~vesicle,	GO:0000146~microfilament motor activity,GO:0005516~calmodulin binding,GO:0005524~ATP binding,GO:0016301~kinase activity,GO:0016773~phosphotransferase activity, alcohol group as acceptor,GO:0051015~actin filament binding,
773	A0A078JDN5	BnaCnng48520D protein(BnaCnng48520D)	Brassica napus	GO:0006120~mitochondrial electron transport, NADH to ubiquinone,	GO:0005747~mitochondrial respiratory chain complex I,	GO:0008137~NADH dehydrogenase (ubiquinone) activity,GO:0048038~quinone binding,GO:0051287~NAD binding,
774	A0A078JLD5	BnaCnng49920D protein(BnaCnng49920D)	Brassica napus	GO:0000082~G1/S transition of mitotic cell cycle,GO:0006468~protein phosphorylation,GO:0007165~signal transduction,GO:0010389~regulation of G2/M transition of mitotic cell cycle,GO:0010468~regulation of gene expression,GO:0051445~regulation of meiotic cell cycle,	GO:0000307~cyclin-dependent protein kinase holoenzyme complex,GO:0005634~nucleus,GO:0005737~cytoplasm,	GO:0004693~cyclin-dependent protein serine/threonine kinase activity,GO:0005524~ATP binding,GO:0030332~cyclin binding,
775	A0A078JV64	BnaCnng63770D protein(BnaCnng63770D)	Brassica napus		GO:0009570~chloroplast stroma,	GO:0016491~oxidoreductase activity,GO:0020037~heme binding,GO:0046872~metal ion binding,GO:0051539~4 iron, 4 sulfur cluster binding,
776	A0A078JXJ1	BnaCnng67200D protein(BnaCnng67200D)	Brassica napus			GO:0019156~isoamylase activity,
777	A0A078F488	Branched-chain-amino-acid aminotransferase(BnaA06g15650D)	Brassica napus	GO:0008652~cellular amino acid biosynthetic process,GO:0009082~branched-chain amino acid biosynthetic process,		GO:0004084~branched-chain-amino-acid transaminase activity,GO:0050048~L-leucine:2-oxoglutarate aminotransferase activity,GO:0052654~L-leucine transaminase activity,GO:0052655~L-valine transaminase activity,GO:0052656~L-isoleucine transaminase activity,
778	A0A078F8J6	CBBY-like protein(LOC106357583)	Brassica napus			GO:0016787~hydrolase activity,
779	A0A078HLS5	CBBY-like protein(LOC106386383)	Brassica napus			GO:0016787~hydrolase activity,
780	A0A078F8J6	CBBY-like protein(LOC106428662)	Brassica napus			GO:0016787~hydrolase activity,
781	A0A078F8J6	CBBY-like protein(LOC106428942)	Brassica napus			GO:0016787~hydrolase activity,
782	A0A078FQ76	CBL-interacting serine/threonine-protein kinase 26(LOC106421298)	Brassica napus	GO:0006468~protein phosphorylation,GO:0035556~intracellular signal transduction,		GO:0004674~protein serine/threonine kinase activity,GO:0004712~protein serine/threonine/tyrosine kinase activity,GO:0005524~ATP binding,
783	A0A078IR82	CBS domain-containing protein CBSX2, chloroplastic(LOC106361050)	Brassica napus
784	A0A078IR82	CBS domain-containing protein CBSX2, chloroplastic(LOC106361074)	Brassica napus
785	A0A078IEI0	CBS domain-containing protein CBSX2, chloroplastic(LOC106441139)	Brassica napus
786	A0A078HR24	CBS domain-containing protein CBSX3, mitochondrial(LOC106415801)	Brassica napus
787	A0A078HR24	CBS domain-containing protein CBSX3, mitochondrial(LOC111204254)	Brassica napus
788	A0A078HR24	CBS domain-containing protein CBSX3, mitochondrial-like(LOC106372447)	Brassica napus
789	A0A078F507	CCT-eta(BnaA05g27270D)	Brassica napus	GO:0006457~protein folding,	GO:0005832~chaperonin-containing T-complex,	GO:0005524~ATP binding,GO:0016887~ATPase activity,GO:0051082~unfolded protein binding,
790	A0A078FCX6	COP1-interactive protein 1(LOC106380577)	Brassica napus		GO:0016021~integral component of membrane,
791	A0A078G4L8	COP9 signalosome complex subunit 5a(LOC106401214)	Brassica napus	GO:0000338~protein deneddylation,	GO:0005737~cytoplasm,GO:0008180~COP9 signalosome,	GO:0004222~metalloendopeptidase activity,GO:0008237~metallopeptidase activity,GO:0019784~NEDD8-specific protease activity,GO:0046872~metal ion binding,GO:0070122~isopeptidase activity,
792	A0A078G4L8	COP9 signalosome complex subunit 5a(LOC106429794)	Brassica napus	GO:0000338~protein deneddylation,	GO:0005737~cytoplasm,GO:0008180~COP9 signalosome,	GO:0004222~metalloendopeptidase activity,GO:0008237~metallopeptidase activity,GO:0019784~NEDD8-specific protease activity,GO:0046872~metal ion binding,GO:0070122~isopeptidase activity,
793	A0A078FCG8	CSC1-like protein ERD4(LOC106439705)	Brassica napus		GO:0005886~plasma membrane,GO:0016021~integral component of membrane,	GO:0005227~calcium activated cation channel activity,
794	A0A078HIM4	Carbonic anhydrase(BnaA05g33810D)	Brassica napus	GO:0015976~carbon utilization,		GO:0004089~carbonate dehydratase activity,GO:0008270~zinc ion binding,
795	A0A078HSI5	Carboxypeptidase(BnaC02g41710D)	Brassica napus		GO:0005576~extracellular region,	GO:0004185~serine-type carboxypeptidase activity,
796	A0A078JWT1	Carboxypeptidase(BnaCnng66490D)	Brassica napus		GO:0005576~extracellular region,	GO:0004185~serine-type carboxypeptidase activity,
797	A0A078FSL6	Catalase(BnaC03g65530D)	Brassica napus	GO:0042542~response to hydrogen peroxide,GO:0042744~hydrogen peroxide catabolic process,	GO:0005737~cytoplasm,GO:0005777~peroxisome,GO:0005886~plasma membrane,	GO:0004096~catalase activity,GO:0020037~heme binding,GO:0046872~metal ion binding,
798	A0A078JHW1	Chalcone-flavonone isomerase family protein(BnaCnng45660D)	Brassica napus	GO:0009813~flavonoid biosynthetic process,		GO:0045430~chalcone isomerase activity,
799	A0A078G7F6	Chlorophyll a-b binding protein, chloroplastic(BnaC04g05260D)	Brassica napus	GO:0009416~response to light stimulus,GO:0009768~photosynthesis, light harvesting in photosystem I,GO:0018298~protein-chromophore linkage,	GO:0009522~photosystem I,GO:0009523~photosystem II,GO:0009535~chloroplast thylakoid membrane,	GO:0016168~chlorophyll binding,
800	A0A078F689	Clathrin heavy chain(BnaA05g27850D)	Brassica napus	GO:0006886~intracellular protein transport,GO:0006898~receptor-mediated endocytosis,	GO:0030130~clathrin coat of trans-Golgi network vesicle,GO:0030132~clathrin coat of coated pit,GO:0071439~clathrin complex,	GO:0005198~structural molecule activity,GO:0032051~clathrin light chain binding,
801	A0A078FLR4	Clathrin light chain(BnaA09g43610D)	Brassica napus	GO:0006886~intracellular protein transport,GO:0048268~clathrin coat assembly,GO:0072583~clathrin-dependent endocytosis,	GO:0005886~plasma membrane,GO:0030125~clathrin vesicle coat,GO:0030130~clathrin coat of trans-Golgi network vesicle,GO:0030132~clathrin coat of coated pit,	GO:0005198~structural molecule activity,GO:0032050~clathrin heavy chain binding,
802	A0A078FY34	Co-chaperone protein p23(BnaC03g30910D)	Brassica napus	GO:0006457~protein folding,GO:0051131~chaperone-mediated protein complex assembly,	GO:0005634~nucleus,GO:0005829~cytosol,	GO:0051087~chaperone binding,GO:0051879~Hsp90 protein binding,
803	A0A078FQ47	Co-chaperone protein p23(BnaC05g01500D)	Brassica napus	GO:0006457~protein folding,GO:0051131~chaperone-mediated protein complex assembly,	GO:0005634~nucleus,GO:0005829~cytosol,	GO:0051087~chaperone binding,GO:0051879~Hsp90 protein binding,
804	A0A078HVZ2	Cysteine synthase(BnaC05g46930D)	Brassica napus	GO:0006535~cysteine biosynthetic process from serine,GO:0019344~cysteine biosynthetic process,	GO:0005737~cytoplasm,	GO:0004124~cysteine synthase activity,
805	A0A078F5S2	Cytochrome b-c1 complex subunit Rieske, mitochondrial(BnaC09g43660D)	Brassica napus	GO:0006122~mitochondrial electron transport, ubiquinol to cytochrome c,	GO:0005750~mitochondrial respiratory chain complex III,	GO:0008121~ubiquinol-cytochrome-c reductase activity,GO:0016491~oxidoreductase activity,GO:0046872~metal ion binding,GO:0051537~2 iron, 2 sulfur cluster binding,
806	A0A078I7Z7	Cytochrome c oxidase subunit 2(BnaCnng12780D)	Brassica napus	GO:0042773~ATP synthesis coupled electron transport,	GO:0005743~mitochondrial inner membrane,GO:0016021~integral component of membrane,GO:0070469~respiratory chain,	GO:0004129~cytochrome-c oxidase activity,GO:0005507~copper ion binding,
807	A0A078IH14	D-3-phosphoglycerate dehydrogenase 1, chloroplastic-like(LOC106393967)	Brassica napus	GO:0006564~L-serine biosynthetic process,	GO:0009570~chloroplast stroma,	GO:0004617~phosphoglycerate dehydrogenase activity,GO:0051287~NAD binding,	bna00260:Glycine, serine and threonine metabolism,bna00270:Cysteine and methionine metabolism,bna01100:Metabolic pathways,bna01110:Biosynthesis of secondary metabolites,bna01200:Carbon metabolism,bna01230:Biosynthesis of amino acids,
808	A0A078HJJ8	D-glycerate 3-kinase, chloroplastic(LOC106398485)	Brassica napus	GO:0009853~photorespiration,	GO:0005737~cytoplasm,GO:0009507~chloroplast,	GO:0008887~glycerate kinase activity,	bna00260:Glycine, serine and threonine metabolism,bna00561:Glycerolipid metabolism,bna00630:Glyoxylate and dicarboxylate metabolism,bna01100:Metabolic pathways,bna01110:Biosynthesis of secondary metabolites,bna01200:Carbon metabolism,
809	A0A078HTA8	D-glycerate 3-kinase, chloroplastic(LOC106445942)	Brassica napus	GO:0009853~photorespiration,	GO:0005737~cytoplasm,GO:0009507~chloroplast,	GO:0008887~glycerate kinase activity,	bna00260:Glycine, serine and threonine metabolism,bna00561:Glycerolipid metabolism,bna00630:Glyoxylate and dicarboxylate metabolism,bna01100:Metabolic pathways,bna01110:Biosynthesis of secondary metabolites,bna01200:Carbon metabolism,
810	A0A078HTA8	D-glycerate 3-kinase, chloroplastic-like(LOC111211600)	Brassica napus	GO:0009853~photorespiration,	GO:0005737~cytoplasm,GO:0009507~chloroplast,	GO:0008887~glycerate kinase activity,	bna00260:Glycine, serine and threonine metabolism,bna00561:Glycerolipid metabolism,bna00630:Glyoxylate and dicarboxylate metabolism,bna01100:Metabolic pathways,bna01110:Biosynthesis of secondary metabolites,bna01200:Carbon metabolism,
811	A0A078H561	D-xylose-proton symporter-like 3, chloroplastic(LOC106420513)	Brassica napus		GO:0016021~integral component of membrane,	GO:0022857~transmembrane transporter activity,
812	A0A078H561	D-xylose-proton symporter-like 3, chloroplastic(LOC106433303)	Brassica napus		GO:0009941~chloroplast envelope,GO:0016021~integral component of membrane,	GO:0005355~glucose transmembrane transporter activity,GO:0022857~transmembrane transporter activity,
813	A0A078GT40	DEAD-box ATP-dependent RNA helicase 14(LOC106393650)	Brassica napus		GO:0005634~nucleus,GO:1990904~ribonucleoprotein complex,	GO:0003723~RNA binding,GO:0003724~RNA helicase activity,GO:0005524~ATP binding,GO:0016787~hydrolase activity,	bna03040:Spliceosome,
814	A0A078GT40	DEAD-box ATP-dependent RNA helicase 14-like(LOC106436521)	Brassica napus		GO:0005634~nucleus,GO:1990904~ribonucleoprotein complex,	GO:0003723~RNA binding,GO:0003724~RNA helicase activity,GO:0005524~ATP binding,GO:0016787~hydrolase activity,	bna03040:Spliceosome,
815	A0A078IMF3	DEAD-box ATP-dependent RNA helicase 15(LOC106366767)	Brassica napus			GO:0003723~RNA binding,GO:0003724~RNA helicase activity,GO:0005524~ATP binding,	bna03013:Nucleocytoplasmic transport,bna03015:mRNA surveillance pathway,bna03040:Spliceosome,
816	A0A078IMF3	DEAD-box ATP-dependent RNA helicase 15(LOC106372425)	Brassica napus			GO:0003723~RNA binding,GO:0003724~RNA helicase activity,GO:0005524~ATP binding,	bna03013:Nucleocytoplasmic transport,bna03015:mRNA surveillance pathway,bna03040:Spliceosome,
817	A0A078IMF3	DEAD-box ATP-dependent RNA helicase 15(LOC106372426)	Brassica napus			GO:0003723~RNA binding,GO:0003724~RNA helicase activity,GO:0005524~ATP binding,	bna03013:Nucleocytoplasmic transport,bna03015:mRNA surveillance pathway,bna03040:Spliceosome,
818	A0A078IMF3	DEAD-box ATP-dependent RNA helicase 15(LOC106383476)	Brassica napus			GO:0003723~RNA binding,GO:0003724~RNA helicase activity,GO:0005524~ATP binding,	bna03013:Nucleocytoplasmic transport,bna03015:mRNA surveillance pathway,bna03040:Spliceosome,
819	A0A078IMF3	DEAD-box ATP-dependent RNA helicase 15(LOC106383499)	Brassica napus			GO:0003723~RNA binding,GO:0003724~RNA helicase activity,GO:0005524~ATP binding,	bna03013:Nucleocytoplasmic transport,bna03015:mRNA surveillance pathway,bna03040:Spliceosome,
820	A0A078IMF3	DEAD-box ATP-dependent RNA helicase 15(LOC106430041)	Brassica napus			GO:0003723~RNA binding,GO:0003724~RNA helicase activity,GO:0005524~ATP binding,	bna03013:Nucleocytoplasmic transport,bna03015:mRNA surveillance pathway,bna03040:Spliceosome,
821	A0A078IMF3	DEAD-box ATP-dependent RNA helicase 15-like(LOC106413081)	Brassica napus			GO:0003723~RNA binding,GO:0003724~RNA helicase activity,GO:0005524~ATP binding,	bna03013:Nucleocytoplasmic transport,bna03015:mRNA surveillance pathway,bna03040:Spliceosome,
822	A0A078IMF3	DEAD-box ATP-dependent RNA helicase 15-like(LOC106415831)	Brassica napus			GO:0003723~RNA binding,GO:0003724~RNA helicase activity,GO:0005524~ATP binding,	bna03013:Nucleocytoplasmic transport,bna03015:mRNA surveillance pathway,bna03040:Spliceosome,
823	A0A078JAT9	DEAD-box ATP-dependent RNA helicase 3, chloroplastic-like(LOC106348589)	Brassica napus		GO:0005730~nucleolus,	GO:0003723~RNA binding,GO:0003724~RNA helicase activity,GO:0005524~ATP binding,GO:0008270~zinc ion binding,GO:0016887~ATPase activity,
824	A0A078FR95	DEAD-box ATP-dependent RNA helicase 37(LOC106391721)	Brassica napus		GO:0005634~nucleus,	GO:0003723~RNA binding,GO:0003724~RNA helicase activity,GO:0005524~ATP binding,GO:0016887~ATPase activity,
825	A0A078FK29	DEAD-box ATP-dependent RNA helicase 38-like(LOC106452440)	Brassica napus	GO:0016973~poly(A)+ mRNA export from nucleus,	GO:0005634~nucleus,GO:0010494~cytoplasmic stress granule,	GO:0003723~RNA binding,GO:0003724~RNA helicase activity,GO:0005524~ATP binding,GO:0016787~hydrolase activity,	bna03013:Nucleocytoplasmic transport,bna03015:mRNA surveillance pathway,
826	A0A078HGT4	DEAD-box ATP-dependent RNA helicase 6(LOC106452176)	Brassica napus	GO:0033962~cytoplasmic mRNA processing body assembly,GO:0034063~stress granule assembly,	GO:0000932~P-body,GO:0010494~cytoplasmic stress granule,	GO:0003724~RNA helicase activity,GO:0003729~mRNA binding,GO:0005524~ATP binding,GO:0016787~hydrolase activity,	bna03018:RNA degradation,
827	A0A078J9H5	DNA damage-repair/toleration protein DRT100(LOC106383010)	Brassica napus
828	A0A078J9H5	DNA damage-repair/toleration protein DRT100-like(LOC106435572)	Brassica napus
829	A0A078G2S0, A0A078J9H5	DNA damage-repair/toleration protein DRT100-like(LOC106451863)	Brassica napus
830	A0A078GCC4	DNA ligase 1(LOC106346356)	Brassica napus	GO:0006266~DNA ligation,GO:0006273~lagging strand elongation,GO:0006281~DNA repair,GO:0006310~DNA recombination,GO:0071897~DNA biosynthetic process,	GO:0005634~nucleus,GO:0005737~cytoplasm,GO:0005739~mitochondrion,	GO:0003677~DNA binding,GO:0003910~DNA ligase (ATP) activity,GO:0005524~ATP binding,	bna03030:DNA replication,bna03410:Base excision repair,bna03420:Nucleotide excision repair,bna03430:Mismatch repair,
831	A0A078GCC4	DNA ligase 1(LOC106416310)	Brassica napus	GO:0006266~DNA ligation,GO:0006273~lagging strand elongation,GO:0006281~DNA repair,GO:0006310~DNA recombination,GO:0071897~DNA biosynthetic process,	GO:0005634~nucleus,GO:0005737~cytoplasm,GO:0005739~mitochondrion,	GO:0003677~DNA binding,GO:0003910~DNA ligase (ATP) activity,GO:0005524~ATP binding,	bna03030:DNA replication,bna03410:Base excision repair,bna03420:Nucleotide excision repair,bna03430:Mismatch repair,
832	A0A078GCC4	DNA ligase 1-like(LOC106401619)	Brassica napus	GO:0006266~DNA ligation,GO:0006273~lagging strand elongation,GO:0006281~DNA repair,GO:0006310~DNA recombination,GO:0071897~DNA biosynthetic process,	GO:0005634~nucleus,GO:0005737~cytoplasm,GO:0005739~mitochondrion,	GO:0003677~DNA binding,GO:0003910~DNA ligase (ATP) activity,GO:0005524~ATP binding,
833	D1L8S0	DNA-directed RNA polymerase subunit alpha(LOC125598836)	Brassica napus	GO:0006351~transcription, DNA-templated,	GO:0005737~cytoplasm,GO:0009507~chloroplast,	GO:0003677~DNA binding,GO:0003899~DNA-directed 5'-3' RNA polymerase activity,GO:0046983~protein dimerization activity,	bna03020:RNA polymerase,
834	D1L8S0	DNA-directed RNA polymerase subunit alpha(LOC125599521)	Brassica napus	GO:0006351~transcription, DNA-templated,	GO:0005737~cytoplasm,GO:0009507~chloroplast,	GO:0003677~DNA binding,GO:0003899~DNA-directed 5'-3' RNA polymerase activity,GO:0046983~protein dimerization activity,	bna03020:RNA polymerase,
835	A0A078HW68	DNA-directed RNA polymerase subunit beta(BnaC04g01050D)	Brassica napus	GO:0006351~transcription, DNA-templated,	GO:0005665~DNA-directed RNA polymerase II, core complex,	GO:0003677~DNA binding,GO:0003899~DNA-directed 5'-3' RNA polymerase activity,GO:0032549~ribonucleoside binding,GO:0046872~metal ion binding,
836	A0A078FXW2	DNA-directed RNA polymerase(BnaC01g27060D)	Brassica napus	GO:0006351~transcription, DNA-templated,		GO:0003677~DNA binding,GO:0003899~DNA-directed 5'-3' RNA polymerase activity,GO:0032549~ribonucleoside binding,
837	A0A078H345	Dihydrolipoyl dehydrogenase(BnaA01g17630D)	Brassica napus	GO:0045454~cell redox homeostasis,	GO:0005737~cytoplasm,	GO:0004148~dihydrolipoyl dehydrogenase activity,GO:0050660~flavin adenine dinucleotide binding,
838	A0A078G360	Dihydrolipoyl dehydrogenase(BnaC06g01550D)	Brassica napus	GO:0045454~cell redox homeostasis,	GO:0005739~mitochondrion,GO:0045252~oxoglutarate dehydrogenase complex,	GO:0004148~dihydrolipoyl dehydrogenase activity,GO:0050660~flavin adenine dinucleotide binding,
839	A0A078I457	EG45-like domain containing protein 2(LOC111200555)	Brassica napus	GO:0009627~systemic acquired resistance,	GO:0048046~apoplast,
840	A0A078HII9	ER membrane protein complex subunit 10(LOC106407216)	Brassica napus
841	A0A078HII9	ER membrane protein complex subunit 10-like(LOC106376632)	Brassica napus
842	A0A078GVB6	ERBB-3 BINDING PROTEIN 1-like(LOC106440087)	Brassica napus
843	A0A078I3S0	Endoglucanase(BnaC05g15510D)	Brassica napus	GO:0000103~sulfate assimilation,GO:0030245~cellulose catabolic process,	GO:0016021~integral component of membrane,	GO:0004020~adenylylsulfate kinase activity,GO:0004781~sulfate adenylyltransferase (ATP) activity,GO:0005524~ATP binding,GO:0008810~cellulase activity,
844	A0A078HF69	FHA domain-containing protein DDL(LOC106389277)	Brassica napus	GO:0035196~production of miRNAs involved in gene silencing by miRNA,	GO:0005634~nucleus,	GO:0003729~mRNA binding,
845	A0A078I9N6	FT-interacting protein 3(LOC106353219)	Brassica napus		GO:0016021~integral component of membrane,
846	A0A078I9N6	FT-interacting protein 3(LOC106382815)	Brassica napus		GO:0016021~integral component of membrane,
847	A0A078I9N6	FT-interacting protein 3(LOC106432112)	Brassica napus		GO:0016021~integral component of membrane,
848	A0A078I9N6	FT-interacting protein 3-like(LOC106396866)	Brassica napus		GO:0016021~integral component of membrane,
849	A0A078HMR7	Ferredoxin--NADP reductase, chloroplastic(BnaC09g21770D)	Brassica napus		GO:0009507~chloroplast,	GO:0004324~ferredoxin-NADP+ reductase activity,
850	A0A078HVW3	Fructose-bisphosphate aldolase(BnaC01g00070D)	Brassica napus	GO:0006096~glycolytic process,GO:0030388~fructose 1,6-bisphosphate metabolic process,	GO:0005829~cytosol,	GO:0004332~fructose-bisphosphate aldolase activity,
851	A0A078FGM1	Fructose-bisphosphate aldolase(BnaC03g60280D)	Brassica napus	GO:0006096~glycolytic process,GO:0030388~fructose 1,6-bisphosphate metabolic process,	GO:0005829~cytosol,	GO:0004332~fructose-bisphosphate aldolase activity,
852	A0A078G9Q9	GBF-interacting protein 1(BNAC01G39750D)	Brassica napus			GO:0051082~unfolded protein binding,
853	A0A078FTQ5	GDP-mannose 4,6 dehydratase 1(LOC106405977)	Brassica napus	GO:0019673~GDP-mannose metabolic process,GO:0042351~'de novo' GDP-L-fucose biosynthetic process,	GO:0005737~cytoplasm,	GO:0008446~GDP-mannose 4,6-dehydratase activity,	bna00051:Fructose and mannose metabolism,bna00520:Amino sugar and nucleotide sugar metabolism,bna01100:Metabolic pathways,bna01250:Biosynthesis of nucleotide sugars,
854	A0A078FTQ5	GDP-mannose 4,6 dehydratase 1(LOC125606640)	Brassica napus	GO:0019673~GDP-mannose metabolic process,GO:0042351~'de novo' GDP-L-fucose biosynthetic process,	GO:0005737~cytoplasm,	GO:0008446~GDP-mannose 4,6-dehydratase activity,	bna00051:Fructose and mannose metabolism,bna00520:Amino sugar and nucleotide sugar metabolism,bna01100:Metabolic pathways,bna01250:Biosynthesis of nucleotide sugars,
855	A0A078FTQ5	GDP-mannose 4,6 dehydratase 1-like(LOC106358475)	Brassica napus	GO:0019673~GDP-mannose metabolic process,GO:0042351~'de novo' GDP-L-fucose biosynthetic process,	GO:0005737~cytoplasm,	GO:0008446~GDP-mannose 4,6-dehydratase activity,	bna00051:Fructose and mannose metabolism,bna00520:Amino sugar and nucleotide sugar metabolism,bna01100:Metabolic pathways,bna01250:Biosynthesis of nucleotide sugars,
856	A0A078FTQ5	GDP-mannose 4,6 dehydratase 1-like(LOC106416511)	Brassica napus	GO:0019673~GDP-mannose metabolic process,GO:0042351~'de novo' GDP-L-fucose biosynthetic process,	GO:0005737~cytoplasm,	GO:0008446~GDP-mannose 4,6-dehydratase activity,	bna00051:Fructose and mannose metabolism,bna00520:Amino sugar and nucleotide sugar metabolism,bna01100:Metabolic pathways,bna01250:Biosynthesis of nucleotide sugars,
857	A0A078FTQ5	GDP-mannose 4,6 dehydratase 2(LOC106421899)	Brassica napus	GO:0019673~GDP-mannose metabolic process,GO:0042351~'de novo' GDP-L-fucose biosynthetic process,	GO:0005737~cytoplasm,	GO:0008446~GDP-mannose 4,6-dehydratase activity,	bna00051:Fructose and mannose metabolism,bna00520:Amino sugar and nucleotide sugar metabolism,bna01100:Metabolic pathways,bna01250:Biosynthesis of nucleotide sugars,
858	A0A078FTQ5	GDP-mannose 4,6 dehydratase 2-like(LOC106349038)	Brassica napus	GO:0019673~GDP-mannose metabolic process,GO:0042351~'de novo' GDP-L-fucose biosynthetic process,	GO:0005737~cytoplasm,	GO:0008446~GDP-mannose 4,6-dehydratase activity,	bna00051:Fructose and mannose metabolism,bna00520:Amino sugar and nucleotide sugar metabolism,bna01100:Metabolic pathways,bna01250:Biosynthesis of nucleotide sugars,
859	A0A078GY56	GDSL esterase/lipase APG(LOC106452134)	Brassica napus			GO:0016788~hydrolase activity, acting on ester bonds,
860	A0A078GY56	GDSL esterase/lipase APG(LOC106452214)	Brassica napus			GO:0016788~hydrolase activity, acting on ester bonds,
861	A0A078HBZ7	GDSL esterase/lipase At1g29660(LOC106389388)	Brassica napus			GO:0016788~hydrolase activity, acting on ester bonds,
862	A0A078I098	GDSL esterase/lipase At1g29660(LOC106435241)	Brassica napus			GO:0016788~hydrolase activity, acting on ester bonds,
863	A0A078HC00	GDSL esterase/lipase At1g29670(LOC106389386)	Brassica napus			GO:0016788~hydrolase activity, acting on ester bonds,
864	A0A078II47	GDSL esterase/lipase At1g33811(LOC106345222)	Brassica napus			GO:0016788~hydrolase activity, acting on ester bonds,
865	A0A078II47	GDSL esterase/lipase At1g33811(LOC106368362)	Brassica napus			GO:0016788~hydrolase activity, acting on ester bonds,
866	A0A078HIJ4	GDSL esterase/lipase At1g54020(LOC106348443)	Brassica napus			GO:0016788~hydrolase activity, acting on ester bonds,
867	P93063	GDSL esterase/lipase At1g54020-like(LOC106345818)	Brassica napus			GO:0016788~hydrolase activity, acting on ester bonds,
868	P93064	GDSL esterase/lipase At1g54020-like(LOC106348442)	Brassica napus			GO:0016788~hydrolase activity, acting on ester bonds,
869	P93063	GDSL esterase/lipase At1g54020-like(LOC125597057)	Brassica napus			GO:0016788~hydrolase activity, acting on ester bonds,
870	P93063	GDSL esterase/lipase At1g54020-like(LOC125610064)	Brassica napus			GO:0016788~hydrolase activity, acting on ester bonds,
871	A0A078F5W0	GDSL esterase/lipase At5g14450(LOC106372098)	Brassica napus			GO:0016788~hydrolase activity, acting on ester bonds,
872	A0A078F5W0	GDSL esterase/lipase At5g14450-like(LOC106418385)	Brassica napus			GO:0016788~hydrolase activity, acting on ester bonds,
873	A0A078IKR0	GDSL esterase/lipase At5g45950(LOC106381690)	Brassica napus			GO:0016788~hydrolase activity, acting on ester bonds,
874	A0A078HZ63	GDSL esterase/lipase LTL1-like(LOC106345958)	Brassica napus			GO:0016788~hydrolase activity, acting on ester bonds,
875	A0A078F1H1	GMP synthase [glutamine-hydrolyzing](LOC106394304)	Brassica napus	GO:0006177~GMP biosynthetic process,GO:0006541~glutamine metabolic process,	GO:0005829~cytosol,	GO:0003921~GMP synthase activity,GO:0005524~ATP binding,GO:0016462~pyrophosphatase activity,	bna00230:Purine metabolism,bna01100:Metabolic pathways,bna01232:Nucleotide metabolism,
876	A0A078JT86	GTP-binding nuclear protein(BnaA03g56000D)	Brassica napus	GO:0000054~ribosomal subunit export from nucleus,GO:0006606~protein import into nucleus,	GO:0005634~nucleus,GO:0005737~cytoplasm,	GO:0003924~GTPase activity,GO:0005525~GTP binding,
877	A0A078GAJ5	GTP-binding protein SAR1A(LOC106435602)	Brassica napus	GO:0003400~regulation of COPII vesicle coating,GO:0006886~intracellular protein transport,GO:0006888~ER to Golgi vesicle-mediated transport,GO:0016050~vesicle organization,GO:0061024~membrane organization,GO:0070863~positive regulation of protein exit from endoplasmic reticulum,	GO:0005794~Golgi apparatus,GO:0030127~COPII vesicle coat,GO:0070971~endoplasmic reticulum exit site,	GO:0003924~GTPase activity,GO:0005525~GTP binding,	bna04141:Protein processing in endoplasmic reticulum,
878	A0A078GAJ5	GTP-binding protein SAR1A(LOC125577657)	Brassica napus	GO:0003400~regulation of COPII vesicle coating,GO:0006886~intracellular protein transport,GO:0006888~ER to Golgi vesicle-mediated transport,GO:0016050~vesicle organization,GO:0061024~membrane organization,GO:0070863~positive regulation of protein exit from endoplasmic reticulum,	GO:0005794~Golgi apparatus,GO:0030127~COPII vesicle coat,GO:0070971~endoplasmic reticulum exit site,	GO:0003924~GTPase activity,GO:0005525~GTP binding,	bna04141:Protein processing in endoplasmic reticulum,
879	A0A078G0S9	GTPase ERA-like, chloroplastic(LOC106357675)	Brassica napus	GO:0000028~ribosomal small subunit assembly,		GO:0005525~GTP binding,GO:0019843~rRNA binding,GO:0043024~ribosomal small subunit binding,
880	A0A078G0S9	GTPase ERA-like, chloroplastic(LOC106366274)	Brassica napus	GO:0000028~ribosomal small subunit assembly,		GO:0005525~GTP binding,GO:0019843~rRNA binding,GO:0043024~ribosomal small subunit binding,
881	A0A078HLB2	Glutamine synthetase(BnaC02g06690D)	Brassica napus	GO:0006542~glutamine biosynthetic process,	GO:0005737~cytoplasm,	GO:0004356~glutamate-ammonia ligase activity,GO:0005524~ATP binding,
882	A0A078H865	Glutamine synthetase(BnaC04g29670D)	Brassica napus	GO:0006542~glutamine biosynthetic process,	GO:0005737~cytoplasm,	GO:0004356~glutamate-ammonia ligase activity,GO:0005524~ATP binding,
883	A0A078G4R6	Glutathione hydrolase(BnaA09g02940D)	Brassica napus	GO:0006751~glutathione catabolic process,	GO:0005886~plasma membrane,	GO:0000048~peptidyltransferase activity,GO:0036374~glutathione hydrolase activity,
884	A0A078G3Y7	Glutathione synthetase(BnaA09g03700D)	Brassica napus		GO:0005829~cytosol,	GO:0000287~magnesium ion binding,GO:0004363~glutathione synthase activity,GO:0005524~ATP binding,GO:0043295~glutathione binding,
885	A0A078HZ31	Glyceraldehyde-3-phosphate dehydrogenase(BnaC05g47450D)	Brassica napus	GO:0006006~glucose metabolic process,GO:0006096~glycolytic process,	GO:0005829~cytosol,GO:0009536~plastid,	GO:0004365~glyceraldehyde-3-phosphate dehydrogenase (NAD+) (phosphorylating) activity,GO:0050661~NADP binding,GO:0051287~NAD binding,
886	A0A078HSP4	H/ACA ribonucleoprotein complex subunit 2-like protein(LOC106380523)	Brassica napus	GO:0000469~cleavage involved in rRNA processing,GO:0000470~maturation of LSU-rRNA,GO:0031118~rRNA pseudouridine synthesis,GO:0031120~snRNA pseudouridine synthesis,	GO:0031429~box H/ACA snoRNP complex,	GO:0003723~RNA binding,GO:0034513~box H/ACA snoRNA binding,	bna03008:Ribosome biogenesis in eukaryotes,
887	A0A078HSP4	H/ACA ribonucleoprotein complex subunit 2-like protein(LOC106422615)	Brassica napus	GO:0000469~cleavage involved in rRNA processing,GO:0000470~maturation of LSU-rRNA,GO:0031118~rRNA pseudouridine synthesis,GO:0031120~snRNA pseudouridine synthesis,	GO:0031429~box H/ACA snoRNP complex,	GO:0003723~RNA binding,GO:0034513~box H/ACA snoRNA binding,	bna03008:Ribosome biogenesis in eukaryotes,
888	A0A078FX05	HMG-Y-related protein A-like(LOC106389164)	Brassica napus	GO:0006334~nucleosome assembly,GO:0006355~regulation of transcription, DNA-templated,GO:0016584~nucleosome positioning,GO:0030261~chromosome condensation,GO:0045910~negative regulation of DNA recombination,	GO:0000786~nucleosome,GO:0005634~nucleus,GO:0005730~nucleolus,	GO:0003677~DNA binding,GO:0003690~double-stranded DNA binding,GO:0031492~nucleosomal DNA binding,
889	A0A078HBK6	L-ascorbate oxidase homolog(LOC106359025)	Brassica napus			GO:0005507~copper ion binding,GO:0016491~oxidoreductase activity,
890	A0A078G8D5	L-ascorbate peroxidase 1, cytosolic(LOC106401842)	Brassica napus	GO:0000302~response to reactive oxygen species,GO:0034599~cellular response to oxidative stress,GO:0042744~hydrogen peroxide catabolic process,	GO:0009507~chloroplast,	GO:0004601~peroxidase activity,GO:0016688~L-ascorbate peroxidase activity,GO:0020037~heme binding,GO:0046872~metal ion binding,	bna00053:Ascorbate and aldarate metabolism,bna00480:Glutathione metabolism,bna01100:Metabolic pathways,
891	A0A078G8D5	L-ascorbate peroxidase 1, cytosolic(LOC106420215)	Brassica napus	GO:0000302~response to reactive oxygen species,GO:0034599~cellular response to oxidative stress,GO:0042744~hydrogen peroxide catabolic process,	GO:0009507~chloroplast,	GO:0004601~peroxidase activity,GO:0016688~L-ascorbate peroxidase activity,GO:0020037~heme binding,GO:0046872~metal ion binding,	bna00053:Ascorbate and aldarate metabolism,bna00480:Glutathione metabolism,bna01100:Metabolic pathways,
892	A0A078HSG4	L-ascorbate peroxidase 3(LOC106428784)	Brassica napus	GO:0000302~response to reactive oxygen species,GO:0034599~cellular response to oxidative stress,GO:0042744~hydrogen peroxide catabolic process,	GO:0009507~chloroplast,GO:0016021~integral component of membrane,	GO:0004601~peroxidase activity,GO:0016688~L-ascorbate peroxidase activity,GO:0020037~heme binding,GO:0046872~metal ion binding,	bna00053:Ascorbate and aldarate metabolism,bna00480:Glutathione metabolism,bna01100:Metabolic pathways,
893	A0A078HFK7	L-ascorbate peroxidase S, chloroplastic/mitochondrial(LOC106422138)	Brassica napus	GO:0000302~response to reactive oxygen species,GO:0034599~cellular response to oxidative stress,GO:0042744~hydrogen peroxide catabolic process,	GO:0005737~cytoplasm,	GO:0004601~peroxidase activity,GO:0016688~L-ascorbate peroxidase activity,GO:0020037~heme binding,	bna00053:Ascorbate and aldarate metabolism,bna00480:Glutathione metabolism,bna01100:Metabolic pathways,
894	A0A078HFK7	L-ascorbate peroxidase S, chloroplastic/mitochondrial-like(LOC106446926)	Brassica napus	GO:0000302~response to reactive oxygen species,GO:0034599~cellular response to oxidative stress,GO:0042744~hydrogen peroxide catabolic process,	GO:0005737~cytoplasm,	GO:0004601~peroxidase activity,GO:0016688~L-ascorbate peroxidase activity,GO:0020037~heme binding,	bna00053:Ascorbate and aldarate metabolism,bna00480:Glutathione metabolism,bna01100:Metabolic pathways,
895	A0A078GCD4	L-galactono-1,4-lactone dehydrogenase, mitochondrial(LOC106389550)	Brassica napus	GO:0019853~L-ascorbic acid biosynthetic process,	GO:0016020~membrane,	GO:0003885~D-arabinono-1,4-lactone oxidase activity,GO:0016491~oxidoreductase activity,GO:0016633~galactonolactone dehydrogenase activity,GO:0071949~FAD binding,	bna00053:Ascorbate and aldarate metabolism,bna01100:Metabolic pathways,bna01110:Biosynthesis of secondary metabolites,bna01240:Biosynthesis of cofactors,
896	A0A078GPY6	LIM domain-containing protein WLIM2b(LOC106360800)	Brassica napus	GO:0051017~actin filament bundle assembly,	GO:0005886~plasma membrane,GO:0015629~actin cytoskeleton,	GO:0046872~metal ion binding,GO:0051015~actin filament binding,
897	A0A078GPY6	LIM domain-containing protein WLIM2b(LOC106376617)	Brassica napus	GO:0051017~actin filament bundle assembly,	GO:0005886~plasma membrane,GO:0015629~actin cytoskeleton,	GO:0046872~metal ion binding,GO:0051015~actin filament binding,
898	A0A078GPY6	LIM domain-containing protein WLIM2b-like(LOC106414974)	Brassica napus	GO:0051017~actin filament bundle assembly,	GO:0005886~plasma membrane,GO:0015629~actin cytoskeleton,	GO:0046872~metal ion binding,GO:0051015~actin filament binding,
899	A0A078IH32	LL-diaminopimelate aminotransferase, chloroplastic(LOC106361092)	Brassica napus	GO:0009058~biosynthetic process,		GO:0008483~transaminase activity,GO:0030170~pyridoxal phosphate binding,	bna00300:Lysine biosynthesis,bna01100:Metabolic pathways,bna01110:Biosynthesis of secondary metabolites,bna01230:Biosynthesis of amino acids,
900	A0A078IH32	LL-diaminopimelate aminotransferase, chloroplastic(LOC106405750)	Brassica napus	GO:0009058~biosynthetic process,		GO:0008483~transaminase activity,GO:0030170~pyridoxal phosphate binding,	bna00300:Lysine biosynthesis,bna01100:Metabolic pathways,bna01110:Biosynthesis of secondary metabolites,bna01230:Biosynthesis of amino acids,
901	A0A078GXN5	Lactoylglutathione lyase(BnaC08g15100D)	Brassica napus	GO:0019243~methylglyoxal catabolic process to D-lactate via S-lactoyl-glutathione,	GO:0005737~cytoplasm,	GO:0004462~lactoylglutathione lyase activity,GO:0046872~metal ion binding,
902	A0A078HY96	Lipoxygenase(BnaA01g21450D)	Brassica napus	GO:0006633~fatty acid biosynthetic process,GO:0031408~oxylipin biosynthetic process,GO:0034440~lipid oxidation,		GO:0016702~oxidoreductase activity, acting on single donors with incorporation of molecular oxygen, incorporation of two atoms of oxygen,GO:0046872~metal ion binding,
903	A0A078FTS5	Lipoxygenase(BnaA02g11430D)	Brassica napus	GO:0006633~fatty acid biosynthetic process,GO:0031408~oxylipin biosynthetic process,GO:0034440~lipid oxidation,		GO:0016702~oxidoreductase activity, acting on single donors with incorporation of molecular oxygen, incorporation of two atoms of oxygen,GO:0046872~metal ion binding,
904	A0A078F2V2	Lipoxygenase(BnaA07g24860D)	Brassica napus	GO:0006633~fatty acid biosynthetic process,GO:0031408~oxylipin biosynthetic process,GO:0034440~lipid oxidation,		GO:0016702~oxidoreductase activity, acting on single donors with incorporation of molecular oxygen, incorporation of two atoms of oxygen,GO:0046872~metal ion binding,
905	A0A078J7I5	Lipoxygenase(BnaA07g38550D)	Brassica napus	GO:0006633~fatty acid biosynthetic process,GO:0031408~oxylipin biosynthetic process,GO:0034440~lipid oxidation,		GO:0016702~oxidoreductase activity, acting on single donors with incorporation of molecular oxygen, incorporation of two atoms of oxygen,GO:0046872~metal ion binding,
906	A0A078J0J0	Lysine--tRNA ligase(BnaC03g73420D)	Brassica napus	GO:0006430~lysyl-tRNA aminoacylation,	GO:0005829~cytosol,	GO:0000049~tRNA binding,GO:0003677~DNA binding,GO:0004824~lysine-tRNA ligase activity,GO:0005524~ATP binding,
907	A0A078GZX0	MAR-binding filament-like protein 1(LOC106400813)	Brassica napus
908	A0A078JRA1	MD-2-related lipid-recognition protein 3(LOC106424022)	Brassica napus	GO:0015918~sterol transport,		GO:0032934~sterol binding,
909	A0A078J0P5	MD-2-related lipid-recognition protein ROSY1(LOC106347696)	Brassica napus	GO:0015918~sterol transport,GO:0032366~intracellular sterol transport,		GO:0032934~sterol binding,
910	A0A078IKK2	MICOS complex subunit Mic10-like(LOC106392152)	Brassica napus		GO:0005739~mitochondrion,GO:0061617~MICOS complex,
911	A0A078HX37	MLP-like protein 328(LOC106351149)	Brassica napus	GO:0006952~defense response,
912	A0A078IXE3	MLP-like protein 328(LOC106376324)	Brassica napus	GO:0006952~defense response,
913	A0A078IXE3	MLP-like protein 328(LOC106417375)	Brassica napus	GO:0006952~defense response,
914	A0A078HX37	MLP-like protein 328(LOC111200832)	Brassica napus	GO:0006952~defense response,
915	A0A078JDM7	MYG1 exonuclease-like(LOC106376479)	Brassica napus		GO:0005634~nucleus,GO:0005737~cytoplasm,
916	A0A078JDM7	MYG1 protein-like(LOC106366729)	Brassica napus		GO:0005634~nucleus,GO:0005737~cytoplasm,
917	A0A078JDM7	MYG1 protein-like(LOC106366730)	Brassica napus		GO:0005634~nucleus,GO:0005737~cytoplasm,
918	A0A078JDM7	MYG1 protein-like(LOC106446329)	Brassica napus		GO:0005634~nucleus,GO:0005737~cytoplasm,
919	A0A078GMM3	Malate dehydrogenase(BnaA05g14590D)	Brassica napus	GO:0005975~carbohydrate metabolic process,GO:0006099~tricarboxylic acid cycle,GO:0006108~malate metabolic process,	GO:0005737~cytoplasm,GO:0005739~mitochondrion,	GO:0030060~L-malate dehydrogenase activity,
920	A0A078GZD9	N-carbamoylputrescine amidase(LOC106446753)	Brassica napus	GO:0033388~putrescine biosynthetic process from arginine,		GO:0016811~hydrolase activity, acting on carbon-nitrogen (but not peptide) bonds, in linear amides,GO:0050126~N-carbamoylputrescine amidase activity,	bna00330:Arginine and proline metabolism,bna01100:Metabolic pathways,
921	A0A078GTE0	NAD(P)H dehydrogenase (quinone) FQR1(LOC106390101)	Brassica napus			GO:0008753~NADPH dehydrogenase (quinone) activity,GO:0010181~FMN binding,GO:0050136~NADH dehydrogenase (quinone) activity,	bna00130:Ubiquinone and other terpenoid-quinone biosynthesis,bna01100:Metabolic pathways,bna01110:Biosynthesis of secondary metabolites,bna01240:Biosynthesis of cofactors,
922	A0A078I1U9	NAD(P)H dehydrogenase (quinone) FQR1(LOC106437251)	Brassica napus			GO:0008753~NADPH dehydrogenase (quinone) activity,GO:0010181~FMN binding,GO:0050136~NADH dehydrogenase (quinone) activity,	bna00130:Ubiquinone and other terpenoid-quinone biosynthesis,bna01100:Metabolic pathways,bna01110:Biosynthesis of secondary metabolites,bna01240:Biosynthesis of cofactors,
923	A0A078HXA1	NAD(P)H dehydrogenase (quinone) FQR1-like(LOC125579150)	Brassica napus			GO:0008753~NADPH dehydrogenase (quinone) activity,GO:0010181~FMN binding,GO:0050136~NADH dehydrogenase (quinone) activity,	bna00130:Ubiquinone and other terpenoid-quinone biosynthesis,bna01100:Metabolic pathways,bna01110:Biosynthesis of secondary metabolites,bna01240:Biosynthesis of cofactors,
924	A0A078IKT4	NAD(P)H-quinone oxidoreductase subunit M, chloroplastic(LOC106389758)	Brassica napus		GO:0009535~chloroplast thylakoid membrane,	GO:0016655~oxidoreductase activity, acting on NAD(P)H, quinone or similar compound as acceptor,GO:0048038~quinone binding,
925	A0A078IE15	NAD(P)H-quinone oxidoreductase subunit S, chloroplastic-like(LOC106415659)	Brassica napus	GO:0009767~photosynthetic electron transport chain,
926	A0A078IE15	NAD(P)H-quinone oxidoreductase subunit S, chloroplastic-like(LOC106441520)	Brassica napus	GO:0009767~photosynthetic electron transport chain,
927	A0A078FUD9	NAD(P)H-quinone oxidoreductase subunit U, chloroplastic(LOC106421301)	Brassica napus		GO:0009507~chloroplast,GO:0009535~chloroplast thylakoid membrane,GO:0010598~NAD(P)H dehydrogenase complex (plastoquinone),GO:0016021~integral component of membrane,
928	A0A078IMD0	NAD-dependent malic enzyme 2, mitochondrial(LOC106365524)	Brassica napus	GO:0006090~pyruvate metabolic process,GO:0006108~malate metabolic process,		GO:0004470~malic enzyme activity,GO:0004471~malate dehydrogenase (decarboxylating) (NAD+) activity,GO:0046872~metal ion binding,GO:0051287~NAD binding,	bna00620:Pyruvate metabolism,bna00710:Carbon fixation in photosynthetic organisms,bna01100:Metabolic pathways,bna01200:Carbon metabolism,
929	A0A078IMD0	NAD-dependent malic enzyme 2, mitochondrial(LOC106434956)	Brassica napus	GO:0006090~pyruvate metabolic process,GO:0006108~malate metabolic process,		GO:0004470~malic enzyme activity,GO:0004471~malate dehydrogenase (decarboxylating) (NAD+) activity,GO:0046872~metal ion binding,GO:0051287~NAD binding,	bna00620:Pyruvate metabolism,bna00710:Carbon fixation in photosynthetic organisms,bna01100:Metabolic pathways,bna01200:Carbon metabolism,
930	A0A078IMD0	NAD-dependent malic enzyme 2, mitochondrial(LOC106438600)	Brassica napus	GO:0006090~pyruvate metabolic process,GO:0006108~malate metabolic process,		GO:0004470~malic enzyme activity,GO:0004471~malate dehydrogenase (decarboxylating) (NAD+) activity,GO:0046872~metal ion binding,GO:0051287~NAD binding,	bna00620:Pyruvate metabolism,bna00710:Carbon fixation in photosynthetic organisms,bna01100:Metabolic pathways,bna01200:Carbon metabolism,
931	A0A078IMD0	NAD-dependent malic enzyme 2, mitochondrial-like(LOC106388718)	Brassica napus	GO:0006090~pyruvate metabolic process,GO:0006108~malate metabolic process,		GO:0004470~malic enzyme activity,GO:0004471~malate dehydrogenase (decarboxylating) (NAD+) activity,GO:0046872~metal ion binding,GO:0051287~NAD binding,	bna00620:Pyruvate metabolism,bna00710:Carbon fixation in photosynthetic organisms,bna01100:Metabolic pathways,bna01200:Carbon metabolism,
932	A0A078HPI9	NADH dehydrogenase [ubiquinone] 1 alpha subcomplex subunit 9, mitochondrial(LOC106445401)	Brassica napus	GO:1901006~ubiquinone-6 biosynthetic process,	GO:0005739~mitochondrion,	GO:0003824~catalytic activity,GO:0044877~macromolecular complex binding,	bna00190:Oxidative phosphorylation,bna01100:Metabolic pathways,
933	A0A078G9K3	NADH dehydrogenase [ubiquinone] flavoprotein 2, mitochondrial(LOC106439321)	Brassica napus	GO:0006120~mitochondrial electron transport, NADH to ubiquinone,	GO:0005747~mitochondrial respiratory chain complex I,	GO:0016491~oxidoreductase activity,GO:0046872~metal ion binding,GO:0051537~2 iron, 2 sulfur cluster binding,	bna00190:Oxidative phosphorylation,bna01100:Metabolic pathways,
934	A0A078J0B8	NADH dehydrogenase [ubiquinone] iron-sulfur protein 1, mitochondrial-like(LOC106410157)	Brassica napus	GO:0042773~ATP synthesis coupled electron transport,	GO:0016020~membrane,	GO:0008137~NADH dehydrogenase (ubiquinone) activity,GO:0051539~4 iron, 4 sulfur cluster binding,	bna00190:Oxidative phosphorylation,bna01100:Metabolic pathways,
935	A0A078G0Z3	NADH dehydrogenase [ubiquinone] iron-sulfur protein 4, mitochondrial(LOC106348165)	Brassica napus	GO:0022900~electron transport chain,	GO:0005743~mitochondrial inner membrane,GO:0070469~respiratory chain,	GO:0016651~oxidoreductase activity, acting on NAD(P)H,	bna00190:Oxidative phosphorylation,bna01100:Metabolic pathways,
936	A0A078G0Z3	NADH dehydrogenase [ubiquinone] iron-sulfur protein 4, mitochondrial(LOC106415664)	Brassica napus	GO:0022900~electron transport chain,	GO:0005743~mitochondrial inner membrane,GO:0070469~respiratory chain,	GO:0016651~oxidoreductase activity, acting on NAD(P)H,	bna00190:Oxidative phosphorylation,bna01100:Metabolic pathways,
937	A0A078G0Z3	NADH dehydrogenase [ubiquinone] iron-sulfur protein 4, mitochondrial(LOC106444819)	Brassica napus	GO:0022900~electron transport chain,	GO:0005743~mitochondrial inner membrane,GO:0070469~respiratory chain,	GO:0016651~oxidoreductase activity, acting on NAD(P)H,	bna00190:Oxidative phosphorylation,bna01100:Metabolic pathways,
938	A0A078J556	NADH dehydrogenase [ubiquinone] iron-sulfur protein 7, mitochondrial-like(LOC106383648)	Brassica napus	GO:0009060~aerobic respiration,GO:0015990~electron transport coupled proton transport,GO:0032981~mitochondrial respiratory chain complex I assembly,	GO:0005747~mitochondrial respiratory chain complex I,	GO:0008137~NADH dehydrogenase (ubiquinone) activity,GO:0046872~metal ion binding,GO:0048038~quinone binding,GO:0051539~4 iron, 4 sulfur cluster binding,	bna00190:Oxidative phosphorylation,bna01100:Metabolic pathways,
939	D1L8U3	NADH dehydrogenase subunit I(ndhI)	Brassica napus		GO:0005886~plasma membrane,GO:0009507~chloroplast,GO:0009579~thylakoid,	GO:0005506~iron ion binding,GO:0008137~NADH dehydrogenase (ubiquinone) activity,GO:0048038~quinone binding,GO:0051539~4 iron, 4 sulfur cluster binding,	bna00190:Oxidative phosphorylation,bna01100:Metabolic pathways,
940	A0A078FHB3	NADP-dependent D-sorbitol-6-phosphate dehydrogenase(LOC106368815)	Brassica napus		GO:0005829~cytosol,	GO:0004032~alditol:NADP+ 1-oxidoreductase activity,GO:0047641~aldose-6-phosphate reductase (NADPH) activity,GO:0047834~D-threo-aldose 1-dehydrogenase activity,
941	A0A078FVH8	NADP-dependent alkenal double bond reductase P2(LOC106387707)	Brassica napus	GO:0006979~response to oxidative stress,		GO:0032440~2-alkenal reductase [NAD(P)] activity,
942	A0A078G5R0	NADP-dependent glyceraldehyde-3-phosphate dehydrogenase(LOC106446528)	Brassica napus			GO:0008911~lactaldehyde dehydrogenase activity,	bna00010:Glycolysis / Gluconeogenesis,bna00030:Pentose phosphate pathway,bna01100:Metabolic pathways,bna01200:Carbon metabolism,
943	A0A078G5R0	NADP-dependent glyceraldehyde-3-phosphate dehydrogenase(LOC106446634)	Brassica napus			GO:0008911~lactaldehyde dehydrogenase activity,	bna00010:Glycolysis / Gluconeogenesis,bna00030:Pentose phosphate pathway,bna01100:Metabolic pathways,bna01200:Carbon metabolism,
944	A0A078J560	NADP-dependent malic enzyme 2(LOC106383609)	Brassica napus	GO:0006090~pyruvate metabolic process,GO:0006108~malate metabolic process,	GO:0009507~chloroplast,	GO:0004470~malic enzyme activity,GO:0004471~malate dehydrogenase (decarboxylating) (NAD+) activity,GO:0004473~malate dehydrogenase (decarboxylating) (NADP+) activity,GO:0046872~metal ion binding,GO:0051287~NAD binding,	bna00620:Pyruvate metabolism,bna00710:Carbon fixation in photosynthetic organisms,bna01100:Metabolic pathways,bna01200:Carbon metabolism,
945	A0A078J5B2	NADPH-dependent alkenal/one oxidoreductase, chloroplastic(LOC106401195)	Brassica napus			GO:0008270~zinc ion binding,GO:0016628~oxidoreductase activity, acting on the CH-CH group of donors, NAD or NADP as acceptor,
946	A0A078GBK2	NADPH-dependent thioredoxin reductase 3(LOC106396112)	Brassica napus	GO:0019430~removal of superoxide radicals,	GO:0005737~cytoplasm,	GO:0004791~thioredoxin-disulfide reductase activity,	bna00450:Selenocompound metabolism,
947	A0A078GBK2	NADPH-dependent thioredoxin reductase 3(LOC106450656)	Brassica napus	GO:0019430~removal of superoxide radicals,	GO:0005737~cytoplasm,	GO:0004791~thioredoxin-disulfide reductase activity,	bna00450:Selenocompound metabolism,
948	A0A078GTL5	NADPH-protochlorophyllide oxidoreductase(BnaA03g48610D)	Brassica napus	GO:0015979~photosynthesis,GO:0015995~chlorophyll biosynthetic process,	GO:0009507~chloroplast,GO:0016021~integral component of membrane,	GO:0016630~protochlorophyllide reductase activity,GO:0046872~metal ion binding,
949	A0A078I4H9	NADPH:quinone oxidoreductase(LOC111208265)	Brassica napus		GO:0005829~cytosol,	GO:0008753~NADPH dehydrogenase (quinone) activity,GO:0010181~FMN binding,GO:0050136~NADH dehydrogenase (quinone) activity,
950	A0A078FDV6	Nascent polypeptide-associated complex subunit beta(BnaC06g23710D)	Brassica napus		GO:0005829~cytosol,GO:0005854~nascent polypeptide-associated complex,GO:0042788~polysomal ribosome,
951	A0A078H7I9	Ornithine aminotransferase(BnaA06g36140D)	Brassica napus	GO:0010121~arginine catabolic process to proline via ornithine,GO:0019544~arginine catabolic process to glutamate,GO:0055129~L-proline biosynthetic process,	GO:0005737~cytoplasm,	GO:0004587~ornithine-oxo-acid transaminase activity,GO:0030170~pyridoxal phosphate binding,GO:0042802~identical protein binding,GO:0050155~ornithine(lysine) transaminase activity,
952	A0A078HLB8	P-loop guanosine triphosphatase YjiA-like(LOC125581654)	Brassica napus		GO:0005737~cytoplasm,
953	A0A078INP6	PGR5-like protein 1B, chloroplastic(LOC106388570)	Brassica napus	GO:0009773~photosynthetic electron transport in photosystem I,	GO:0009535~chloroplast thylakoid membrane,GO:0016021~integral component of membrane,	GO:0016730~oxidoreductase activity, acting on iron-sulfur proteins as donors,
954	A0A078FGL2	PI-PLC X-box domain-containing protein DDB_G0293730(LOC106361534)	Brassica napus	GO:0006629~lipid metabolic process,		GO:0008081~phosphoric diester hydrolase activity,
955	A0A078FGL2	PI-PLC X-box domain-containing protein DDB_G0293730-like(LOC106357689)	Brassica napus	GO:0006629~lipid metabolic process,		GO:0008081~phosphoric diester hydrolase activity,
956	A0A078FYT4	PI-PLC X-box domain-containing protein DDB_G0293730-like(LOC111213230)	Brassica napus	GO:0006629~lipid metabolic process,		GO:0008081~phosphoric diester hydrolase activity,
957	A0A078FGL2	PI-PLC X-box domain-containing protein DDB_G0293730-like(LOC125583414)	Brassica napus	GO:0006629~lipid metabolic process,		GO:0008081~phosphoric diester hydrolase activity,
958	A0A078HCY9	PITH domain-containing protein 1(LOC106446796)	Brassica napus
959	A0A078F8W0	PLASTID TRANSCRIPTIONALLY ACTIVE protein 6, chloroplastic(LOC106347369)	Brassica napus		GO:0000427~plastid-encoded plastid RNA polymerase complex,
960	A0A078JGR9	PLAT domain-containing protein 2(LOC125586313)	Brassica napus
961	A0A078FLA2	PLAT domain-containing protein 2-like(LOC106365188)	Brassica napus
962	A0A078FLA2	PLAT domain-containing protein 2-like(LOC106416198)	Brassica napus
963	A0A078IH15	Pectinesterase(BnaA09g55410D)	Brassica napus	GO:0042545~cell wall modification,GO:0045490~pectin catabolic process,		GO:0030599~pectinesterase activity,GO:0045330~aspartyl esterase activity,GO:0046910~pectinesterase inhibitor activity,
964	A0A078HP65	Peptide deformylase(BnaC05g11710D)	Brassica napus	GO:0006412~translation,GO:0018206~peptidyl-methionine modification,GO:0031365~N-terminal protein amino acid modification,GO:0043686~co-translational protein modification,	GO:0005739~mitochondrion,GO:0009507~chloroplast,	GO:0042586~peptide deformylase activity,GO:0046872~metal ion binding,
965	A0A078GRH6	Peptidyl-prolyl cis-trans isomerase(BnaA09g35540D)	Brassica napus	GO:0000413~protein peptidyl-prolyl isomerization,GO:0006457~protein folding,	GO:0005737~cytoplasm,	GO:0003755~peptidyl-prolyl cis-trans isomerase activity,GO:0016018~cyclosporin A binding,
966	A0A078HJM2	Peptidyl-prolyl cis-trans isomerase(BnaCnng08980D)	Brassica napus	GO:0000413~protein peptidyl-prolyl isomerization,GO:0006457~protein folding,		GO:0003755~peptidyl-prolyl cis-trans isomerase activity,
967	A0A078FN21	Peroxidase(BnaA09g42650D)	Brassica napus	GO:0006979~response to oxidative stress,GO:0042744~hydrogen peroxide catabolic process,	GO:0005576~extracellular region,	GO:0004601~peroxidase activity,GO:0020037~heme binding,GO:0046872~metal ion binding,
968	A0A078IIE1	Phosphoglycerate kinase(BnaA02g19260D)	Brassica napus	GO:0006094~gluconeogenesis,GO:0006096~glycolytic process,	GO:0005829~cytosol,	GO:0004618~phosphoglycerate kinase activity,GO:0005524~ATP binding,GO:0043531~ADP binding,
969	A0A078ISB0	Phosphoglycerate kinase(BnaCnng23600D)	Brassica napus	GO:0006094~gluconeogenesis,GO:0006096~glycolytic process,	GO:0005829~cytosol,	GO:0004618~phosphoglycerate kinase activity,GO:0005524~ATP binding,GO:0043531~ADP binding,
970	A0A078IA90	Phospholipase D(BnaAnng08250D)	Brassica napus	GO:0009395~phospholipid catabolic process,GO:0046470~phosphatidylcholine metabolic process,	GO:0005886~plasma membrane,	GO:0004630~phospholipase D activity,GO:0005509~calcium ion binding,GO:0070290~N-acylphosphatidylethanolamine-specific phospholipase D activity,
971	A0A078HFG0	Phosphoribulokinase, chloroplastic(BnaA05g16480D)	Brassica napus	GO:0019253~reductive pentose-phosphate cycle,	GO:0005737~cytoplasm,GO:0016021~integral component of membrane,	GO:0005524~ATP binding,GO:0008974~phosphoribulokinase activity,
972	A0A078G9Q8	Photosystem I reaction center subunit II, chloroplastic(BnaA09g01080D)	Brassica napus	GO:0015979~photosynthesis,	GO:0009535~chloroplast thylakoid membrane,GO:0009538~photosystem I reaction center,
973	A0A078G944	Photosystem I reaction center subunit II, chloroplastic(BnaC09g00220D)	Brassica napus	GO:0015979~photosynthesis,	GO:0009535~chloroplast thylakoid membrane,GO:0009538~photosystem I reaction center,
974	A0A078J283	Plastocyanin(BnaCnng32150D)	Brassica napus		GO:0009535~chloroplast thylakoid membrane,	GO:0005507~copper ion binding,GO:0009055~electron carrier activity,
975	A0A078IJ35	Polyadenylate-binding protein(BnaA06g03080D)	Brassica napus		GO:0005634~nucleus,GO:0005829~cytosol,GO:1990904~ribonucleoprotein complex,	GO:0003723~RNA binding,GO:0003730~mRNA 3'-UTR binding,GO:0008143~poly(A) binding,GO:0008266~poly(U) RNA binding,
976	A0A078JJU5	Probable 6-phosphogluconolactonase(BnaC07g49660D)	Brassica napus	GO:0005975~carbohydrate metabolic process,GO:0009051~pentose-phosphate shunt, oxidative branch,	GO:0005737~cytoplasm,	GO:0017057~6-phosphogluconolactonase activity,
977	A0A078F6K3	Prohibitin(BnaC08g43560D)	Brassica napus	GO:0007005~mitochondrion organization,	GO:0005739~mitochondrion,GO:0005743~mitochondrial inner membrane,
978	A0A078F8X2	Proteasome subunit alpha type(BnaA05g14110D)	Brassica napus	GO:0010498~proteasomal protein catabolic process,GO:0043161~proteasome-mediated ubiquitin-dependent protein catabolic process,	GO:0005634~nucleus,GO:0005737~cytoplasm,GO:0005839~proteasome core complex,GO:0019773~proteasome core complex, alpha-subunit complex,
979	A0A078FJS1	Proteasome subunit beta(BnaA03g51390D)	Brassica napus	GO:0010498~proteasomal protein catabolic process,	GO:0005634~nucleus,GO:0005737~cytoplasm,GO:0005839~proteasome core complex,GO:0019774~proteasome core complex, beta-subunit complex,	GO:0004298~threonine-type endopeptidase activity,
980	A0A078HNQ2	Proteasome subunit beta(BnaC01g27310D)	Brassica napus	GO:0010498~proteasomal protein catabolic process,	GO:0005634~nucleus,GO:0005737~cytoplasm,GO:0005839~proteasome core complex,GO:0019774~proteasome core complex, beta-subunit complex,	GO:0004298~threonine-type endopeptidase activity,
981	A0A078FGJ5	Protein transport protein SEC23(BnaC03g59930D)	Brassica napus	GO:0006886~intracellular protein transport,GO:0090110~cargo loading into COPII-coated vesicle,	GO:0005789~endoplasmic reticulum membrane,GO:0030127~COPII vesicle coat,GO:0070971~endoplasmic reticulum exit site,	GO:0005096~GTPase activator activity,GO:0008270~zinc ion binding,
982	A0A078H4Z3	Pyrophosphate--fructose 6-phosphate 1-phosphotransferase subunit alpha(BnaC08g19600D)	Brassica napus	GO:0009749~response to glucose,GO:0015979~photosynthesis,	GO:0005829~cytosol,	GO:0003872~6-phosphofructokinase activity,GO:0005524~ATP binding,GO:0008443~phosphofructokinase activity,GO:0046872~metal ion binding,GO:0047334~diphosphate-fructose-6-phosphate 1-phosphotransferase activity,
983	A0A078GLR5	Pyruvate dehydrogenase E1 component subunit beta(BnaA09g26420D)	Brassica napus	GO:0006086~acetyl-CoA biosynthetic process from pyruvate,GO:0006096~glycolytic process,		GO:0004739~pyruvate dehydrogenase (acetyl-transferring) activity,
984	A0A078J0B6	RAN GTPase-activating protein 1-like(LOC106375243)	Brassica napus		GO:0005634~nucleus,		bna03013:Nucleocytoplasmic transport,
985	A0A078HB46	RGG repeats nuclear RNA binding protein A(LOC106375896)	Brassica napus		GO:0005634~nucleus,GO:0005737~cytoplasm,	GO:0003723~RNA binding,GO:0003729~mRNA binding,
986	A0A078JJ92	RGG repeats nuclear RNA binding protein B(LOC106381422)	Brassica napus		GO:0005634~nucleus,GO:0005737~cytoplasm,	GO:0003723~RNA binding,GO:0003729~mRNA binding,
987	A0A078F983	RGG repeats nuclear RNA binding protein B(LOC106440237)	Brassica napus		GO:0005634~nucleus,GO:0005737~cytoplasm,	GO:0003723~RNA binding,GO:0003729~mRNA binding,
988	A0A078IU80	RGG repeats nuclear RNA binding protein B-like(LOC106401227)	Brassica napus		GO:0005634~nucleus,GO:0005737~cytoplasm,	GO:0003723~RNA binding,GO:0003729~mRNA binding,
989	A0A078HUW3	RGG repeats nuclear RNA binding protein C(LOC106381869)	Brassica napus		GO:0005634~nucleus,GO:0005737~cytoplasm,	GO:0003723~RNA binding,GO:0003729~mRNA binding,
990	A0A078HY34	RGG repeats nuclear RNA binding protein C-like(LOC106430038)	Brassica napus		GO:0005634~nucleus,GO:0005737~cytoplasm,	GO:0003723~RNA binding,GO:0003729~mRNA binding,
991	A0A078H0B1	RNA helicase(BnaC04g31840D)	Brassica napus	GO:0000965~mitochondrial RNA 3'-end processing,GO:0006401~RNA catabolic process,GO:0006412~translation,	GO:0015935~small ribosomal subunit,GO:0042645~mitochondrial nucleoid,GO:0045025~mitochondrial degradosome,	GO:0003724~RNA helicase activity,GO:0003735~structural constituent of ribosome,GO:0005524~ATP binding,GO:0016887~ATPase activity,GO:0019843~rRNA binding,
992	D1L8S0	RNA polymerase alpha subunit(rpoA)	Brassica napus	GO:0006351~transcription, DNA-templated,	GO:0005737~cytoplasm,GO:0009507~chloroplast,	GO:0003677~DNA binding,GO:0003899~DNA-directed 5'-3' RNA polymerase activity,GO:0046983~protein dimerization activity,	bna03020:RNA polymerase,
993	A0A078I102	RNA-binding KH domain-containing protein PEPPER(LOC106440866)	Brassica napus	GO:0010468~regulation of gene expression,	GO:0005634~nucleus,GO:0005737~cytoplasm,	GO:0003729~mRNA binding,
994	A0A078G969	RNA-binding protein BRN1(LOC106392290)	Brassica napus		GO:0005634~nucleus,GO:0005737~cytoplasm,GO:1990904~ribonucleoprotein complex,	GO:0003723~RNA binding,GO:0003729~mRNA binding,
995	A0A078IBN1	RNA-binding protein CP29B, chloroplastic(LOC106392732)	Brassica napus			GO:0003723~RNA binding,
996	A0A078GWW3	RNA-binding protein CP33, chloroplastic(LOC106410945)	Brassica napus			GO:0003723~RNA binding,
997	A0A078IB19	RNA-binding protein CP33, chloroplastic(LOC106422136)	Brassica napus		GO:0005634~nucleus,GO:0005737~cytoplasm,GO:1990904~ribonucleoprotein complex,	GO:0003729~mRNA binding,
998	A0A078G9V6	RNA-binding protein CP33, chloroplastic(LOC106445153)	Brassica napus			GO:0003723~RNA binding,
999	A0A078IB19	RNA-binding protein CP33, chloroplastic-like(LOC106360973)	Brassica napus		GO:0005634~nucleus,GO:0005737~cytoplasm,GO:1990904~ribonucleoprotein complex,	GO:0003729~mRNA binding,
1000	A0A078HZE3	RNA-binding protein Musashi homolog 2(LOC106410704)	Brassica napus			GO:0003723~RNA binding,	bna03015:mRNA surveillance pathway,
1001	A0A078HZE3	RNA-binding protein Musashi homolog 2(LOC106445512)	Brassica napus			GO:0003723~RNA binding,	bna03015:mRNA surveillance pathway,
1002	A0A078I917	RNA-binding protein Y14(LOC106360497)	Brassica napus	GO:0008380~RNA splicing,	GO:0005737~cytoplasm,GO:0035145~exon-exon junction complex,	GO:0003729~mRNA binding,	bna03013:Nucleocytoplasmic transport,bna03015:mRNA surveillance pathway,bna03040:Spliceosome,
1003	A0A078FS63	RPM1-interacting protein 4-like(LOC106447405)	Brassica napus		GO:0005886~plasma membrane,		bna04626:Plant-pathogen interaction,
1004	A0A078FP03	Ribonuclease(BnaC02g01650D)	Brassica napus	GO:0006402~mRNA catabolic process,GO:0031047~gene silencing by RNA,	GO:0005634~nucleus,GO:0005829~cytosol,GO:0016442~RISC complex,	GO:0003723~RNA binding,GO:0004518~nuclease activity,
1005	A0A078H195	Ribosomal protein(BnaA04g15900D)	Brassica napus	GO:0000470~maturation of LSU-rRNA,	GO:0022625~cytosolic large ribosomal subunit,	GO:0003723~RNA binding,
1006	A0A078G720	Ribulose bisphosphate carboxylase large chain(BnaA01g34300D)	Brassica napus	GO:0009853~photorespiration,GO:0019253~reductive pentose-phosphate cycle,	GO:0009536~plastid,	GO:0000287~magnesium ion binding,GO:0004497~monooxygenase activity,GO:0016984~ribulose-bisphosphate carboxylase activity,
1007	A0A078GRA6	S-acyltransferase(BnaA09g36240D)	Brassica napus	GO:0015979~photosynthesis,GO:0015995~chlorophyll biosynthetic process,	GO:0009535~chloroplast thylakoid membrane,GO:0016021~integral component of membrane,	GO:0019706~protein-cysteine S-palmitoyltransferase activity,GO:0046872~metal ion binding,GO:0048529~magnesium-protoporphyrin IX monomethyl ester (oxidative) cyclase activity,
1008	A0A078IIU7	S-adenosylmethionine carrier 1, chloroplastic/mitochondrial(LOC111209316)	Brassica napus		GO:0005743~mitochondrial inner membrane,GO:0016021~integral component of membrane,	GO:0000095~S-adenosyl-L-methionine transmembrane transporter activity,
1009	A0A078IIU7	S-adenosylmethionine carrier 1, chloroplastic/mitochondrial-like(LOC106361507)	Brassica napus		GO:0005743~mitochondrial inner membrane,GO:0016021~integral component of membrane,	GO:0000095~S-adenosyl-L-methionine transmembrane transporter activity,
1010	A0A078IHT6	S-adenosylmethionine synthase 2(LOC106389213)	Brassica napus	GO:0006556~S-adenosylmethionine biosynthetic process,GO:0006730~one-carbon metabolic process,	GO:0005829~cytosol,	GO:0004478~methionine adenosyltransferase activity,GO:0005524~ATP binding,GO:0046872~metal ion binding,	bna00270:Cysteine and methionine metabolism,bna00999:Biosynthesis of various plant secondary metabolites,bna01100:Metabolic pathways,bna01110:Biosynthesis of secondary metabolites,bna01230:Biosynthesis of amino acids,bna01240:Biosynthesis of cofactors,
1011	A0A078IHT6, A0A078HKE6	S-adenosylmethionine synthase 2(LOC106395982)	Brassica napus	GO:0006556~S-adenosylmethionine biosynthetic process,GO:0006730~one-carbon metabolic process,	GO:0005829~cytosol,	GO:0004478~methionine adenosyltransferase activity,GO:0005524~ATP binding,GO:0046872~metal ion binding,	bna00270:Cysteine and methionine metabolism,bna00999:Biosynthesis of various plant secondary metabolites,bna01100:Metabolic pathways,bna01110:Biosynthesis of secondary metabolites,bna01230:Biosynthesis of amino acids,bna01240:Biosynthesis of cofactors,
1012	A0A078IHT6	S-adenosylmethionine synthase 2(LOC106439457)	Brassica napus	GO:0006556~S-adenosylmethionine biosynthetic process,GO:0006730~one-carbon metabolic process,	GO:0005829~cytosol,	GO:0004478~methionine adenosyltransferase activity,GO:0005524~ATP binding,GO:0046872~metal ion binding,	bna00270:Cysteine and methionine metabolism,bna00999:Biosynthesis of various plant secondary metabolites,bna01100:Metabolic pathways,bna01110:Biosynthesis of secondary metabolites,bna01230:Biosynthesis of amino acids,bna01240:Biosynthesis of cofactors,
1013	A0A078IHT6	S-adenosylmethionine synthase 2(LOC106450450)	Brassica napus	GO:0006556~S-adenosylmethionine biosynthetic process,GO:0006730~one-carbon metabolic process,	GO:0005829~cytosol,	GO:0004478~methionine adenosyltransferase activity,GO:0005524~ATP binding,GO:0046872~metal ion binding,	bna00270:Cysteine and methionine metabolism,bna00999:Biosynthesis of various plant secondary metabolites,bna01100:Metabolic pathways,bna01110:Biosynthesis of secondary metabolites,bna01230:Biosynthesis of amino acids,bna01240:Biosynthesis of cofactors,
1014	A0A078IHT6, A0A078JDL6	S-adenosylmethionine synthase 2(LOC106451560)	Brassica napus	GO:0006556~S-adenosylmethionine biosynthetic process,GO:0006730~one-carbon metabolic process,	GO:0005829~cytosol,	GO:0004478~methionine adenosyltransferase activity,GO:0005524~ATP binding,GO:0046872~metal ion binding,	bna00270:Cysteine and methionine metabolism,bna00999:Biosynthesis of various plant secondary metabolites,bna01100:Metabolic pathways,bna01110:Biosynthesis of secondary metabolites,bna01230:Biosynthesis of amino acids,bna01240:Biosynthesis of cofactors,
1015	A0A078IHT6	S-adenosylmethionine synthase 2-like(LOC106429018)	Brassica napus	GO:0006556~S-adenosylmethionine biosynthetic process,GO:0006730~one-carbon metabolic process,	GO:0005829~cytosol,	GO:0004478~methionine adenosyltransferase activity,GO:0005524~ATP binding,GO:0046872~metal ion binding,	bna00270:Cysteine and methionine metabolism,bna00999:Biosynthesis of various plant secondary metabolites,bna01100:Metabolic pathways,bna01110:Biosynthesis of secondary metabolites,bna01230:Biosynthesis of amino acids,bna01240:Biosynthesis of cofactors,
1016	A0A078H8M7	S-adenosylmethionine synthase 3(LOC106375834)	Brassica napus	GO:0006556~S-adenosylmethionine biosynthetic process,GO:0006730~one-carbon metabolic process,	GO:0005829~cytosol,	GO:0004478~methionine adenosyltransferase activity,GO:0005524~ATP binding,GO:0046872~metal ion binding,	bna00270:Cysteine and methionine metabolism,bna00999:Biosynthesis of various plant secondary metabolites,bna01100:Metabolic pathways,bna01110:Biosynthesis of secondary metabolites,bna01230:Biosynthesis of amino acids,bna01240:Biosynthesis of cofactors,
1017	A0A078H8M7	S-adenosylmethionine synthase 3(LOC106451085)	Brassica napus	GO:0006556~S-adenosylmethionine biosynthetic process,GO:0006730~one-carbon metabolic process,	GO:0005829~cytosol,	GO:0004478~methionine adenosyltransferase activity,GO:0005524~ATP binding,GO:0046872~metal ion binding,	bna00270:Cysteine and methionine metabolism,bna00999:Biosynthesis of various plant secondary metabolites,bna01100:Metabolic pathways,bna01110:Biosynthesis of secondary metabolites,bna01230:Biosynthesis of amino acids,bna01240:Biosynthesis of cofactors,
1018	A0A078H8M7	S-adenosylmethionine synthase 3(LOC125596940)	Brassica napus	GO:0006556~S-adenosylmethionine biosynthetic process,GO:0006730~one-carbon metabolic process,	GO:0005829~cytosol,	GO:0004478~methionine adenosyltransferase activity,GO:0005524~ATP binding,GO:0046872~metal ion binding,	bna00270:Cysteine and methionine metabolism,bna00999:Biosynthesis of various plant secondary metabolites,bna01100:Metabolic pathways,bna01110:Biosynthesis of secondary metabolites,bna01230:Biosynthesis of amino acids,bna01240:Biosynthesis of cofactors,
1019	A0A078H8M7	S-adenosylmethionine synthase 3(LOC125597747)	Brassica napus	GO:0006556~S-adenosylmethionine biosynthetic process,GO:0006730~one-carbon metabolic process,	GO:0005829~cytosol,	GO:0004478~methionine adenosyltransferase activity,GO:0005524~ATP binding,GO:0046872~metal ion binding,	bna00270:Cysteine and methionine metabolism,bna00999:Biosynthesis of various plant secondary metabolites,bna01100:Metabolic pathways,bna01110:Biosynthesis of secondary metabolites,bna01230:Biosynthesis of amino acids,bna01240:Biosynthesis of cofactors,
1020	A0A078H8M7	S-adenosylmethionine synthase 3(LOC125609285)	Brassica napus	GO:0006556~S-adenosylmethionine biosynthetic process,GO:0006730~one-carbon metabolic process,	GO:0005829~cytosol,	GO:0004478~methionine adenosyltransferase activity,GO:0005524~ATP binding,GO:0046872~metal ion binding,	bna00270:Cysteine and methionine metabolism,bna00999:Biosynthesis of various plant secondary metabolites,bna01100:Metabolic pathways,bna01110:Biosynthesis of secondary metabolites,bna01230:Biosynthesis of amino acids,bna01240:Biosynthesis of cofactors,
1021	A0A078H3F9	S-alkyl-thiohydroximate lyase SUR1(LOC106357545)	Brassica napus	GO:0006520~cellular amino acid metabolic process,GO:0009058~biosynthetic process,		GO:0008483~transaminase activity,GO:0030170~pyridoxal phosphate binding,	bna00380:Tryptophan metabolism,bna00966:Glucosinolate biosynthesis,bna01100:Metabolic pathways,bna01110:Biosynthesis of secondary metabolites,bna01210:2-Oxocarboxylic acid metabolism,
1022	A0A078GB13	S-formylglutathione hydrolase(LOC106352801)	Brassica napus	GO:0046294~formaldehyde catabolic process,	GO:0005829~cytosol,	GO:0018738~S-formylglutathione hydrolase activity,GO:0052689~carboxylic ester hydrolase activity,	bna01100:Metabolic pathways,bna01200:Carbon metabolism,
1023	A0A078GFD5	S-formylglutathione hydrolase-like(LOC106396216)	Brassica napus	GO:0046294~formaldehyde catabolic process,	GO:0005829~cytosol,	GO:0018738~S-formylglutathione hydrolase activity,GO:0052689~carboxylic ester hydrolase activity,	bna01100:Metabolic pathways,bna01200:Carbon metabolism,
1024	A0A078FCM0	SH3 domain-containing protein 2-like(LOC106402823)	Brassica napus		GO:0016020~membrane,
1025	A0A078FK66	SKP1-like protein 1A(LOC111202936)	Brassica napus	GO:0006511~ubiquitin-dependent protein catabolic process,GO:0016567~protein ubiquitination,GO:0031146~SCF-dependent proteasomal ubiquitin-dependent protein catabolic process,	GO:0005634~nucleus,GO:0005737~cytoplasm,	GO:0097602~cullin family protein binding,	bna03083:Polycomb repressive complex,bna04120:Ubiquitin mediated proteolysis,bna04141:Protein processing in endoplasmic reticulum,
1026	A0A078F0V9	SNF1-related protein kinase regulatory subunit gamma-1(LOC106376556)	Brassica napus
1027	A0A078F0V9	SNF1-related protein kinase regulatory subunit gamma-1(LOC106428668)	Brassica napus
1028	A0A078F0V9	SNF1-related protein kinase regulatory subunit gamma-1(LOC106430816)	Brassica napus
1029	A0A078F0V9	SNF1-related protein kinase regulatory subunit gamma-1-like(LOC106416302)	Brassica napus
1030	A0A078IK98	Serine hydroxymethyltransferase(BnaCnng19300D)	Brassica napus	GO:0006565~L-serine catabolic process,GO:0006730~one-carbon metabolic process,GO:0019264~glycine biosynthetic process from serine,GO:0035999~tetrahydrofolate interconversion,GO:0046653~tetrahydrofolate metabolic process,GO:0046655~folic acid metabolic process,	GO:0005737~cytoplasm,	GO:0004372~glycine hydroxymethyltransferase activity,GO:0008270~zinc ion binding,GO:0030170~pyridoxal phosphate binding,GO:0070905~serine binding,
1031	A0A078F3N6	Small nuclear ribonucleoprotein Sm D1(BnaC03g35370D)	Brassica napus	GO:0000387~spliceosomal snRNP assembly,	GO:0000243~commitment complex,GO:0005682~U5 snRNP,GO:0005685~U1 snRNP,GO:0005686~U2 snRNP,GO:0005687~U4 snRNP,GO:0005689~U12-type spliceosomal complex,GO:0034715~pICln-Sm protein complex,GO:0034719~SMN-Sm protein complex,GO:0071011~precatalytic spliceosome,GO:0071013~catalytic step 2 spliceosome,GO:0097526~spliceosomal tri-snRNP complex,	GO:0003723~RNA binding,
1032	A0A078EFV5	Small ribosomal subunit protein uS14c(BnaC05g32140D)	Brassica napus	GO:0006412~translation,GO:0015979~photosynthesis,GO:0018298~protein-chromophore linkage,	GO:0005840~ribosome,GO:0009507~chloroplast,GO:0009522~photosystem I,GO:0016021~integral component of membrane,	GO:0003735~structural constituent of ribosome,GO:0016168~chlorophyll binding,GO:0016491~oxidoreductase activity,GO:0046872~metal ion binding,GO:0051539~4 iron, 4 sulfur cluster binding,
1033	A0A078G6X0	Small ribosomal subunit protein uS3c(BnaA01g34120D)	Brassica napus	GO:0006412~translation,	GO:0022627~cytosolic small ribosomal subunit,	GO:0003735~structural constituent of ribosome,GO:0019843~rRNA binding,
1034	A0A078FUA8	Sucrose synthase(BnaC09g37040D)	Brassica napus	GO:0005985~sucrose metabolic process,		GO:0016157~sucrose synthase activity,
1035	A0A078HBM9	Sucrose-phosphate synthase(BnaC09g37470D)	Brassica napus	GO:0005986~sucrose biosynthetic process,		GO:0016157~sucrose synthase activity,GO:0046524~sucrose-phosphate synthase activity,
1036	A0A078GK22	Sulfurtransferase(BnaA02g19200D)	Brassica napus	GO:0019346~transsulfuration,	GO:0005739~mitochondrion,	GO:0004792~thiosulfate sulfurtransferase activity,
1037	A0A078GJM2	Superoxide dismutase [Cu-Zn](BnaC09g39740D)	Brassica napus	GO:0019430~removal of superoxide radicals,		GO:0004784~superoxide dismutase activity,GO:0005507~copper ion binding,
1038	A0A078G3L8	Superoxide dismutase copper chaperone(BnaA08g24700D)	Brassica napus	GO:0019430~removal of superoxide radicals,	GO:0005737~cytoplasm,	GO:0005507~copper ion binding,GO:0016532~superoxide dismutase copper chaperone activity,
1039	A0A078HHJ9	Superoxide dismutase(BnaA01g31350D)	Brassica napus		GO:0005739~mitochondrion,	GO:0004784~superoxide dismutase activity,GO:0030145~manganese ion binding,
1040	A0A078F3L1	T-complex protein 1 subunit beta-like(LOC106425719)	Brassica napus	GO:0006457~protein folding,	GO:0005832~chaperonin-containing T-complex,	GO:0005524~ATP binding,GO:0016887~ATPase activity,GO:0051082~unfolded protein binding,
1041	A0A078FWM7	T-complex protein 1 subunit gamma(LOC106352790)	Brassica napus	GO:0006457~protein folding,	GO:0005832~chaperonin-containing T-complex,	GO:0005524~ATP binding,GO:0016887~ATPase activity,GO:0051082~unfolded protein binding,
1042	A0A078G8X2	T-complex protein 1 subunit theta(LOC106445308)	Brassica napus	GO:0006457~protein folding,	GO:0005832~chaperonin-containing T-complex,	GO:0005524~ATP binding,GO:0016887~ATPase activity,GO:0051082~unfolded protein binding,
1043	A0A078G8X2	T-complex protein 1 subunit theta(LOC125576277)	Brassica napus	GO:0006457~protein folding,	GO:0005832~chaperonin-containing T-complex,	GO:0005524~ATP binding,GO:0016887~ATPase activity,GO:0051082~unfolded protein binding,
1044	A0A078GJ20	T-complex protein 1 subunit zeta 2(LOC106424722)	Brassica napus	GO:0006457~protein folding,	GO:0005832~chaperonin-containing T-complex,	GO:0005524~ATP binding,GO:0016887~ATPase activity,GO:0051082~unfolded protein binding,
1045	A0A078H436	THO complex subunit 4A(LOC106415905)	Brassica napus	GO:0006406~mRNA export from nucleus,	GO:0005634~nucleus,	GO:0003729~mRNA binding,	bna03013:Nucleocytoplasmic transport,bna03015:mRNA surveillance pathway,bna03040:Spliceosome,
1046	A0A078FBS0	THO complex subunit 4B(LOC106389530)	Brassica napus	GO:0006406~mRNA export from nucleus,	GO:0005634~nucleus,	GO:0003729~mRNA binding,	bna03013:Nucleocytoplasmic transport,bna03015:mRNA surveillance pathway,bna03040:Spliceosome,
1047	A0A078F288	THO complex subunit 4C(LOC106396642)	Brassica napus	GO:0006406~mRNA export from nucleus,	GO:0005634~nucleus,	GO:0003729~mRNA binding,	bna03013:Nucleocytoplasmic transport,bna03015:mRNA surveillance pathway,bna03040:Spliceosome,
1048	A0A078F288	THO complex subunit 4C-like(LOC106412038)	Brassica napus	GO:0006406~mRNA export from nucleus,	GO:0005634~nucleus,	GO:0003729~mRNA binding,	bna03013:Nucleocytoplasmic transport,bna03015:mRNA surveillance pathway,bna03040:Spliceosome,
1049	A0A078FVI4	TOM1-like protein 1(LOC106387700)	Brassica napus	GO:0043328~protein targeting to vacuole involved in ubiquitin-dependent protein catabolic process via the multivesicular body sorting pathway,	GO:0016020~membrane,	GO:0035091~phosphatidylinositol binding,GO:0043130~ubiquitin binding,
1050	A0A078J4E7	TOM1-like protein 3(LOC106348609)	Brassica napus	GO:0043328~protein targeting to vacuole involved in ubiquitin-dependent protein catabolic process via the multivesicular body sorting pathway,	GO:0016020~membrane,	GO:0035091~phosphatidylinositol binding,GO:0043130~ubiquitin binding,
1051	A0A078J4E7	TOM1-like protein 3(LOC106358197)	Brassica napus	GO:0043328~protein targeting to vacuole involved in ubiquitin-dependent protein catabolic process via the multivesicular body sorting pathway,	GO:0016020~membrane,	GO:0035091~phosphatidylinositol binding,GO:0043130~ubiquitin binding,
1052	A0A078IBR2	Tryptophan synthase(BnaA03g48400D)	Brassica napus	GO:0000162~tryptophan biosynthetic process,	GO:0005737~cytoplasm,	GO:0004834~tryptophan synthase activity,
1053	A0A078GVZ3	Tubulin alpha chain(BnaA05g16010D)	Brassica napus	GO:0000226~microtubule cytoskeleton organization,GO:0000278~mitotic cell cycle,	GO:0005737~cytoplasm,GO:0005874~microtubule,	GO:0003924~GTPase activity,GO:0005200~structural constituent of cytoskeleton,GO:0005525~GTP binding,
1054	A0A078GW95	U4/U6.U5 tri-snRNP-associated protein 2-like(LOC106351450)	Brassica napus	GO:0000245~spliceosomal complex assembly,GO:0016579~protein deubiquitination,	GO:0005681~spliceosomal complex,	GO:0004843~thiol-dependent ubiquitin-specific protease activity,GO:0008270~zinc ion binding,	bna03040:Spliceosome,
1055	A0A078FYL8	U5 small nuclear ribonucleoprotein 40 kDa protein-like(LOC106447122)	Brassica napus		GO:0071013~catalytic step 2 spliceosome,		bna03040:Spliceosome,
1056	A0A078GPC8	UBP1-associated protein 2A(LOC106368049)	Brassica napus			GO:0003723~RNA binding,	bna03040:Spliceosome,
1057	A0A078GXH8	UDP-D-apiose/UDP-D-xylose synthase 2(LOC106362276)	Brassica napus			GO:0003824~catalytic activity,	bna00520:Amino sugar and nucleotide sugar metabolism,bna01100:Metabolic pathways,bna01250:Biosynthesis of nucleotide sugars,
1058	A0A078GK78	UDP-N-acetylmuramoyl-L-alanyl-D-glutamate--2,6-diaminopimelate ligase MurE homolog, chloroplastic-like(LOC106390268)	Brassica napus	GO:0008360~regulation of cell shape,GO:0009058~biosynthetic process,GO:0051301~cell division,	GO:0005737~cytoplasm,	GO:0005524~ATP binding,GO:0016881~acid-amino acid ligase activity,
1059	A0A078GIV2	UDP-glucose 6-dehydrogenase 3-like(LOC106424732)	Brassica napus	GO:0006024~glycosaminoglycan biosynthetic process,GO:0006065~UDP-glucuronate biosynthetic process,	GO:0005634~nucleus,GO:0005829~cytosol,	GO:0003979~UDP-glucose 6-dehydrogenase activity,GO:0051287~NAD binding,	bna00040:Pentose and glucuronate interconversions,bna00053:Ascorbate and aldarate metabolism,bna00520:Amino sugar and nucleotide sugar metabolism,bna01100:Metabolic pathways,bna01240:Biosynthesis of cofactors,bna01250:Biosynthesis of nucleotide sugars,
1060	A0A078HGY9	UDP-glucose 6-dehydrogenase 4(LOC106406052)	Brassica napus	GO:0006024~glycosaminoglycan biosynthetic process,GO:0006065~UDP-glucuronate biosynthetic process,	GO:0005634~nucleus,GO:0005829~cytosol,	GO:0003979~UDP-glucose 6-dehydrogenase activity,GO:0051287~NAD binding,	bna00040:Pentose and glucuronate interconversions,bna00053:Ascorbate and aldarate metabolism,bna00520:Amino sugar and nucleotide sugar metabolism,bna01100:Metabolic pathways,bna01240:Biosynthesis of cofactors,bna01250:Biosynthesis of nucleotide sugars,
1061	A0A078H046	UDP-glucuronic acid decarboxylase 1-like(LOC106440699)	Brassica napus	GO:0033320~UDP-D-xylose biosynthetic process,GO:0042732~D-xylose metabolic process,	GO:0005737~cytoplasm,GO:0016021~integral component of membrane,	GO:0048040~UDP-glucuronate decarboxylase activity,GO:0070403~NAD+ binding,	bna00520:Amino sugar and nucleotide sugar metabolism,bna01100:Metabolic pathways,bna01250:Biosynthesis of nucleotide sugars,
1062	A0A078H5C1	UDP-glucuronic acid decarboxylase 3(LOC106361841)	Brassica napus	GO:0033320~UDP-D-xylose biosynthetic process,GO:0042732~D-xylose metabolic process,	GO:0005737~cytoplasm,	GO:0048040~UDP-glucuronate decarboxylase activity,GO:0070403~NAD+ binding,	bna00520:Amino sugar and nucleotide sugar metabolism,bna01100:Metabolic pathways,bna01250:Biosynthesis of nucleotide sugars,
1063	A0A078HXA3	UDP-glycosyltransferase 88A1(LOC106452117)	Brassica napus			GO:0008194~UDP-glycosyltransferase activity,
1064	A0A078HXA3	UDP-glycosyltransferase 88A1(LOC106452202)	Brassica napus			GO:0008194~UDP-glycosyltransferase activity,
1065	A0A078HXA3	UDP-glycosyltransferase 88A1-like(LOC125609028)	Brassica napus			GO:0008194~UDP-glycosyltransferase activity,
1066	A0A078FKR0	UDP-sulfoquinovose synthase, chloroplastic(LOC106364202)	Brassica napus	GO:0009247~glycolipid biosynthetic process,GO:0046506~sulfolipid biosynthetic process,		GO:0046507~UDPsulfoquinovose synthase activity,	bna00520:Amino sugar and nucleotide sugar metabolism,bna00561:Glycerolipid metabolism,bna01100:Metabolic pathways,bna01250:Biosynthesis of nucleotide sugars,
1067	A0A078FKR0	UDP-sulfoquinovose synthase, chloroplastic(LOC106368764)	Brassica napus	GO:0009247~glycolipid biosynthetic process,GO:0046506~sulfolipid biosynthetic process,		GO:0046507~UDPsulfoquinovose synthase activity,	bna00520:Amino sugar and nucleotide sugar metabolism,bna00561:Glycerolipid metabolism,bna01100:Metabolic pathways,bna01250:Biosynthesis of nucleotide sugars,
1068	A0A078FKR0	UDP-sulfoquinovose synthase, chloroplastic(LOC106410744)	Brassica napus	GO:0009247~glycolipid biosynthetic process,GO:0046506~sulfolipid biosynthetic process,		GO:0046507~UDPsulfoquinovose synthase activity,	bna00520:Amino sugar and nucleotide sugar metabolism,bna00561:Glycerolipid metabolism,bna01100:Metabolic pathways,bna01250:Biosynthesis of nucleotide sugars,
1069	A0A078FKR0	UDP-sulfoquinovose synthase, chloroplastic(LOC106423381)	Brassica napus	GO:0009247~glycolipid biosynthetic process,GO:0046506~sulfolipid biosynthetic process,		GO:0046507~UDPsulfoquinovose synthase activity,	bna00520:Amino sugar and nucleotide sugar metabolism,bna00561:Glycerolipid metabolism,bna01100:Metabolic pathways,bna01250:Biosynthesis of nucleotide sugars,
1070	A0A078FKR0	UDP-sulfoquinovose synthase, chloroplastic(LOC125609066)	Brassica napus	GO:0009247~glycolipid biosynthetic process,GO:0046506~sulfolipid biosynthetic process,		GO:0046507~UDPsulfoquinovose synthase activity,	bna00520:Amino sugar and nucleotide sugar metabolism,bna00561:Glycerolipid metabolism,bna01100:Metabolic pathways,bna01250:Biosynthesis of nucleotide sugars,
1071	A0A078G4X7	UMP-CMP kinase 3(LOC106365882)	Brassica napus	GO:0006207~'de novo' pyrimidine nucleobase biosynthetic process,GO:0006225~UDP biosynthetic process,GO:0046705~CDP biosynthetic process,	GO:0005634~nucleus,GO:0005737~cytoplasm,	GO:0004127~cytidylate kinase activity,GO:0005524~ATP binding,GO:0033862~UMP kinase activity,GO:0036430~CMP kinase activity,GO:0036431~dCMP kinase activity,	bna00240:Pyrimidine metabolism,bna01100:Metabolic pathways,bna01232:Nucleotide metabolism,bna01240:Biosynthesis of cofactors,
1072	A0A078F418, A0A078GRS3	UPF0548 protein At2g17695(LOC106348215)	Brassica napus
1073	A0A078GRS3	UPF0548 protein At2g17695-like(LOC125575867)	Brassica napus
1074	A0A078FX41	UPF0603 protein At1g54780, chloroplastic(LOC106376613)	Brassica napus		GO:0016021~integral component of membrane,
1075	A0A078I219	UTP--glucose-1-phosphate uridylyltransferase(BnaA05g32480D)	Brassica napus	GO:0005977~glycogen metabolic process,GO:0006011~UDP-glucose metabolic process,	GO:0005737~cytoplasm,	GO:0003983~UTP:glucose-1-phosphate uridylyltransferase activity,
1076	A0A078JMA7	UTP--glucose-1-phosphate uridylyltransferase(BnaAnng25620D)	Brassica napus	GO:0005977~glycogen metabolic process,GO:0006011~UDP-glucose metabolic process,	GO:0005737~cytoplasm,	GO:0003983~UTP:glucose-1-phosphate uridylyltransferase activity,
1077	A0A078F0P0	Usher syndrome type-1G protein(LOC106388909)	Brassica napus
1078	A0A078J319	V-type proton ATPase catalytic subunit A(LOC106353430)	Brassica napus	GO:1902600~hydrogen ion transmembrane transport,	GO:0000325~plant-type vacuole,GO:0031090~organelle membrane,GO:0031967~organelle envelope,GO:0033180~proton-transporting V-type ATPase, V1 domain,	GO:0005524~ATP binding,GO:0046933~proton-transporting ATP synthase activity, rotational mechanism,GO:0046961~proton-transporting ATPase activity, rotational mechanism,	bna00190:Oxidative phosphorylation,bna01100:Metabolic pathways,bna04145:Phagosome,
1079	A0A078J319	V-type proton ATPase catalytic subunit A(LOC106405672)	Brassica napus	GO:1902600~hydrogen ion transmembrane transport,	GO:0000325~plant-type vacuole,GO:0031090~organelle membrane,GO:0031967~organelle envelope,GO:0033180~proton-transporting V-type ATPase, V1 domain,	GO:0005524~ATP binding,GO:0046933~proton-transporting ATP synthase activity, rotational mechanism,GO:0046961~proton-transporting ATPase activity, rotational mechanism,	bna00190:Oxidative phosphorylation,bna01100:Metabolic pathways,bna04145:Phagosome,
1080	A0A078FCI0	V-type proton ATPase proteolipid subunit(BnaC07g33080D)	Brassica napus		GO:0005774~vacuolar membrane,GO:0016021~integral component of membrane,GO:0033179~proton-transporting V-type ATPase, V0 domain,	GO:0015078~hydrogen ion transmembrane transporter activity,
1081	A0A078H3B1	V-type proton ATPase subunit B1(LOC106410220)	Brassica napus	GO:0046034~ATP metabolic process,GO:1902600~hydrogen ion transmembrane transport,	GO:0031090~organelle membrane,GO:0033180~proton-transporting V-type ATPase, V1 domain,	GO:0005524~ATP binding,GO:0016787~hydrolase activity,	bna00190:Oxidative phosphorylation,bna01100:Metabolic pathways,bna04145:Phagosome,
1082	A0A078G265	V-type proton ATPase subunit C(LOC106401476)	Brassica napus		GO:0000221~vacuolar proton-transporting V-type ATPase, V1 domain,	GO:0046961~proton-transporting ATPase activity, rotational mechanism,	bna00190:Oxidative phosphorylation,bna01100:Metabolic pathways,bna04145:Phagosome,
1083	A0A078FJ17	V-type proton ATPase subunit a3(LOC106361483)	Brassica napus	GO:0007035~vacuolar acidification,	GO:0000220~vacuolar proton-transporting V-type ATPase, V0 domain,GO:0016021~integral component of membrane,GO:0016471~vacuolar proton-transporting V-type ATPase complex,	GO:0015078~hydrogen ion transmembrane transporter activity,GO:0051117~ATPase binding,	bna00190:Oxidative phosphorylation,bna01100:Metabolic pathways,bna04145:Phagosome,
1084	A0A078FJ17	V-type proton ATPase subunit a3(LOC106405736)	Brassica napus	GO:0007035~vacuolar acidification,	GO:0000220~vacuolar proton-transporting V-type ATPase, V0 domain,GO:0016021~integral component of membrane,GO:0016471~vacuolar proton-transporting V-type ATPase complex,	GO:0015078~hydrogen ion transmembrane transporter activity,GO:0051117~ATPase binding,	bna00190:Oxidative phosphorylation,bna01100:Metabolic pathways,bna04145:Phagosome,
1085	A0A078G8E8	WD-40 repeat-containing protein MSI4(LOC106369099)	Brassica napus	GO:0010468~regulation of gene expression,	GO:0005634~nucleus,	GO:0042393~histone binding,	bna03082:ATP-dependent chromatin remodeling,bna03083:Polycomb repressive complex,
1086	A0A078I9J7	WPP domain-containing protein 2-like(LOC106402464)	Brassica napus	GO:0000278~mitotic cell cycle,GO:0048527~lateral root development,	GO:0005634~nucleus,
1087	A0A078GSK1	Xyloglucan endotransglucosylase/hydrolase(BnaA01g06750D)	Brassica napus	GO:0010411~xyloglucan metabolic process,GO:0042546~cell wall biogenesis,GO:0071555~cell wall organization,	GO:0048046~apoplast,	GO:0004553~hydrolase activity, hydrolyzing O-glycosyl compounds,GO:0016762~xyloglucan:xyloglucosyl transferase activity,
1088	A0A078F2Z3	YTH domain-containing protein ECT3(LOC106410864)	Brassica napus	GO:0061157~mRNA destabilization,	GO:0005737~cytoplasm,	GO:0003729~mRNA binding,
1089	A0A078J5Y7	abscisic acid receptor PYL1-like(LOC106397066)	Brassica napus	GO:0009738~abscisic acid-activated signaling pathway,GO:0080163~regulation of protein serine/threonine phosphatase activity,	GO:0005634~nucleus,GO:0005737~cytoplasm,GO:0005886~plasma membrane,	GO:0004864~protein phosphatase inhibitor activity,GO:0010427~abscisic acid binding,GO:0038023~signaling receptor activity,	bna04016:MAPK signaling pathway - plant,bna04075:Plant hormone signal transduction,
1090	A0A078J5Y7	abscisic acid receptor PYR1(LOC106407039)	Brassica napus	GO:0009738~abscisic acid-activated signaling pathway,GO:0080163~regulation of protein serine/threonine phosphatase activity,	GO:0005634~nucleus,GO:0005737~cytoplasm,GO:0005886~plasma membrane,	GO:0004864~protein phosphatase inhibitor activity,GO:0010427~abscisic acid binding,GO:0038023~signaling receptor activity,	bna04016:MAPK signaling pathway - plant,bna04075:Plant hormone signal transduction,
1091	A0A078FR81	acetolactate synthase small subunit 2, chloroplastic(LOC106380488)	Brassica napus	GO:0009097~isoleucine biosynthetic process,GO:0009099~valine biosynthetic process,	GO:0005829~cytosol,	GO:0003984~acetolactate synthase activity,GO:1990610~acetolactate synthase regulator activity,	bna00290:Valine, leucine and isoleucine biosynthesis,bna00650:Butanoate metabolism,bna00660:C5-Branched dibasic acid metabolism,bna00770:Pantothenate and CoA biosynthesis,bna01100:Metabolic pathways,bna01110:Biosynthesis of secondary metabolites,bna01210:2-Oxocarboxylic acid metabolism,bna01230:Biosynthesis of amino acids,
1092	A0A078G5J5	acetyl-CoA acetyltransferase, cytosolic 1(LOC106365822)	Brassica napus	GO:0006635~fatty acid beta-oxidation,	GO:0005777~peroxisome,	GO:0003985~acetyl-CoA C-acetyltransferase activity,	bna00071:Fatty acid degradation,bna00280:Valine, leucine and isoleucine degradation,bna00310:Lysine degradation,bna00380:Tryptophan metabolism,bna00620:Pyruvate metabolism,bna00630:Glyoxylate and dicarboxylate metabolism,bna00650:Butanoate metabolism,bna00900:Terpenoid backbone biosynthesis,bna01100:Metabolic pathways,bna01110:Biosynthesis of secondary metabolites,bna01200:Carbon metabolism,bna01…
1093	A0A078F3X9	acetyl-CoA carboxytransferase(BnaA03g17570D)	Brassica napus	GO:0006633~fatty acid biosynthetic process,GO:2001295~malonyl-CoA biosynthetic process,	GO:0009317~acetyl-CoA carboxylase complex,	GO:0003989~acetyl-CoA carboxylase activity,GO:0005524~ATP binding,GO:0016740~transferase activity,
1094	A0A078FU33	acetyl-coenzyme A synthetase, chloroplastic/glyoxysomal(LOC106446375)	Brassica napus	GO:0019427~acetyl-CoA biosynthetic process from acetate,		GO:0003987~acetate-CoA ligase activity,GO:0005524~ATP binding,GO:0016208~AMP binding,	bna00010:Glycolysis / Gluconeogenesis,bna00620:Pyruvate metabolism,bna00630:Glyoxylate and dicarboxylate metabolism,bna00640:Propanoate metabolism,bna01100:Metabolic pathways,bna01110:Biosynthesis of secondary metabolites,bna01200:Carbon metabolism,
1095	A0A078IQC1	acetylglutamate kinase, chloroplastic-like(LOC106396853)	Brassica napus	GO:0006526~arginine biosynthetic process,	GO:0005759~mitochondrial matrix,	GO:0003991~acetylglutamate kinase activity,GO:0005524~ATP binding,GO:0034618~arginine binding,	bna00220:Arginine biosynthesis,bna01100:Metabolic pathways,bna01110:Biosynthesis of secondary metabolites,bna01210:2-Oxocarboxylic acid metabolism,bna01230:Biosynthesis of amino acids,
1096	A0A078HH16	acetylornithine aminotransferase, chloroplastic/mitochondrial-like(LOC106411585)	Brassica napus	GO:0006526~arginine biosynthetic process,		GO:0003992~N2-acetyl-L-ornithine:2-oxoglutarate 5-aminotransferase activity,GO:0030170~pyridoxal phosphate binding,GO:0042802~identical protein binding,	bna00220:Arginine biosynthesis,bna01100:Metabolic pathways,bna01110:Biosynthesis of secondary metabolites,bna01210:2-Oxocarboxylic acid metabolism,bna01230:Biosynthesis of amino acids,
1097	A0A078HH16	acetylornithine aminotransferase, chloroplastic/mitochondrial-like(LOC125604548)	Brassica napus	GO:0006526~arginine biosynthetic process,		GO:0003992~N2-acetyl-L-ornithine:2-oxoglutarate 5-aminotransferase activity,GO:0030170~pyridoxal phosphate binding,GO:0042802~identical protein binding,	bna00220:Arginine biosynthesis,bna01100:Metabolic pathways,bna01110:Biosynthesis of secondary metabolites,bna01210:2-Oxocarboxylic acid metabolism,bna01230:Biosynthesis of amino acids,
1098	A0A078GX32	acid beta-fructofuranosidase 4, vacuolar(LOC106400976)	Brassica napus	GO:0005975~carbohydrate metabolic process,	GO:0005775~vacuolar lumen,GO:0016021~integral component of membrane,	GO:0004575~sucrose alpha-glucosidase activity,	bna00052:Galactose metabolism,bna00500:Starch and sucrose metabolism,bna01100:Metabolic pathways,bna01110:Biosynthesis of secondary metabolites,
1099	A0A078IIQ3	aconitate hydratase 3, mitochondrial(LOC106389431)	Brassica napus	GO:0006099~tricarboxylic acid cycle,GO:0006101~citrate metabolic process,	GO:0005739~mitochondrion,GO:0005829~cytosol,	GO:0003994~aconitate hydratase activity,GO:0046872~metal ion binding,GO:0047780~citrate dehydratase activity,GO:0051539~4 iron, 4 sulfur cluster binding,	bna00020:Citrate cycle (TCA cycle),bna00630:Glyoxylate and dicarboxylate metabolism,bna01100:Metabolic pathways,bna01110:Biosynthesis of secondary metabolites,bna01200:Carbon metabolism,bna01210:2-Oxocarboxylic acid metabolism,bna01230:Biosynthesis of amino acids,
1100	A0A078GZB3	actin-1(LOC106440712)	Brassica napus		GO:0005856~cytoskeleton,	GO:0005524~ATP binding,	bna04814:Motor proteins,
1101	A0A078J693	actin-2(LOC106346772)	Brassica napus		GO:0005856~cytoskeleton,	GO:0005524~ATP binding,	bna04814:Motor proteins,
1102	A0A078J693	actin-2(LOC106389232)	Brassica napus		GO:0005856~cytoskeleton,	GO:0005524~ATP binding,	bna04814:Motor proteins,
1103	A0A078J693	actin-2(LOC106390277)	Brassica napus		GO:0005856~cytoskeleton,	GO:0005524~ATP binding,	bna04814:Motor proteins,
1104	A0A078J693	actin-2(LOC106439539)	Brassica napus		GO:0005856~cytoskeleton,	GO:0005524~ATP binding,	bna04814:Motor proteins,
1105	A0A078J693	actin-2(LOC106446837)	Brassica napus		GO:0005856~cytoskeleton,	GO:0005524~ATP binding,	bna04814:Motor proteins,
1106	A0A078J693	actin-2(LOC106451931)	Brassica napus		GO:0005856~cytoskeleton,	GO:0005524~ATP binding,	bna04814:Motor proteins,
1107	A0A078J693	actin-2(LOC125608970)	Brassica napus		GO:0005856~cytoskeleton,	GO:0005524~ATP binding,	bna04814:Motor proteins,
1108	A0A078G9C9	actin-7-like(LOC106419366)	Brassica napus	GO:0051301~cell division,	GO:0005829~cytosol,GO:0005856~cytoskeleton,	GO:0005524~ATP binding,	bna04814:Motor proteins,
1109	A0A078G9C9	actin-7-like(LOC111213324)	Brassica napus	GO:0051301~cell division,	GO:0005829~cytosol,GO:0005856~cytoskeleton,	GO:0005524~ATP binding,	bna04814:Motor proteins,
1110	A0A078H1E0	actin-depolymerizing factor 3(LOC106418401)	Brassica napus	GO:0030042~actin filament depolymerization,	GO:0005737~cytoplasm,GO:0015629~actin cytoskeleton,	GO:0051015~actin filament binding,
1111	A0A078H1E0	actin-depolymerizing factor 3-like(LOC106416034)	Brassica napus	GO:0030042~actin filament depolymerization,	GO:0005737~cytoplasm,GO:0015629~actin cytoskeleton,	GO:0051015~actin filament binding,
1112	A0A078GLZ2	actin-histidine N-methyltransferase(LOC106367358)	Brassica napus	GO:0018026~peptidyl-lysine monomethylation,		GO:0016279~protein-lysine N-methyltransferase activity,
1113	A0A078II14	actin-interacting protein 1-2(LOC106390133)	Brassica napus	GO:0030042~actin filament depolymerization,GO:0030836~positive regulation of actin filament depolymerization,	GO:0030864~cortical actin cytoskeleton,	GO:0051015~actin filament binding,
1114	A0A078II14	actin-interacting protein 1-2(LOC125608987)	Brassica napus	GO:0030042~actin filament depolymerization,GO:0030836~positive regulation of actin filament depolymerization,	GO:0030864~cortical actin cytoskeleton,	GO:0051015~actin filament binding,
1115	A0A078II14	actin-interacting protein 1-2-like(LOC111202857)	Brassica napus	GO:0030042~actin filament depolymerization,GO:0030836~positive regulation of actin filament depolymerization,	GO:0030864~cortical actin cytoskeleton,	GO:0051015~actin filament binding,
1116	A0A078G3E7	actin-related protein 4(LOC106427180)	Brassica napus	GO:0006357~regulation of transcription from RNA polymerase II promoter,GO:0043967~histone H4 acetylation,	GO:0016514~SWI/SNF complex,GO:0035267~NuA4 histone acetyltransferase complex,	GO:0003682~chromatin binding,	bna03082:ATP-dependent chromatin remodeling,
1117	A0A078G3E7	actin-related protein 4-like(LOC106346906)	Brassica napus	GO:0006357~regulation of transcription from RNA polymerase II promoter,GO:0043967~histone H4 acetylation,	GO:0016514~SWI/SNF complex,GO:0035267~NuA4 histone acetyltransferase complex,	GO:0003682~chromatin binding,	bna03082:ATP-dependent chromatin remodeling,
1118	A0A078FTP4	acyl carrier protein 2, mitochondrial(LOC106406734)	Brassica napus		GO:0005739~mitochondrion,	GO:0000035~acyl binding,GO:0000036~ACP phosphopantetheine attachment site binding involved in fatty acid biosynthetic process,	bna00190:Oxidative phosphorylation,bna01100:Metabolic pathways,
1119	A0A078FTP4	acyl carrier protein 2, mitochondrial(LOC106411173)	Brassica napus		GO:0005739~mitochondrion,	GO:0000035~acyl binding,GO:0000036~ACP phosphopantetheine attachment site binding involved in fatty acid biosynthetic process,	bna00190:Oxidative phosphorylation,bna01100:Metabolic pathways,
1120	A0A078GCU6	acyl-coenzyme A oxidase 4, peroxisomal(LOC106445649)	Brassica napus	GO:0006635~fatty acid beta-oxidation,	GO:0005777~peroxisome,	GO:0003995~acyl-CoA dehydrogenase activity,GO:0050660~flavin adenine dinucleotide binding,	bna00071:Fatty acid degradation,bna00410:beta-Alanine metabolism,bna00592:alpha-Linolenic acid metabolism,bna00640:Propanoate metabolism,bna01040:Biosynthesis of unsaturated fatty acids,bna01100:Metabolic pathways,bna01110:Biosynthesis of secondary metabolites,bna01200:Carbon metabolism,bna01212:Fatty acid metabolism,bna04146:Peroxisome,
1121	A0A078F5H6	acylamino-acid-releasing enzyme(LOC106401462)	Brassica napus			GO:0004252~serine-type endopeptidase activity,
1122	A0A078F5H6	acylamino-acid-releasing enzyme(LOC106406252)	Brassica napus			GO:0004252~serine-type endopeptidase activity,
1123	A0A078HGD4, A0A078IWH3	acylamino-acid-releasing enzyme(LOC106415233)	Brassica napus			GO:0004252~serine-type endopeptidase activity,
1124	A0A078F5H6	acylamino-acid-releasing enzyme-like(LOC125594955)	Brassica napus			GO:0004252~serine-type endopeptidase activity,
1125	A0A078F5H6	acylamino-acid-releasing enzyme-like(LOC125603046)	Brassica napus			GO:0004252~serine-type endopeptidase activity,
1126	A0A078FI81	adenine phosphoribosyltransferase 1(LOC106361903)	Brassica napus	GO:0006166~purine ribonucleoside salvage,GO:0006168~adenine salvage,GO:0044209~AMP salvage,	GO:0005829~cytosol,	GO:0003999~adenine phosphoribosyltransferase activity,	bna00230:Purine metabolism,bna01100:Metabolic pathways,bna01232:Nucleotide metabolism,
1127	A0A078FE18	adenosine kinase 2(LOC106428747)	Brassica napus	GO:0006166~purine ribonucleoside salvage,GO:0044209~AMP salvage,	GO:0005634~nucleus,GO:0005829~cytosol,	GO:0004001~adenosine kinase activity,	bna00230:Purine metabolism,bna01100:Metabolic pathways,bna01232:Nucleotide metabolism,
1128	A0A078ID72	adenosylhomocysteinase 1(LOC106380638)	Brassica napus	GO:0006730~one-carbon metabolic process,GO:0033353~S-adenosylmethionine cycle,	GO:0005829~cytosol,	GO:0004013~adenosylhomocysteinase activity,	bna00270:Cysteine and methionine metabolism,bna01100:Metabolic pathways,
1129	A0A078ID72	adenosylhomocysteinase 1(LOC106437676)	Brassica napus	GO:0006730~one-carbon metabolic process,GO:0033353~S-adenosylmethionine cycle,	GO:0005829~cytosol,	GO:0004013~adenosylhomocysteinase activity,	bna00270:Cysteine and methionine metabolism,bna01100:Metabolic pathways,
1130	A0A078ID72, A0A078IN20	adenosylhomocysteinase 1(LOC106445556)	Brassica napus	GO:0006730~one-carbon metabolic process,GO:0033353~S-adenosylmethionine cycle,	GO:0005829~cytosol,	GO:0004013~adenosylhomocysteinase activity,	bna00270:Cysteine and methionine metabolism,bna01100:Metabolic pathways,
1131	A0A078ID72	adenosylhomocysteinase 1-like(LOC106399668)	Brassica napus	GO:0006730~one-carbon metabolic process,GO:0033353~S-adenosylmethionine cycle,	GO:0005829~cytosol,	GO:0004013~adenosylhomocysteinase activity,	bna00270:Cysteine and methionine metabolism,bna01100:Metabolic pathways,
1132	A0A078G4T3	adenylate kinase 2, chloroplastic(LOC106365829)	Brassica napus	GO:0006165~nucleoside diphosphate phosphorylation,GO:0009142~nucleoside triphosphate biosynthetic process,	GO:0005737~cytoplasm,	GO:0004017~adenylate kinase activity,GO:0004127~cytidylate kinase activity,GO:0004550~nucleoside diphosphate kinase activity,GO:0005524~ATP binding,	bna00230:Purine metabolism,bna00730:Thiamine metabolism,bna01100:Metabolic pathways,bna01110:Biosynthesis of secondary metabolites,bna01232:Nucleotide metabolism,bna01240:Biosynthesis of cofactors,
1133	A0A078H663	adenylate kinase 3(LOC106388472)	Brassica napus		GO:0005737~cytoplasm,GO:0005739~mitochondrion,	GO:0004017~adenylate kinase activity,GO:0005524~ATP binding,	bna00230:Purine metabolism,bna00730:Thiamine metabolism,bna01100:Metabolic pathways,bna01110:Biosynthesis of secondary metabolites,bna01232:Nucleotide metabolism,bna01240:Biosynthesis of cofactors,
1134	A0A078HT82	adenylate kinase 5, chloroplastic(LOC106418928)	Brassica napus	GO:0006165~nucleoside diphosphate phosphorylation,GO:0009142~nucleoside triphosphate biosynthetic process,	GO:0005737~cytoplasm,	GO:0004017~adenylate kinase activity,GO:0004127~cytidylate kinase activity,GO:0004550~nucleoside diphosphate kinase activity,GO:0005524~ATP binding,	bna00230:Purine metabolism,bna00730:Thiamine metabolism,bna01100:Metabolic pathways,bna01110:Biosynthesis of secondary metabolites,bna01232:Nucleotide metabolism,bna01240:Biosynthesis of cofactors,
1135	A0A078HT82	adenylate kinase 5, chloroplastic(LOC106449562)	Brassica napus	GO:0006165~nucleoside diphosphate phosphorylation,GO:0009142~nucleoside triphosphate biosynthetic process,	GO:0005737~cytoplasm,	GO:0004017~adenylate kinase activity,GO:0004127~cytidylate kinase activity,GO:0004550~nucleoside diphosphate kinase activity,GO:0005524~ATP binding,	bna00230:Purine metabolism,bna00730:Thiamine metabolism,bna01100:Metabolic pathways,bna01110:Biosynthesis of secondary metabolites,bna01232:Nucleotide metabolism,bna01240:Biosynthesis of cofactors,
1136	A0A078J3S0	adenylate kinase(BnaC08g47170D)	Brassica napus	GO:0006165~nucleoside diphosphate phosphorylation,GO:0009142~nucleoside triphosphate biosynthetic process,	GO:0005737~cytoplasm,GO:0043231~intracellular membrane-bounded organelle,	GO:0004017~adenylate kinase activity,GO:0004127~cytidylate kinase activity,GO:0004550~nucleoside diphosphate kinase activity,GO:0005524~ATP binding,
1137	A0A078IRM7	adenylosuccinate synthetase, chloroplastic(LOC106396855)	Brassica napus	GO:0044208~'de novo' AMP biosynthetic process,GO:0046040~IMP metabolic process,	GO:0005737~cytoplasm,GO:0009507~chloroplast,	GO:0000287~magnesium ion binding,GO:0004019~adenylosuccinate synthase activity,GO:0005525~GTP binding,	bna00230:Purine metabolism,bna00250:Alanine, aspartate and glutamate metabolism,bna01100:Metabolic pathways,bna01232:Nucleotide metabolism,bna01240:Biosynthesis of cofactors,
1138	A0A078HAE4	adenylosuccinate synthetase, chloroplastic(LOC106410640)	Brassica napus	GO:0044208~'de novo' AMP biosynthetic process,GO:0046040~IMP metabolic process,	GO:0005737~cytoplasm,GO:0009507~chloroplast,	GO:0000287~magnesium ion binding,GO:0004019~adenylosuccinate synthase activity,GO:0005525~GTP binding,	bna00230:Purine metabolism,bna00250:Alanine, aspartate and glutamate metabolism,bna01100:Metabolic pathways,bna01232:Nucleotide metabolism,bna01240:Biosynthesis of cofactors,
1139	A0A078C5F6, A0A078JP05	adenylylsulfatase HINT1(LOC106367987)	Brassica napus	GO:0006790~sulfur compound metabolic process,GO:0009150~purine ribonucleotide metabolic process,	GO:0005737~cytoplasm,	GO:0016787~hydrolase activity,GO:0047627~adenylylsulfatase activity,
1140	A0A078HTY5	alanine--glyoxylate aminotransferase 2 homolog 1, mitochondrial(LOC106362305)	Brassica napus			GO:0008483~transaminase activity,GO:0030170~pyridoxal phosphate binding,	bna00250:Alanine, aspartate and glutamate metabolism,bna00260:Glycine, serine and threonine metabolism,bna00270:Cysteine and methionine metabolism,bna00280:Valine, leucine and isoleucine degradation,bna01100:Metabolic pathways,bna01110:Biosynthesis of secondary metabolites,bna01210:2-Oxocarboxylic acid metabolism,
1141	A0A078FBC2	alanine--tRNA ligase, chloroplastic/mitochondrial(LOC106384569)	Brassica napus	GO:0006400~tRNA modification,GO:0006419~alanyl-tRNA aminoacylation,	GO:0005739~mitochondrion,GO:0009507~chloroplast,	GO:0000049~tRNA binding,GO:0002161~aminoacyl-tRNA editing activity,GO:0004813~alanine-tRNA ligase activity,GO:0005524~ATP binding,GO:0008270~zinc ion binding,GO:0016597~amino acid binding,	bna00970:Aminoacyl-tRNA biosynthesis,
1142	A0A078IH75	alanine--tRNA ligase, chloroplastic/mitochondrial(LOC106410267)	Brassica napus	GO:0006400~tRNA modification,GO:0006419~alanyl-tRNA aminoacylation,	GO:0005739~mitochondrion,GO:0009507~chloroplast,	GO:0000049~tRNA binding,GO:0002161~aminoacyl-tRNA editing activity,GO:0004813~alanine-tRNA ligase activity,GO:0005524~ATP binding,GO:0008270~zinc ion binding,GO:0016597~amino acid binding,	bna00970:Aminoacyl-tRNA biosynthesis,
1143	A0A078GBR0	alanine--tRNA ligase-like(LOC106346164)	Brassica napus	GO:0006400~tRNA modification,GO:0006419~alanyl-tRNA aminoacylation,GO:0070143~mitochondrial alanyl-tRNA aminoacylation,	GO:0005739~mitochondrion,GO:0009507~chloroplast,	GO:0000049~tRNA binding,GO:0002161~aminoacyl-tRNA editing activity,GO:0004813~alanine-tRNA ligase activity,GO:0005524~ATP binding,GO:0008270~zinc ion binding,GO:0016597~amino acid binding,	bna00970:Aminoacyl-tRNA biosynthesis,
1144	A0A078GCA4	alcohol dehydrogenase class-3(LOC106410687)	Brassica napus	GO:0006069~ethanol oxidation,GO:0046294~formaldehyde catabolic process,	GO:0005829~cytosol,	GO:0004024~alcohol dehydrogenase activity, zinc-dependent,GO:0008270~zinc ion binding,GO:0051903~S-(hydroxymethyl)glutathione dehydrogenase activity,	bna00010:Glycolysis / Gluconeogenesis,bna00071:Fatty acid degradation,bna00350:Tyrosine metabolism,bna00620:Pyruvate metabolism,bna01100:Metabolic pathways,bna01110:Biosynthesis of secondary metabolites,bna01200:Carbon metabolism,
1145	A0A078GCA4	alcohol dehydrogenase class-3(LOC125609885)	Brassica napus	GO:0006069~ethanol oxidation,GO:0046294~formaldehyde catabolic process,	GO:0005829~cytosol,	GO:0004024~alcohol dehydrogenase activity, zinc-dependent,GO:0008270~zinc ion binding,GO:0051903~S-(hydroxymethyl)glutathione dehydrogenase activity,	bna00010:Glycolysis / Gluconeogenesis,bna00071:Fatty acid degradation,bna00350:Tyrosine metabolism,bna00620:Pyruvate metabolism,bna01100:Metabolic pathways,bna01110:Biosynthesis of secondary metabolites,bna01200:Carbon metabolism,
1146	A0A078FIZ0	alcohol dehydrogenase class-3-like(LOC111210020)	Brassica napus	GO:0006069~ethanol oxidation,GO:0046294~formaldehyde catabolic process,	GO:0005829~cytosol,	GO:0004024~alcohol dehydrogenase activity, zinc-dependent,GO:0008270~zinc ion binding,GO:0051903~S-(hydroxymethyl)glutathione dehydrogenase activity,	bna00010:Glycolysis / Gluconeogenesis,bna00071:Fatty acid degradation,bna00350:Tyrosine metabolism,bna00620:Pyruvate metabolism,bna01100:Metabolic pathways,bna01110:Biosynthesis of secondary metabolites,bna01200:Carbon metabolism,
1147	A0A078HW01	alcohol dehydrogenase(LOC106347926)	Brassica napus			GO:0016491~oxidoreductase activity,
1148	A0A078HRM9	alcohol dehydrogenase-like 7(LOC106381258)	Brassica napus	GO:0046294~formaldehyde catabolic process,	GO:0005829~cytosol,	GO:0004024~alcohol dehydrogenase activity, zinc-dependent,GO:0008270~zinc ion binding,GO:0051903~S-(hydroxymethyl)glutathione dehydrogenase activity,	bna00010:Glycolysis / Gluconeogenesis,bna00071:Fatty acid degradation,bna00350:Tyrosine metabolism,bna00620:Pyruvate metabolism,bna01100:Metabolic pathways,bna01110:Biosynthesis of secondary metabolites,bna01200:Carbon metabolism,
1149	A0A078HRM9	alcohol dehydrogenase-like 7(LOC106386401)	Brassica napus	GO:0046294~formaldehyde catabolic process,	GO:0005829~cytosol,	GO:0004024~alcohol dehydrogenase activity, zinc-dependent,GO:0008270~zinc ion binding,GO:0051903~S-(hydroxymethyl)glutathione dehydrogenase activity,	bna00010:Glycolysis / Gluconeogenesis,bna00071:Fatty acid degradation,bna00350:Tyrosine metabolism,bna00620:Pyruvate metabolism,bna01100:Metabolic pathways,bna01110:Biosynthesis of secondary metabolites,bna01200:Carbon metabolism,
1150	A0A078HET1	aldehyde dehydrogenase family 2 member B4, mitochondrial(LOC106402141)	Brassica napus			GO:0004029~aldehyde dehydrogenase (NAD) activity,	bna00010:Glycolysis / Gluconeogenesis,bna00053:Ascorbate and aldarate metabolism,bna00071:Fatty acid degradation,bna00280:Valine, leucine and isoleucine degradation,bna00310:Lysine degradation,bna00330:Arginine and proline metabolism,bna00340:Histidine metabolism,bna00380:Tryptophan metabolism,bna00410:beta-Alanine metabolism,bna00561:Glycerolipid metabolism,bna00620:Pyruvate metabolism,bna00770:…
1151	A0A078HET1	aldehyde dehydrogenase family 2 member B4, mitochondrial(LOC106408937)	Brassica napus			GO:0004029~aldehyde dehydrogenase (NAD) activity,	bna00010:Glycolysis / Gluconeogenesis,bna00053:Ascorbate and aldarate metabolism,bna00071:Fatty acid degradation,bna00280:Valine, leucine and isoleucine degradation,bna00310:Lysine degradation,bna00330:Arginine and proline metabolism,bna00340:Histidine metabolism,bna00380:Tryptophan metabolism,bna00410:beta-Alanine metabolism,bna00561:Glycerolipid metabolism,bna00620:Pyruvate metabolism,bna00770:…
1152	A0A078HET1, A0A078I2C5	aldehyde dehydrogenase family 2 member B4, mitochondrial(LOC125591517)	Brassica napus			GO:0004029~aldehyde dehydrogenase (NAD) activity,	bna00010:Glycolysis / Gluconeogenesis,bna00053:Ascorbate and aldarate metabolism,bna00071:Fatty acid degradation,bna00280:Valine, leucine and isoleucine degradation,bna00310:Lysine degradation,bna00330:Arginine and proline metabolism,bna00340:Histidine metabolism,bna00380:Tryptophan metabolism,bna00410:beta-Alanine metabolism,bna00561:Glycerolipid metabolism,bna00620:Pyruvate metabolism,bna00770:…
1153	A0A078IE36	aldehyde dehydrogenase family 2 member B7, mitochondrial(LOC106397452)	Brassica napus			GO:0004029~aldehyde dehydrogenase (NAD) activity,	bna00010:Glycolysis / Gluconeogenesis,bna00053:Ascorbate and aldarate metabolism,bna00071:Fatty acid degradation,bna00280:Valine, leucine and isoleucine degradation,bna00310:Lysine degradation,bna00330:Arginine and proline metabolism,bna00340:Histidine metabolism,bna00380:Tryptophan metabolism,bna00410:beta-Alanine metabolism,bna00561:Glycerolipid metabolism,bna00620:Pyruvate metabolism,bna00770:…
1154	A0A078IE36	aldehyde dehydrogenase family 2 member B7, mitochondrial(LOC106414927)	Brassica napus			GO:0004029~aldehyde dehydrogenase (NAD) activity,	bna00010:Glycolysis / Gluconeogenesis,bna00053:Ascorbate and aldarate metabolism,bna00071:Fatty acid degradation,bna00280:Valine, leucine and isoleucine degradation,bna00310:Lysine degradation,bna00330:Arginine and proline metabolism,bna00340:Histidine metabolism,bna00380:Tryptophan metabolism,bna00410:beta-Alanine metabolism,bna00561:Glycerolipid metabolism,bna00620:Pyruvate metabolism,bna00770:…
1155	A0A078J4C5, A0A078IE36	aldehyde dehydrogenase family 2 member B7, mitochondrial(LOC106436221)	Brassica napus			GO:0004029~aldehyde dehydrogenase (NAD) activity,	bna00010:Glycolysis / Gluconeogenesis,bna00053:Ascorbate and aldarate metabolism,bna00071:Fatty acid degradation,bna00280:Valine, leucine and isoleucine degradation,bna00310:Lysine degradation,bna00330:Arginine and proline metabolism,bna00340:Histidine metabolism,bna00380:Tryptophan metabolism,bna00410:beta-Alanine metabolism,bna00561:Glycerolipid metabolism,bna00620:Pyruvate metabolism,bna00770:…
1156	A0A078IE36	aldehyde dehydrogenase family 2 member B7, mitochondrial-like(LOC106367573)	Brassica napus			GO:0004029~aldehyde dehydrogenase (NAD) activity,	bna00010:Glycolysis / Gluconeogenesis,bna00053:Ascorbate and aldarate metabolism,bna00071:Fatty acid degradation,bna00280:Valine, leucine and isoleucine degradation,bna00310:Lysine degradation,bna00330:Arginine and proline metabolism,bna00340:Histidine metabolism,bna00380:Tryptophan metabolism,bna00410:beta-Alanine metabolism,bna00561:Glycerolipid metabolism,bna00620:Pyruvate metabolism,bna00770:…
1157	A0A078IE36	aldehyde dehydrogenase family 2 member B7, mitochondrial-like(LOC125594840)	Brassica napus			GO:0004029~aldehyde dehydrogenase (NAD) activity,	bna00010:Glycolysis / Gluconeogenesis,bna00053:Ascorbate and aldarate metabolism,bna00071:Fatty acid degradation,bna00280:Valine, leucine and isoleucine degradation,bna00310:Lysine degradation,bna00330:Arginine and proline metabolism,bna00340:Histidine metabolism,bna00380:Tryptophan metabolism,bna00410:beta-Alanine metabolism,bna00561:Glycerolipid metabolism,bna00620:Pyruvate metabolism,bna00770:…
1158	A0A078J1U8	aldo-keto reductase family 4 member C10(LOC106433282)	Brassica napus		GO:0005829~cytosol,	GO:0004032~alditol:NADP+ 1-oxidoreductase activity,GO:0047834~D-threo-aldose 1-dehydrogenase activity,	bna00010:Glycolysis / Gluconeogenesis,bna00040:Pentose and glucuronate interconversions,bna00053:Ascorbate and aldarate metabolism,bna00561:Glycerolipid metabolism,bna00620:Pyruvate metabolism,bna01100:Metabolic pathways,bna01110:Biosynthesis of secondary metabolites,bna01240:Biosynthesis of cofactors,
1159	A0A078IGY8	allene oxide cyclase 4, chloroplastic(LOC106362074)	Brassica napus	GO:0009695~jasmonic acid biosynthetic process,	GO:0009507~chloroplast,	GO:0046423~allene-oxide cyclase activity,	bna00592:alpha-Linolenic acid metabolism,bna01100:Metabolic pathways,bna01110:Biosynthesis of secondary metabolites,
1160	A0A078GFK6	allene oxide synthase, chloroplastic(LOC106446379)	Brassica napus	GO:0009695~jasmonic acid biosynthetic process,GO:0016125~sterol metabolic process,		GO:0004497~monooxygenase activity,GO:0005506~iron ion binding,GO:0016491~oxidoreductase activity,GO:0016705~oxidoreductase activity, acting on paired donors, with incorporation or reduction of molecular oxygen,GO:0020037~heme binding,	bna00592:alpha-Linolenic acid metabolism,bna01100:Metabolic pathways,bna01110:Biosynthesis of secondary metabolites,
1161	A0A078HES6	alpha-L-arabinofuranosidase 1(LOC106381177)	Brassica napus	GO:0046373~L-arabinose metabolic process,		GO:0046556~alpha-L-arabinofuranosidase activity,	bna00520:Amino sugar and nucleotide sugar metabolism,bna01100:Metabolic pathways,
1162	A0A078HES6	alpha-L-arabinofuranosidase 1(LOC106389072)	Brassica napus	GO:0046373~L-arabinose metabolic process,		GO:0046556~alpha-L-arabinofuranosidase activity,	bna00520:Amino sugar and nucleotide sugar metabolism,bna01100:Metabolic pathways,
1163	A0A078HES6	alpha-L-arabinofuranosidase 1(LOC106434587)	Brassica napus	GO:0046373~L-arabinose metabolic process,		GO:0046556~alpha-L-arabinofuranosidase activity,	bna00520:Amino sugar and nucleotide sugar metabolism,bna01100:Metabolic pathways,
1164	A0A078HES6	alpha-L-arabinofuranosidase 1-like(LOC106353029)	Brassica napus	GO:0046373~L-arabinose metabolic process,		GO:0046556~alpha-L-arabinofuranosidase activity,	bna00520:Amino sugar and nucleotide sugar metabolism,bna01100:Metabolic pathways,
1165	A0A078FHK0	alpha-L-fucosidase 3(LOC106392281)	Brassica napus		GO:0016021~integral component of membrane,	GO:0016788~hydrolase activity, acting on ester bonds,
1166	A0A078H579	alpha-L-fucosidase 3-like(LOC106381130)	Brassica napus		GO:0016021~integral component of membrane,	GO:0016788~hydrolase activity, acting on ester bonds,
1167	A0A078FEH0	alpha-amylase 3, chloroplastic(LOC106405641)	Brassica napus	GO:0005975~carbohydrate metabolic process,		GO:0004556~alpha-amylase activity,GO:0005509~calcium ion binding,	bna00500:Starch and sucrose metabolism,bna01100:Metabolic pathways,bna01110:Biosynthesis of secondary metabolites,
1168	A0A078HPN4	alpha-amylase 3, chloroplastic(LOC106432554)	Brassica napus	GO:0005975~carbohydrate metabolic process,		GO:0004556~alpha-amylase activity,GO:0005509~calcium ion binding,	bna00500:Starch and sucrose metabolism,bna01100:Metabolic pathways,bna01110:Biosynthesis of secondary metabolites,
1169	A0A078HQ83	alpha-galactosidase 1(LOC106380533)	Brassica napus	GO:0005975~carbohydrate metabolic process,	GO:0009505~plant-type cell wall,	GO:0052692~raffinose alpha-galactosidase activity,	bna00052:Galactose metabolism,bna00561:Glycerolipid metabolism,bna00600:Sphingolipid metabolism,bna00603:Glycosphingolipid biosynthesis - globo and isoglobo series,bna01100:Metabolic pathways,
1170	A0A078JS97	alpha-galactosidase 1(LOC106384971)	Brassica napus	GO:0005975~carbohydrate metabolic process,	GO:0009505~plant-type cell wall,	GO:0052692~raffinose alpha-galactosidase activity,	bna00052:Galactose metabolism,bna00561:Glycerolipid metabolism,bna00600:Sphingolipid metabolism,bna00603:Glycosphingolipid biosynthesis - globo and isoglobo series,bna01100:Metabolic pathways,
1171	A0A078HQ83	alpha-galactosidase 1(LOC106396847)	Brassica napus	GO:0005975~carbohydrate metabolic process,	GO:0009505~plant-type cell wall,	GO:0052692~raffinose alpha-galactosidase activity,	bna00052:Galactose metabolism,bna00561:Glycerolipid metabolism,bna00600:Sphingolipid metabolism,bna00603:Glycosphingolipid biosynthesis - globo and isoglobo series,bna01100:Metabolic pathways,
1172	A0A078JS97	alpha-galactosidase 1-like(LOC111210464)	Brassica napus	GO:0005975~carbohydrate metabolic process,	GO:0009505~plant-type cell wall,	GO:0052692~raffinose alpha-galactosidase activity,	bna00052:Galactose metabolism,bna00561:Glycerolipid metabolism,bna00600:Sphingolipid metabolism,bna00603:Glycosphingolipid biosynthesis - globo and isoglobo series,bna01100:Metabolic pathways,
1173	A0A078GPG1	alpha-galactosidase 3(LOC106368090)	Brassica napus	GO:0005975~carbohydrate metabolic process,	GO:0009505~plant-type cell wall,	GO:0052692~raffinose alpha-galactosidase activity,	bna00052:Galactose metabolism,bna00561:Glycerolipid metabolism,bna00600:Sphingolipid metabolism,bna00603:Glycosphingolipid biosynthesis - globo and isoglobo series,bna01100:Metabolic pathways,
1174	A0A078I4C3	alpha-glucan phosphorylase 1(LOC106371101)	Brassica napus	GO:0005980~glycogen catabolic process,	GO:0005737~cytoplasm,	GO:0008184~glycogen phosphorylase activity,GO:0030170~pyridoxal phosphate binding,	bna00500:Starch and sucrose metabolism,bna01100:Metabolic pathways,bna01110:Biosynthesis of secondary metabolites,
1175	A0A078I4C3	alpha-glucan phosphorylase 1-like(LOC125580538)	Brassica napus	GO:0005980~glycogen catabolic process,	GO:0005737~cytoplasm,	GO:0008184~glycogen phosphorylase activity,GO:0030170~pyridoxal phosphate binding,	bna00500:Starch and sucrose metabolism,bna01100:Metabolic pathways,bna01110:Biosynthesis of secondary metabolites,
1176	A0A078I4C3	alpha-glucan phosphorylase 1-like(LOC125603715)	Brassica napus	GO:0005980~glycogen catabolic process,	GO:0005737~cytoplasm,	GO:0008184~glycogen phosphorylase activity,GO:0030170~pyridoxal phosphate binding,	bna00500:Starch and sucrose metabolism,bna01100:Metabolic pathways,bna01110:Biosynthesis of secondary metabolites,
1177	A0A078GA43	alternative NAD(P)H-ubiquinone oxidoreductase C1, chloroplastic/mitochondrial(LOC111212609)	Brassica napus	GO:0019646~aerobic electron transport chain,GO:0042372~phylloquinone biosynthetic process,	GO:0005737~cytoplasm,	GO:0003955~NAD(P)H dehydrogenase (quinone) activity,	bna00130:Ubiquinone and other terpenoid-quinone biosynthesis,bna01100:Metabolic pathways,bna01110:Biosynthesis of secondary metabolites,bna01240:Biosynthesis of cofactors,
1178	A0A078GDD8	amidase 1(LOC106377010)	Brassica napus				bna00330:Arginine and proline metabolism,bna00360:Phenylalanine metabolism,bna00380:Tryptophan metabolism,bna01100:Metabolic pathways,
1179	A0A078HX39	amidophosphoribosyltransferase 3, chloroplastic-like(LOC106438009)	Brassica napus	GO:0006164~purine nucleotide biosynthetic process,GO:0006189~'de novo' IMP biosynthetic process,GO:0009113~purine nucleobase biosynthetic process,GO:0009116~nucleoside metabolic process,	GO:0005737~cytoplasm,	GO:0004044~amidophosphoribosyltransferase activity,GO:0046872~metal ion binding,GO:0051536~iron-sulfur cluster binding,	bna00230:Purine metabolism,bna00250:Alanine, aspartate and glutamate metabolism,bna01100:Metabolic pathways,bna01110:Biosynthesis of secondary metabolites,
1180	A0A078HTK8	aminoacyl tRNA synthase complex-interacting multifunctional protein 1(LOC106368419)	Brassica napus			GO:0000049~tRNA binding,
1181	A0A078HTK8	aminoacyl tRNA synthase complex-interacting multifunctional protein 1(LOC106414934)	Brassica napus			GO:0000049~tRNA binding,
1182	A0A078J612	aminoacylase-1B-like(LOC106434002)	Brassica napus	GO:0006520~cellular amino acid metabolic process,	GO:0005737~cytoplasm,	GO:0004046~aminoacylase activity,	bna00220:Arginine biosynthesis,bna01100:Metabolic pathways,bna01110:Biosynthesis of secondary metabolites,bna01210:2-Oxocarboxylic acid metabolism,bna01230:Biosynthesis of amino acids,
1183	A0A078G8T8	aminoaldehyde dehydrogenase ALDH10A9, peroxisomal(LOC111197918)	Brassica napus			GO:0016620~oxidoreductase activity, acting on the aldehyde or oxo group of donors, NAD or NADP as acceptor,	bna00260:Glycine, serine and threonine metabolism,bna01100:Metabolic pathways,
1184	A0A078G8T8	aminoaldehyde dehydrogenase ALDH10A9, peroxisomal-like(LOC125584416)	Brassica napus			GO:0016620~oxidoreductase activity, acting on the aldehyde or oxo group of donors, NAD or NADP as acceptor,	bna00260:Glycine, serine and threonine metabolism,bna01100:Metabolic pathways,
1185	A0A078GRE2	aminopeptidase P2(LOC125609138)	Brassica napus			GO:0070006~metalloaminopeptidase activity,
1186	A0A078F0P0	ankyrin repeat and SAM domain-containing protein 6-like(LOC106389015)	Brassica napus
1187	A0A078HTI6	ankyrin repeat domain-containing protein 2A(LOC106348136)	Brassica napus	GO:0045036~protein targeting to chloroplast,	GO:0031359~integral component of chloroplast outer membrane,	GO:0030941~chloroplast targeting sequence binding,
1188	A0A078GHF5	ankyrin repeat domain-containing protein 2A(LOC106361278)	Brassica napus	GO:0045036~protein targeting to chloroplast,	GO:0031359~integral component of chloroplast outer membrane,	GO:0030941~chloroplast targeting sequence binding,
1189	A0A078HTI6	ankyrin repeat domain-containing protein 2A(LOC111214358)	Brassica napus	GO:0045036~protein targeting to chloroplast,	GO:0031359~integral component of chloroplast outer membrane,	GO:0030941~chloroplast targeting sequence binding,
1190	A0A078GI78	ankyrin repeat domain-containing protein 2B(LOC106447208)	Brassica napus	GO:0045036~protein targeting to chloroplast,	GO:0031359~integral component of chloroplast outer membrane,	GO:0030941~chloroplast targeting sequence binding,
1191	A0A078I3I2	ankyrin repeat domain-containing protein EMB506, chloroplastic(LOC106449605)	Brassica napus
1192	A0A078I3I2	ankyrin repeat domain-containing protein EMB506, chloroplastic-like(LOC125585542)	Brassica napus
1193	A0A078GJC2	anthranilate phosphoribosyltransferase, chloroplastic(LOC106426145)	Brassica napus	GO:0000162~tryptophan biosynthetic process,	GO:0005829~cytosol,	GO:0004048~anthranilate phosphoribosyltransferase activity,	bna00400:Phenylalanine, tyrosine and tryptophan biosynthesis,bna01100:Metabolic pathways,bna01110:Biosynthesis of secondary metabolites,bna01230:Biosynthesis of amino acids,
1194	A0A078G0R2	aquaporin PIP1-2(LOC106450864)	Brassica napus	GO:0009414~response to water deprivation,	GO:0005886~plasma membrane,GO:0016021~integral component of membrane,	GO:0015250~water channel activity,
1195	A0A078HJQ7	aquaporin PIP1-2(LOC106452190)	Brassica napus	GO:0009414~response to water deprivation,	GO:0005886~plasma membrane,GO:0016021~integral component of membrane,	GO:0015250~water channel activity,GO:0015267~channel activity,
1196	A0A078J2Z4	aquaporin PIP2-1(LOC106433954)	Brassica napus		GO:0005886~plasma membrane,GO:0016021~integral component of membrane,	GO:0015250~water channel activity,
1197	Q9XHG6	aquaporin PIP2-2-like(LOC106392705)	Brassica napus		GO:0005886~plasma membrane,GO:0016021~integral component of membrane,	GO:0015250~water channel activity,
1198	Q9XHG6	aquaporin PIP2-2-like(LOC106441064)	Brassica napus		GO:0005886~plasma membrane,GO:0016021~integral component of membrane,	GO:0015250~water channel activity,
1199	A0A078FX10	aquaporin PIP2-7(LOC106436084)	Brassica napus		GO:0005886~plasma membrane,GO:0016021~integral component of membrane,	GO:0015250~water channel activity,
1200	A0A078IUF9	aquaporin PIP2-7(LOC106452594)	Brassica napus		GO:0005886~plasma membrane,GO:0016021~integral component of membrane,	GO:0015250~water channel activity,
1201	A0A078FL45	aquaporin TIP1-2(LOC106349332)	Brassica napus		GO:0016021~integral component of membrane,	GO:0015250~water channel activity,
1202	A0A078HYJ1	arginine--tRNA ligase, chloroplastic/mitochondrial(LOC106411344)	Brassica napus	GO:0006420~arginyl-tRNA aminoacylation,	GO:0005737~cytoplasm,	GO:0004814~arginine-tRNA ligase activity,GO:0005524~ATP binding,	bna00970:Aminoacyl-tRNA biosynthesis,
1203	A0A078HYJ1	arginine--tRNA ligase, chloroplastic/mitochondrial(LOC106440880)	Brassica napus	GO:0006420~arginyl-tRNA aminoacylation,	GO:0005737~cytoplasm,	GO:0004814~arginine-tRNA ligase activity,GO:0005524~ATP binding,	bna00970:Aminoacyl-tRNA biosynthesis,
1204	A0A078FG86	argininosuccinate synthase, chloroplastic(LOC106410331)	Brassica napus	GO:0000050~urea cycle,GO:0000053~argininosuccinate metabolic process,GO:0006526~arginine biosynthetic process,	GO:0005737~cytoplasm,	GO:0004055~argininosuccinate synthase activity,GO:0005524~ATP binding,	bna00220:Arginine biosynthesis,bna00250:Alanine, aspartate and glutamate metabolism,bna01100:Metabolic pathways,bna01110:Biosynthesis of secondary metabolites,bna01230:Biosynthesis of amino acids,
1205	A0A078FG86	argininosuccinate synthase, chloroplastic-like(LOC106440771)	Brassica napus	GO:0000050~urea cycle,GO:0000053~argininosuccinate metabolic process,GO:0006526~arginine biosynthetic process,	GO:0005737~cytoplasm,	GO:0004055~argininosuccinate synthase activity,GO:0005524~ATP binding,	bna00220:Arginine biosynthesis,bna00250:Alanine, aspartate and glutamate metabolism,bna01100:Metabolic pathways,bna01110:Biosynthesis of secondary metabolites,bna01230:Biosynthesis of amino acids,
1206	A0A078HFK0	asparagine--tRNA ligase, chloroplastic/mitochondrial(LOC106381481)	Brassica napus	GO:0006421~asparaginyl-tRNA aminoacylation,	GO:0005739~mitochondrion,	GO:0003677~DNA binding,GO:0004816~asparagine-tRNA ligase activity,GO:0005524~ATP binding,	bna00970:Aminoacyl-tRNA biosynthesis,
1207	A0A078H4I7	asparagine--tRNA ligase, cytoplasmic 1(LOC106371467)	Brassica napus	GO:0006421~asparaginyl-tRNA aminoacylation,	GO:0005739~mitochondrion,	GO:0003677~DNA binding,GO:0004816~asparagine-tRNA ligase activity,GO:0005524~ATP binding,	bna00970:Aminoacyl-tRNA biosynthesis,
1208	A0A078FKE4	aspartate aminotransferase, chloroplastic(LOC106371888)	Brassica napus	GO:0006520~cellular amino acid metabolic process,GO:0009058~biosynthetic process,		GO:0004069~L-aspartate:2-oxoglutarate aminotransferase activity,GO:0030170~pyridoxal phosphate binding,	bna00220:Arginine biosynthesis,bna00250:Alanine, aspartate and glutamate metabolism,bna00270:Cysteine and methionine metabolism,bna00330:Arginine and proline metabolism,bna00350:Tyrosine metabolism,bna00360:Phenylalanine metabolism,bna00400:Phenylalanine, tyrosine and tryptophan biosynthesis,bna00950:Isoquinoline alkaloid biosynthesis,bna00960:Tropane, piperidine and pyridine alkaloid biosynthesi…
1209	A0A078FKE4	aspartate aminotransferase, chloroplastic(LOC125609243)	Brassica napus	GO:0006520~cellular amino acid metabolic process,GO:0009058~biosynthetic process,		GO:0004069~L-aspartate:2-oxoglutarate aminotransferase activity,GO:0030170~pyridoxal phosphate binding,	bna00220:Arginine biosynthesis,bna00250:Alanine, aspartate and glutamate metabolism,bna00270:Cysteine and methionine metabolism,bna00330:Arginine and proline metabolism,bna00350:Tyrosine metabolism,bna00360:Phenylalanine metabolism,bna00400:Phenylalanine, tyrosine and tryptophan biosynthesis,bna00950:Isoquinoline alkaloid biosynthesis,bna00960:Tropane, piperidine and pyridine alkaloid biosynthesi…
1210	A0A078FKE4	aspartate aminotransferase, chloroplastic-like(LOC106423385)	Brassica napus	GO:0006520~cellular amino acid metabolic process,GO:0009058~biosynthetic process,		GO:0004069~L-aspartate:2-oxoglutarate aminotransferase activity,GO:0030170~pyridoxal phosphate binding,	bna00220:Arginine biosynthesis,bna00250:Alanine, aspartate and glutamate metabolism,bna00270:Cysteine and methionine metabolism,bna00330:Arginine and proline metabolism,bna00350:Tyrosine metabolism,bna00360:Phenylalanine metabolism,bna00400:Phenylalanine, tyrosine and tryptophan biosynthesis,bna00950:Isoquinoline alkaloid biosynthesis,bna00960:Tropane, piperidine and pyridine alkaloid biosynthesi…
1211	A0A078FKE4	aspartate aminotransferase, chloroplastic-like(LOC106453582)	Brassica napus	GO:0006520~cellular amino acid metabolic process,GO:0009058~biosynthetic process,		GO:0004069~L-aspartate:2-oxoglutarate aminotransferase activity,GO:0030170~pyridoxal phosphate binding,	bna00220:Arginine biosynthesis,bna00250:Alanine, aspartate and glutamate metabolism,bna00270:Cysteine and methionine metabolism,bna00330:Arginine and proline metabolism,bna00350:Tyrosine metabolism,bna00360:Phenylalanine metabolism,bna00400:Phenylalanine, tyrosine and tryptophan biosynthesis,bna00950:Isoquinoline alkaloid biosynthesis,bna00960:Tropane, piperidine and pyridine alkaloid biosynthesi…
1212	A0A078HWZ7	aspartate aminotransferase, cytoplasmic isozyme 1(LOC106380752)	Brassica napus	GO:0006520~cellular amino acid metabolic process,GO:0009058~biosynthetic process,	GO:0005739~mitochondrion,	GO:0004069~L-aspartate:2-oxoglutarate aminotransferase activity,GO:0030170~pyridoxal phosphate binding,	bna00220:Arginine biosynthesis,bna00250:Alanine, aspartate and glutamate metabolism,bna00270:Cysteine and methionine metabolism,bna00330:Arginine and proline metabolism,bna00350:Tyrosine metabolism,bna00360:Phenylalanine metabolism,bna00400:Phenylalanine, tyrosine and tryptophan biosynthesis,bna00710:Carbon fixation in photosynthetic organisms,bna00950:Isoquinoline alkaloid biosynthesis,bna00960:…
1213	A0A078J784	aspartate aminotransferase, mitochondrial(LOC106348365)	Brassica napus	GO:0006520~cellular amino acid metabolic process,GO:0009058~biosynthetic process,	GO:0005739~mitochondrion,	GO:0004069~L-aspartate:2-oxoglutarate aminotransferase activity,GO:0030170~pyridoxal phosphate binding,	bna00220:Arginine biosynthesis,bna00250:Alanine, aspartate and glutamate metabolism,bna00270:Cysteine and methionine metabolism,bna00330:Arginine and proline metabolism,bna00350:Tyrosine metabolism,bna00360:Phenylalanine metabolism,bna00400:Phenylalanine, tyrosine and tryptophan biosynthesis,bna00710:Carbon fixation in photosynthetic organisms,bna00950:Isoquinoline alkaloid biosynthesis,bna00960:…
1214	A0A078GUB6	aspartate--tRNA ligase 2, cytoplasmic-like(LOC106354716)	Brassica napus	GO:0006422~aspartyl-tRNA aminoacylation,	GO:0005829~cytosol,GO:0017101~aminoacyl-tRNA synthetase multienzyme complex,	GO:0003677~DNA binding,GO:0003723~RNA binding,GO:0004815~aspartate-tRNA ligase activity,GO:0005524~ATP binding,	bna00970:Aminoacyl-tRNA biosynthesis,
1215	A0A078GUB6	aspartate--tRNA ligase 2, cytoplasmic-like(LOC106383936)	Brassica napus	GO:0006422~aspartyl-tRNA aminoacylation,	GO:0005829~cytosol,GO:0017101~aminoacyl-tRNA synthetase multienzyme complex,	GO:0003677~DNA binding,GO:0003723~RNA binding,GO:0004815~aspartate-tRNA ligase activity,GO:0005524~ATP binding,	bna00970:Aminoacyl-tRNA biosynthesis,
1216	A0A078I5V9	aspartate-semialdehyde dehydrogenase(LOC106362122)	Brassica napus	GO:0009086~methionine biosynthetic process,GO:0009088~threonine biosynthetic process,GO:0009089~lysine biosynthetic process via diaminopimelate,GO:0009097~isoleucine biosynthetic process,		GO:0004073~aspartate-semialdehyde dehydrogenase activity,GO:0046983~protein dimerization activity,GO:0050661~NADP binding,GO:0051287~NAD binding,	bna00260:Glycine, serine and threonine metabolism,bna00261:Monobactam biosynthesis,bna00270:Cysteine and methionine metabolism,bna00300:Lysine biosynthesis,bna01100:Metabolic pathways,bna01110:Biosynthesis of secondary metabolites,bna01210:2-Oxocarboxylic acid metabolism,bna01230:Biosynthesis of amino acids,
1217	A0A078I5V9	aspartate-semialdehyde dehydrogenase(LOC106402271)	Brassica napus	GO:0009086~methionine biosynthetic process,GO:0009088~threonine biosynthetic process,GO:0009089~lysine biosynthetic process via diaminopimelate,GO:0009097~isoleucine biosynthetic process,		GO:0004073~aspartate-semialdehyde dehydrogenase activity,GO:0046983~protein dimerization activity,GO:0050661~NADP binding,GO:0051287~NAD binding,	bna00260:Glycine, serine and threonine metabolism,bna00261:Monobactam biosynthesis,bna00270:Cysteine and methionine metabolism,bna00300:Lysine biosynthesis,bna01100:Metabolic pathways,bna01110:Biosynthesis of secondary metabolites,bna01210:2-Oxocarboxylic acid metabolism,bna01230:Biosynthesis of amino acids,
1218	A0A078I5V9	aspartate-semialdehyde dehydrogenase-like(LOC106346612)	Brassica napus	GO:0009086~methionine biosynthetic process,GO:0009088~threonine biosynthetic process,GO:0009089~lysine biosynthetic process via diaminopimelate,GO:0009097~isoleucine biosynthetic process,		GO:0004073~aspartate-semialdehyde dehydrogenase activity,GO:0046983~protein dimerization activity,GO:0050661~NADP binding,GO:0051287~NAD binding,	bna00260:Glycine, serine and threonine metabolism,bna00261:Monobactam biosynthesis,bna00270:Cysteine and methionine metabolism,bna00300:Lysine biosynthesis,bna01100:Metabolic pathways,bna01110:Biosynthesis of secondary metabolites,bna01210:2-Oxocarboxylic acid metabolism,bna01230:Biosynthesis of amino acids,
1219	A0A078I5V9	aspartate-semialdehyde dehydrogenase-like(LOC106382317)	Brassica napus	GO:0009086~methionine biosynthetic process,GO:0009088~threonine biosynthetic process,GO:0009089~lysine biosynthetic process via diaminopimelate,GO:0009097~isoleucine biosynthetic process,		GO:0004073~aspartate-semialdehyde dehydrogenase activity,GO:0046983~protein dimerization activity,GO:0050661~NADP binding,GO:0051287~NAD binding,	bna00260:Glycine, serine and threonine metabolism,bna00261:Monobactam biosynthesis,bna00270:Cysteine and methionine metabolism,bna00300:Lysine biosynthesis,bna01100:Metabolic pathways,bna01110:Biosynthesis of secondary metabolites,bna01210:2-Oxocarboxylic acid metabolism,bna01230:Biosynthesis of amino acids,
1220	Q39311	aspartic proteinase A1(LOC106415098)	Brassica napus	GO:0006629~lipid metabolic process,		GO:0004190~aspartic-type endopeptidase activity,
1221	Q39311	aspartic proteinase A1(LOC106435833)	Brassica napus	GO:0006629~lipid metabolic process,		GO:0004190~aspartic-type endopeptidase activity,
1222	A0A078H0T5	aspartyl protease AED3(LOC106362378)	Brassica napus			GO:0004190~aspartic-type endopeptidase activity,
1223	A0A078FJM7	aspartyl protease AED3(LOC106431380)	Brassica napus			GO:0004190~aspartic-type endopeptidase activity,
1224	A0A078G2D0	aspartyl protease AED3(LOC106453135)	Brassica napus			GO:0004190~aspartic-type endopeptidase activity,
1225	A0A078J712	aspartyl protease AED3-like(LOC106412178)	Brassica napus			GO:0004190~aspartic-type endopeptidase activity,
1226	A0A078J712	aspartyl protease AED3-like(LOC106419485)	Brassica napus			GO:0004190~aspartic-type endopeptidase activity,
1227	A0A078J712	aspartyl protease AED3-like(LOC106429410)	Brassica napus			GO:0004190~aspartic-type endopeptidase activity,
1228	A0A078J712	aspartyl protease AED3-like(LOC106446100)	Brassica napus			GO:0004190~aspartic-type endopeptidase activity,
1229	A0A078FQQ3	aspartyl protease family protein 2(LOC106401448)	Brassica napus			GO:0004190~aspartic-type endopeptidase activity,
1230	A0A078GI99	aspartyl protease family protein 2(LOC106433936)	Brassica napus			GO:0004190~aspartic-type endopeptidase activity,
1231	A0A078HU28	assimilatory sulfite reductase (ferredoxin), chloroplastic(LOC106381186)	Brassica napus	GO:0000103~sulfate assimilation,	GO:0009337~sulfite reductase complex (NADPH),GO:0009570~chloroplast stroma,GO:0042644~chloroplast nucleoid,	GO:0016002~sulfite reductase activity,GO:0020037~heme binding,GO:0046872~metal ion binding,GO:0050311~sulfite reductase (ferredoxin) activity,GO:0051539~4 iron, 4 sulfur cluster binding,	bna00920:Sulfur metabolism,bna01100:Metabolic pathways,
1232	A0A078I6V6	assimilatory sulfite reductase (ferredoxin), chloroplastic(LOC106433114)	Brassica napus	GO:0000103~sulfate assimilation,	GO:0009337~sulfite reductase complex (NADPH),GO:0009570~chloroplast stroma,GO:0042644~chloroplast nucleoid,	GO:0016002~sulfite reductase activity,GO:0020037~heme binding,GO:0046872~metal ion binding,GO:0050311~sulfite reductase (ferredoxin) activity,GO:0051539~4 iron, 4 sulfur cluster binding,	bna00920:Sulfur metabolism,bna01100:Metabolic pathways,
1233	A0A078HU28	assimilatory sulfite reductase (ferredoxin), chloroplastic(LOC106434585)	Brassica napus	GO:0000103~sulfate assimilation,	GO:0009337~sulfite reductase complex (NADPH),GO:0009570~chloroplast stroma,GO:0042644~chloroplast nucleoid,	GO:0016002~sulfite reductase activity,GO:0020037~heme binding,GO:0046872~metal ion binding,GO:0050311~sulfite reductase (ferredoxin) activity,GO:0051539~4 iron, 4 sulfur cluster binding,	bna00920:Sulfur metabolism,bna01100:Metabolic pathways,
1234	A0A078HBX3	bark storage protein A(LOC106441932)	Brassica napus	GO:0009116~nucleoside metabolic process,		GO:0003824~catalytic activity,
1235	A0A078H9E2	bark storage protein A(LOC106441936)	Brassica napus	GO:0009116~nucleoside metabolic process,		GO:0003824~catalytic activity,
1236	A0A078F7I4	basic blue protein(LOC111214172)	Brassica napus		GO:0046658~anchored component of plasma membrane,	GO:0009055~electron carrier activity,
1237	A0A078F7I4	basic blue protein-like(LOC125596216)	Brassica napus		GO:0046658~anchored component of plasma membrane,	GO:0009055~electron carrier activity,
1238	A0A078G3C7	basic transcription factor 3(LOC106427168)	Brassica napus		GO:0005829~cytosol,GO:0005854~nascent polypeptide-associated complex,GO:0042788~polysomal ribosome,
1239	A0A078IRE8	berberine bridge enzyme-like 16(LOC106396176)	Brassica napus		GO:0005576~extracellular region,	GO:0016491~oxidoreductase activity,GO:0071949~FAD binding,
1240	A0A078H1R6	berberine bridge enzyme-like 19(LOC106389874)	Brassica napus		GO:0005576~extracellular region,	GO:0016491~oxidoreductase activity,GO:0071949~FAD binding,
1241	A0A078GU87	beta carbonic anhydrase 1, chloroplastic-like(LOC106375309)	Brassica napus	GO:0015976~carbon utilization,		GO:0004089~carbonate dehydratase activity,GO:0008270~zinc ion binding,	bna00910:Nitrogen metabolism,bna01100:Metabolic pathways,
1242	A0A078IYJ4	beta carbonic anhydrase 4(LOC106394675)	Brassica napus	GO:0015976~carbon utilization,		GO:0004089~carbonate dehydratase activity,GO:0008270~zinc ion binding,	bna00910:Nitrogen metabolism,bna01100:Metabolic pathways,
1243	A0A078J2S3	beta carbonic anhydrase 4(LOC106418601)	Brassica napus	GO:0015976~carbon utilization,		GO:0004089~carbonate dehydratase activity,GO:0008270~zinc ion binding,	bna00910:Nitrogen metabolism,bna01100:Metabolic pathways,
1244	A0A078GT28	beta carbonic anhydrase 5, chloroplastic(LOC106361095)	Brassica napus	GO:0015976~carbon utilization,		GO:0004089~carbonate dehydratase activity,GO:0008270~zinc ion binding,	bna00910:Nitrogen metabolism,bna01100:Metabolic pathways,
1245	A0A078IKF2	beta-D-glucopyranosyl abscisate beta-glucosidase(LOC106445716)	Brassica napus	GO:0005975~carbohydrate metabolic process,GO:0009651~response to salt stress,GO:0019762~glucosinolate catabolic process,	GO:0005773~vacuole,	GO:0008422~beta-glucosidase activity,GO:0019137~thioglucosidase activity,
1246	A0A078IKF2	beta-D-glucopyranosyl abscisate beta-glucosidase-like(LOC106406209)	Brassica napus	GO:0005975~carbohydrate metabolic process,GO:0009651~response to salt stress,GO:0019762~glucosinolate catabolic process,	GO:0005773~vacuole,	GO:0008422~beta-glucosidase activity,GO:0019137~thioglucosidase activity,
1247	A0A078IKF2	beta-D-glucopyranosyl abscisate beta-glucosidase-like(LOC125609492)	Brassica napus	GO:0005975~carbohydrate metabolic process,GO:0009651~response to salt stress,GO:0019762~glucosinolate catabolic process,	GO:0005773~vacuole,	GO:0008422~beta-glucosidase activity,GO:0019137~thioglucosidase activity,
1248	A0A078HAP6	beta-D-xylosidase 1(LOC106403034)	Brassica napus	GO:0031222~arabinan catabolic process,GO:0045493~xylan catabolic process,	GO:0005576~extracellular region,	GO:0009044~xylan 1,4-beta-xylosidase activity,GO:0046556~alpha-L-arabinofuranosidase activity,
1249	A0A078FW97	beta-D-xylosidase 4(LOC106366244)	Brassica napus	GO:0031222~arabinan catabolic process,GO:0045493~xylan catabolic process,	GO:0005576~extracellular region,	GO:0009044~xylan 1,4-beta-xylosidase activity,GO:0046556~alpha-L-arabinofuranosidase activity,	bna00520:Amino sugar and nucleotide sugar metabolism,bna01100:Metabolic pathways,
1250	A0A078FW97	beta-D-xylosidase 4(LOC106403259)	Brassica napus	GO:0031222~arabinan catabolic process,GO:0045493~xylan catabolic process,	GO:0005576~extracellular region,	GO:0009044~xylan 1,4-beta-xylosidase activity,GO:0046556~alpha-L-arabinofuranosidase activity,	bna00520:Amino sugar and nucleotide sugar metabolism,bna01100:Metabolic pathways,
1251	A0A078FW97	beta-D-xylosidase 4-like(LOC106371739)	Brassica napus	GO:0031222~arabinan catabolic process,GO:0045493~xylan catabolic process,	GO:0005576~extracellular region,	GO:0009044~xylan 1,4-beta-xylosidase activity,GO:0046556~alpha-L-arabinofuranosidase activity,	bna00520:Amino sugar and nucleotide sugar metabolism,bna01100:Metabolic pathways,
1252	A0A078FJS2	beta-adaptin-like protein B(LOC106446296)	Brassica napus	GO:0006886~intracellular protein transport,GO:0016192~vesicle-mediated transport,	GO:0030131~clathrin adaptor complex,	GO:0030276~clathrin binding,
1253	A0A078I6T1	beta-amylase 1, chloroplastic(LOC106452475)	Brassica napus	GO:0000272~polysaccharide catabolic process,		GO:0016161~beta-amylase activity,	bna00500:Starch and sucrose metabolism,bna01100:Metabolic pathways,bna01110:Biosynthesis of secondary metabolites,
1254	A0A078FCA1	beta-amylase 3, chloroplastic(LOC106445054)	Brassica napus	GO:0000272~polysaccharide catabolic process,		GO:0016161~beta-amylase activity,	bna00500:Starch and sucrose metabolism,bna01100:Metabolic pathways,bna01110:Biosynthesis of secondary metabolites,
1255	A0A078HI09	beta-fructofuranosidase, insoluble isoenzyme CWINV1(LOC106351119)	Brassica napus	GO:0005975~carbohydrate metabolic process,		GO:0004553~hydrolase activity, hydrolyzing O-glycosyl compounds,	bna00052:Galactose metabolism,bna00500:Starch and sucrose metabolism,bna01100:Metabolic pathways,bna01110:Biosynthesis of secondary metabolites,
1256	A0A078I0Z1	beta-galactosidase 10(LOC106347939)	Brassica napus	GO:0005975~carbohydrate metabolic process,	GO:0005773~vacuole,GO:0048046~apoplast,	GO:0004565~beta-galactosidase activity,
1257	A0A078FS66	beta-galactosidase 8(LOC111213409)	Brassica napus	GO:0005975~carbohydrate metabolic process,	GO:0005773~vacuole,GO:0048046~apoplast,	GO:0004565~beta-galactosidase activity,GO:0030246~carbohydrate binding,
1258	A0A078HIJ6	beta-glucosidase 42(LOC106346577)	Brassica napus	GO:0030245~cellulose catabolic process,	GO:0005773~vacuole,	GO:0008422~beta-glucosidase activity,GO:0019137~thioglucosidase activity,GO:0102483~scopolin beta-glucosidase activity,	bna00460:Cyanoamino acid metabolism,bna00500:Starch and sucrose metabolism,bna00999:Biosynthesis of various plant secondary metabolites,bna01100:Metabolic pathways,bna01110:Biosynthesis of secondary metabolites,
1259	A0A078HIJ6	beta-glucosidase 42(LOC106411064)	Brassica napus	GO:0030245~cellulose catabolic process,	GO:0005773~vacuole,	GO:0008422~beta-glucosidase activity,GO:0019137~thioglucosidase activity,GO:0102483~scopolin beta-glucosidase activity,	bna00460:Cyanoamino acid metabolism,bna00500:Starch and sucrose metabolism,bna00999:Biosynthesis of various plant secondary metabolites,bna01100:Metabolic pathways,bna01110:Biosynthesis of secondary metabolites,
1260	A0A078HIJ6	beta-glucosidase 42-like(LOC125594292)	Brassica napus	GO:0030245~cellulose catabolic process,	GO:0005773~vacuole,	GO:0008422~beta-glucosidase activity,GO:0019137~thioglucosidase activity,GO:0102483~scopolin beta-glucosidase activity,	bna00460:Cyanoamino acid metabolism,bna00500:Starch and sucrose metabolism,bna00999:Biosynthesis of various plant secondary metabolites,bna01100:Metabolic pathways,bna01110:Biosynthesis of secondary metabolites,
1261	A0A078FVQ1	beta-glucosidase 44(LOC106389053)	Brassica napus	GO:0005975~carbohydrate metabolic process,	GO:0005773~vacuole,	GO:0008422~beta-glucosidase activity,GO:0019137~thioglucosidase activity,	bna00460:Cyanoamino acid metabolism,bna00500:Starch and sucrose metabolism,bna00999:Biosynthesis of various plant secondary metabolites,bna01100:Metabolic pathways,bna01110:Biosynthesis of secondary metabolites,
1262	A0A078F3L6	beta-glucosidase BoGH3B(LOC106425725)	Brassica napus	GO:0009251~glucan catabolic process,	GO:0005576~extracellular region,	GO:0008422~beta-glucosidase activity,	bna00460:Cyanoamino acid metabolism,bna00500:Starch and sucrose metabolism,bna00999:Biosynthesis of various plant secondary metabolites,bna01100:Metabolic pathways,bna01110:Biosynthesis of secondary metabolites,
1263	A0A078FDB8	beta-hexosaminidase 2(LOC106420150)	Brassica napus	GO:0005975~carbohydrate metabolic process,GO:0030203~glycosaminoglycan metabolic process,	GO:0016020~membrane,	GO:0004563~beta-N-acetylhexosaminidase activity,	bna00511:Other glycan degradation,bna00513:Various types of N-glycan biosynthesis,bna00520:Amino sugar and nucleotide sugar metabolism,bna00531:Glycosaminoglycan degradation,bna00600:Sphingolipid metabolism,bna00603:Glycosphingolipid biosynthesis - globo and isoglobo series,bna00604:Glycosphingolipid biosynthesis - ganglio series,bna01100:Metabolic pathways,
1264	A0A078F247	beta-hexosaminidase 3(LOC106426280)	Brassica napus	GO:0005975~carbohydrate metabolic process,GO:0030203~glycosaminoglycan metabolic process,	GO:0016020~membrane,	GO:0004563~beta-N-acetylhexosaminidase activity,	bna00511:Other glycan degradation,bna00513:Various types of N-glycan biosynthesis,bna00520:Amino sugar and nucleotide sugar metabolism,bna00531:Glycosaminoglycan degradation,bna00600:Sphingolipid metabolism,bna00603:Glycosphingolipid biosynthesis - globo and isoglobo series,bna00604:Glycosphingolipid biosynthesis - ganglio series,bna01100:Metabolic pathways,
1265	A0A078GMX3	beta-ketoacyl-[acyl-carrier-protein] synthase I(BnaA06g13360D)	Brassica napus	GO:0006633~fatty acid biosynthetic process,		GO:0004315~3-oxoacyl-[acyl-carrier-protein] synthase activity,
1266	A0A078G8T8	betaine aldehyde dehydrogenase 2, mitochondrial(LOC106445261)	Brassica napus			GO:0016620~oxidoreductase activity, acting on the aldehyde or oxo group of donors, NAD or NADP as acceptor,	bna00260:Glycine, serine and threonine metabolism,bna01100:Metabolic pathways,
1267	A0A078IFI4	bifunctional D-cysteine desulfhydrase/1-aminocyclopropane-1-carboxylate deaminase, mitochondrial(LOC106406306)	Brassica napus	GO:0008152~metabolic process,		GO:0019148~D-cysteine desulfhydrase activity,	bna00270:Cysteine and methionine metabolism,bna00470:D-Amino acid metabolism,bna01100:Metabolic pathways,
1268	A0A078I1G7	bifunctional L-3-cyanoalanine synthase/cysteine synthase C1, mitochondrial(LOC106396803)	Brassica napus	GO:0006535~cysteine biosynthetic process from serine,GO:0019344~cysteine biosynthetic process,	GO:0005737~cytoplasm,	GO:0004124~cysteine synthase activity,	bna00270:Cysteine and methionine metabolism,bna00460:Cyanoamino acid metabolism,bna00920:Sulfur metabolism,bna01100:Metabolic pathways,bna01110:Biosynthesis of secondary metabolites,bna01200:Carbon metabolism,bna01230:Biosynthesis of amino acids,
1269	A0A078G3M4	bifunctional UDP-glucose 4-epimerase and UDP-xylose 4-epimerase 1(LOC106362044)	Brassica napus	GO:0006012~galactose metabolic process,GO:0006364~rRNA processing,	GO:0005829~cytosol,	GO:0003723~RNA binding,GO:0003978~UDP-glucose 4-epimerase activity,	bna00052:Galactose metabolism,bna00520:Amino sugar and nucleotide sugar metabolism,bna01100:Metabolic pathways,bna01250:Biosynthesis of nucleotide sugars,
1270	A0A078G3M4	bifunctional UDP-glucose 4-epimerase and UDP-xylose 4-epimerase 1(LOC106433599)	Brassica napus	GO:0006012~galactose metabolic process,GO:0006364~rRNA processing,	GO:0005829~cytosol,	GO:0003723~RNA binding,GO:0003978~UDP-glucose 4-epimerase activity,	bna00052:Galactose metabolism,bna00520:Amino sugar and nucleotide sugar metabolism,bna01100:Metabolic pathways,bna01250:Biosynthesis of nucleotide sugars,
1271	A0A078JRE8	bifunctional UDP-glucose 4-epimerase and UDP-xylose 4-epimerase 1(LOC106445565)	Brassica napus	GO:0006012~galactose metabolic process,GO:0006364~rRNA processing,	GO:0005829~cytosol,	GO:0003723~RNA binding,GO:0003978~UDP-glucose 4-epimerase activity,	bna00052:Galactose metabolism,bna00520:Amino sugar and nucleotide sugar metabolism,bna01100:Metabolic pathways,bna01250:Biosynthesis of nucleotide sugars,
1272	A0A078G3M4	bifunctional UDP-glucose 4-epimerase and UDP-xylose 4-epimerase 1-like(LOC106382378)	Brassica napus	GO:0006012~galactose metabolic process,GO:0006364~rRNA processing,	GO:0005829~cytosol,	GO:0003723~RNA binding,GO:0003978~UDP-glucose 4-epimerase activity,	bna00052:Galactose metabolism,bna00520:Amino sugar and nucleotide sugar metabolism,bna01100:Metabolic pathways,bna01250:Biosynthesis of nucleotide sugars,
1273	A0A078FUD3	bifunctional aspartokinase/homoserine dehydrogenase 1(LOC106421356)	Brassica napus	GO:0009067~aspartate family amino acid biosynthetic process,GO:0009086~methionine biosynthetic process,GO:0009088~threonine biosynthetic process,GO:0009090~homoserine biosynthetic process,GO:0009097~isoleucine biosynthetic process,		GO:0004072~aspartate kinase activity,GO:0004412~homoserine dehydrogenase activity,GO:0050661~NADP binding,
1274	A0A078IKQ3	bifunctional aspartokinase/homoserine dehydrogenase 1, chloroplastic(LOC106366709)	Brassica napus	GO:0009067~aspartate family amino acid biosynthetic process,GO:0009086~methionine biosynthetic process,GO:0009088~threonine biosynthetic process,GO:0009089~lysine biosynthetic process via diaminopimelate,GO:0009090~homoserine biosynthetic process,	GO:0009570~chloroplast stroma,	GO:0004072~aspartate kinase activity,GO:0004412~homoserine dehydrogenase activity,GO:0005524~ATP binding,GO:0050661~NADP binding,	bna00260:Glycine, serine and threonine metabolism,bna00261:Monobactam biosynthesis,bna00270:Cysteine and methionine metabolism,bna00300:Lysine biosynthesis,bna01100:Metabolic pathways,bna01110:Biosynthesis of secondary metabolites,bna01230:Biosynthesis of amino acids,
1275	A0A078J733	bifunctional aspartokinase/homoserine dehydrogenase 2, chloroplastic(LOC106437630)	Brassica napus	GO:0009067~aspartate family amino acid biosynthetic process,GO:0009086~methionine biosynthetic process,GO:0009088~threonine biosynthetic process,GO:0009089~lysine biosynthetic process via diaminopimelate,GO:0009090~homoserine biosynthetic process,	GO:0009570~chloroplast stroma,	GO:0004072~aspartate kinase activity,GO:0004412~homoserine dehydrogenase activity,GO:0005524~ATP binding,GO:0050661~NADP binding,	bna00260:Glycine, serine and threonine metabolism,bna00261:Monobactam biosynthesis,bna00270:Cysteine and methionine metabolism,bna00300:Lysine biosynthesis,bna01100:Metabolic pathways,bna01110:Biosynthesis of secondary metabolites,bna01230:Biosynthesis of amino acids,
1276	A0A078I6F8	bifunctional dTDP-4-dehydrorhamnose 3,5-epimerase/dTDP-4-dehydrorhamnose reductase(LOC106430227)	Brassica napus	GO:0010253~UDP-rhamnose biosynthetic process,GO:0019305~dTDP-rhamnose biosynthetic process,		GO:0008830~dTDP-4-dehydrorhamnose 3,5-epimerase activity,GO:0008831~dTDP-4-dehydrorhamnose reductase activity,GO:0016616~oxidoreductase activity, acting on the CH-OH group of donors, NAD or NADP as acceptor,	bna00520:Amino sugar and nucleotide sugar metabolism,bna01100:Metabolic pathways,bna01110:Biosynthesis of secondary metabolites,bna01250:Biosynthesis of nucleotide sugars,
1277	A0A078IDW8	bifunctional epoxide hydrolase 2-like(LOC106401399)	Brassica napus			GO:0016787~hydrolase activity,
1278	A0A078F3X2	bifunctional monothiol glutaredoxin-S16, chloroplastic(LOC106438158)	Brassica napus		GO:0005759~mitochondrial matrix,	GO:0046872~metal ion binding,GO:0051536~iron-sulfur cluster binding,GO:0097573~glutathione oxidoreductase activity,
1279	A0A078F3R0	bifunctional nitrilase/nitrile hydratase NIT4(LOC106384710)	Brassica napus	GO:0006807~nitrogen compound metabolic process,GO:0051410~detoxification of nitrogen compound,		GO:0000257~nitrilase activity,GO:0018822~nitrile hydratase activity,GO:0047427~cyanoalanine nitrilase activity,	bna00460:Cyanoamino acid metabolism,bna01100:Metabolic pathways,bna01110:Biosynthesis of secondary metabolites,
1280	A0A078F3R0	bifunctional nitrilase/nitrile hydratase NIT4(LOC106427339)	Brassica napus	GO:0006807~nitrogen compound metabolic process,GO:0051410~detoxification of nitrogen compound,		GO:0000257~nitrilase activity,GO:0018822~nitrile hydratase activity,GO:0047427~cyanoalanine nitrilase activity,	bna00460:Cyanoamino acid metabolism,bna01100:Metabolic pathways,bna01110:Biosynthesis of secondary metabolites,
1281	A0A078HWF2	bifunctional protein FolD 2(LOC106435403)	Brassica napus	GO:0035999~tetrahydrofolate interconversion,	GO:0005829~cytosol,	GO:0004477~methenyltetrahydrofolate cyclohydrolase activity,GO:0004488~methylenetetrahydrofolate dehydrogenase (NADP+) activity,
1282	A0A078F5W3	bifunctional protein FolD 2(LOC106452393)	Brassica napus	GO:0035999~tetrahydrofolate interconversion,	GO:0005829~cytosol,	GO:0004477~methenyltetrahydrofolate cyclohydrolase activity,GO:0004488~methylenetetrahydrofolate dehydrogenase (NADP+) activity,
1283	A0A078H1K3	bifunctional purine biosynthesis protein PurH(LOC106441197)	Brassica napus	GO:0006189~'de novo' IMP biosynthetic process,	GO:0005829~cytosol,	GO:0003937~IMP cyclohydrolase activity,GO:0004643~phosphoribosylaminoimidazolecarboxamide formyltransferase activity,	bna00230:Purine metabolism,bna00670:One carbon pool by folate,bna01100:Metabolic pathways,bna01110:Biosynthesis of secondary metabolites,
1284	A0A078H1K3	bifunctional purine biosynthesis protein PurH-like(LOC125574958)	Brassica napus	GO:0006189~'de novo' IMP biosynthetic process,	GO:0005829~cytosol,	GO:0003937~IMP cyclohydrolase activity,GO:0004643~phosphoribosylaminoimidazolecarboxamide formyltransferase activity,	bna00230:Purine metabolism,bna00670:One carbon pool by folate,bna01100:Metabolic pathways,bna01110:Biosynthesis of secondary metabolites,
1285	A0A078H1K3	bifunctional purine biosynthesis protein PurH-like(LOC125594752)	Brassica napus	GO:0006189~'de novo' IMP biosynthetic process,	GO:0005829~cytosol,	GO:0003937~IMP cyclohydrolase activity,GO:0004643~phosphoribosylaminoimidazolecarboxamide formyltransferase activity,	bna00230:Purine metabolism,bna00670:One carbon pool by folate,bna01100:Metabolic pathways,bna01110:Biosynthesis of secondary metabolites,
1286	A0A078H1K3	bifunctional purine biosynthesis protein PurH-like(LOC125600526)	Brassica napus	GO:0006189~'de novo' IMP biosynthetic process,	GO:0005829~cytosol,	GO:0003937~IMP cyclohydrolase activity,GO:0004643~phosphoribosylaminoimidazolecarboxamide formyltransferase activity,	bna00230:Purine metabolism,bna00670:One carbon pool by folate,bna01100:Metabolic pathways,bna01110:Biosynthesis of secondary metabolites,
1287	A0A078FHD3	bifunctional purple acid phosphatase 26(LOC106390905)	Brassica napus	GO:0006950~response to stress,		GO:0003993~acid phosphatase activity,GO:0046872~metal ion binding,
1288	A0A078G0A1	bifunctional riboflavin biosynthesis protein RIBA 1, chloroplastic(LOC106357647)	Brassica napus	GO:0009231~riboflavin biosynthetic process,	GO:0009507~chloroplast,	GO:0003935~GTP cyclohydrolase II activity,GO:0005525~GTP binding,GO:0008686~3,4-dihydroxy-2-butanone-4-phosphate synthase activity,GO:0046872~metal ion binding,	bna00740:Riboflavin metabolism,bna00790:Folate biosynthesis,bna01100:Metabolic pathways,bna01110:Biosynthesis of secondary metabolites,bna01240:Biosynthesis of cofactors,
1289	A0A078G0A1	bifunctional riboflavin biosynthesis protein RIBA 1, chloroplastic(LOC106366252)	Brassica napus	GO:0009231~riboflavin biosynthetic process,	GO:0009507~chloroplast,	GO:0003935~GTP cyclohydrolase II activity,GO:0005525~GTP binding,GO:0008686~3,4-dihydroxy-2-butanone-4-phosphate synthase activity,GO:0046872~metal ion binding,	bna00740:Riboflavin metabolism,bna00790:Folate biosynthesis,bna01100:Metabolic pathways,bna01110:Biosynthesis of secondary metabolites,bna01240:Biosynthesis of cofactors,
1290	A0A078GRH2	biotin carboxyl carrier protein of acetyl-CoA carboxylase(LOC106368105)	Brassica napus
1291	A0A078GRH2	biotin carboxyl carrier protein of acetyl-CoA carboxylase(LOC106432278)	Brassica napus
1292	A0A078HBR4	biotin carboxylase(BnaA09g48250D)	Brassica napus		GO:0016021~integral component of membrane,	GO:0003989~acetyl-CoA carboxylase activity,GO:0004075~biotin carboxylase activity,GO:0005524~ATP binding,GO:0046872~metal ion binding,
1293	A0A078IR76	caffeoyl-CoA O-methyltransferase 1(LOC106361078)	Brassica napus	GO:0032259~methylation,		GO:0008171~O-methyltransferase activity,GO:0008757~S-adenosylmethionine-dependent methyltransferase activity,	bna00940:Phenylpropanoid biosynthesis,bna00941:Flavonoid biosynthesis,bna00945:Stilbenoid, diarylheptanoid and gingerol biosynthesis,bna01100:Metabolic pathways,bna01110:Biosynthesis of secondary metabolites,
1294	A0A078IR76	caffeoyl-CoA O-methyltransferase 1-like(LOC106361053)	Brassica napus	GO:0032259~methylation,		GO:0008171~O-methyltransferase activity,GO:0008757~S-adenosylmethionine-dependent methyltransferase activity,	bna00940:Phenylpropanoid biosynthesis,bna00941:Flavonoid biosynthesis,bna00945:Stilbenoid, diarylheptanoid and gingerol biosynthesis,bna01100:Metabolic pathways,bna01110:Biosynthesis of secondary metabolites,
1295	A0A078JAA1	calcium sensing receptor, chloroplastic(LOC106377277)	Brassica napus	GO:0009704~de-etiolation,GO:0071277~cellular response to calcium ion,GO:0090333~regulation of stomatal closure,
1296	A0A078I4B7	calcium-dependent lipid-binding protein(LOC106454227)	Brassica napus	GO:0006355~regulation of transcription, DNA-templated,GO:0006869~lipid transport,	GO:0005783~endoplasmic reticulum,GO:0016021~integral component of membrane,	GO:0008289~lipid binding,GO:0046872~metal ion binding,
1297	A0A078HE16	calcium-dependent protein kinase 9(LOC106389279)	Brassica napus	GO:0018105~peptidyl-serine phosphorylation,GO:0035556~intracellular signal transduction,GO:0046777~protein autophosphorylation,	GO:0005634~nucleus,GO:0005737~cytoplasm,	GO:0004672~protein kinase activity,GO:0004683~calmodulin-dependent protein kinase activity,GO:0005509~calcium ion binding,GO:0005516~calmodulin binding,GO:0005524~ATP binding,GO:0009931~calcium-dependent protein serine/threonine kinase activity,	bna04626:Plant-pathogen interaction,
1298	A0A078HE16	calcium-dependent protein kinase 9(LOC106424451)	Brassica napus	GO:0018105~peptidyl-serine phosphorylation,GO:0035556~intracellular signal transduction,GO:0046777~protein autophosphorylation,	GO:0005634~nucleus,GO:0005737~cytoplasm,	GO:0004683~calmodulin-dependent protein kinase activity,GO:0005509~calcium ion binding,GO:0005516~calmodulin binding,GO:0005524~ATP binding,GO:0009931~calcium-dependent protein serine/threonine kinase activity,	bna04626:Plant-pathogen interaction,
1299	A0A078EV53	calmodulin(LOC106353562)	Brassica napus			GO:0005509~calcium ion binding,	bna04016:MAPK signaling pathway - plant,bna04070:Phosphatidylinositol signaling system,bna04626:Plant-pathogen interaction,
1300	A0A078EV53	calmodulin(LOC106396955)	Brassica napus			GO:0005509~calcium ion binding,	bna04016:MAPK signaling pathway - plant,bna04070:Phosphatidylinositol signaling system,bna04626:Plant-pathogen interaction,
1301	A0A078IDX6	calmodulin-7(LOC106446774)	Brassica napus			GO:0005509~calcium ion binding,	bna04016:MAPK signaling pathway - plant,bna04070:Phosphatidylinositol signaling system,bna04626:Plant-pathogen interaction,
1302	A0A078EV53	calmodulin-like(LOC106361510)	Brassica napus			GO:0005509~calcium ion binding,	bna04016:MAPK signaling pathway - plant,bna04070:Phosphatidylinositol signaling system,bna04626:Plant-pathogen interaction,
1303	A0A078I1B3	calnexin homolog 1(LOC106347769)	Brassica napus	GO:0006457~protein folding,GO:0030433~ubiquitin-dependent ERAD pathway,	GO:0005789~endoplasmic reticulum membrane,GO:0016021~integral component of membrane,	GO:0005509~calcium ion binding,GO:0030246~carbohydrate binding,GO:0051082~unfolded protein binding,	bna04141:Protein processing in endoplasmic reticulum,bna04145:Phagosome,
1304	A0A078I1B3	calnexin homolog 1(LOC106421940)	Brassica napus	GO:0006457~protein folding,GO:0030433~ubiquitin-dependent ERAD pathway,	GO:0005789~endoplasmic reticulum membrane,GO:0016021~integral component of membrane,	GO:0005509~calcium ion binding,GO:0030246~carbohydrate binding,GO:0051082~unfolded protein binding,	bna04141:Protein processing in endoplasmic reticulum,bna04145:Phagosome,
1305	A0A078FV04	calnexin homolog 1-like(LOC106366085)	Brassica napus	GO:0006457~protein folding,GO:0030433~ubiquitin-dependent ERAD pathway,	GO:0005789~endoplasmic reticulum membrane,GO:0016021~integral component of membrane,	GO:0005509~calcium ion binding,GO:0030246~carbohydrate binding,GO:0051082~unfolded protein binding,	bna04141:Protein processing in endoplasmic reticulum,bna04145:Phagosome,
1306	A0A078HV57	calreticulin-1(LOC106391579)	Brassica napus	GO:0006457~protein folding,GO:0030433~ubiquitin-dependent ERAD pathway,	GO:0005788~endoplasmic reticulum lumen,GO:0005789~endoplasmic reticulum membrane,	GO:0005509~calcium ion binding,GO:0030246~carbohydrate binding,GO:0051082~unfolded protein binding,	bna04141:Protein processing in endoplasmic reticulum,bna04145:Phagosome,bna04148:Efferocytosis,
1307	A0A078HV57	calreticulin-1(LOC125607270)	Brassica napus	GO:0006457~protein folding,GO:0030433~ubiquitin-dependent ERAD pathway,	GO:0005788~endoplasmic reticulum lumen,GO:0005789~endoplasmic reticulum membrane,	GO:0005509~calcium ion binding,GO:0030246~carbohydrate binding,GO:0051082~unfolded protein binding,	bna04141:Protein processing in endoplasmic reticulum,bna04145:Phagosome,bna04148:Efferocytosis,
1308	A0A078HV57	calreticulin-1-like(LOC125577871)	Brassica napus	GO:0006457~protein folding,GO:0030433~ubiquitin-dependent ERAD pathway,	GO:0005788~endoplasmic reticulum lumen,GO:0005789~endoplasmic reticulum membrane,	GO:0005509~calcium ion binding,GO:0030246~carbohydrate binding,GO:0051082~unfolded protein binding,	bna04141:Protein processing in endoplasmic reticulum,bna04145:Phagosome,bna04148:Efferocytosis,
1309	A0A078H2Z3	calreticulin-2(LOC106346289)	Brassica napus	GO:0006457~protein folding,GO:0030433~ubiquitin-dependent ERAD pathway,	GO:0005788~endoplasmic reticulum lumen,GO:0005789~endoplasmic reticulum membrane,	GO:0005509~calcium ion binding,GO:0030246~carbohydrate binding,GO:0051082~unfolded protein binding,	bna04141:Protein processing in endoplasmic reticulum,bna04145:Phagosome,bna04148:Efferocytosis,
1310	A0A078H2Z3	calreticulin-2(LOC106362348)	Brassica napus	GO:0006457~protein folding,GO:0030433~ubiquitin-dependent ERAD pathway,	GO:0005788~endoplasmic reticulum lumen,GO:0005789~endoplasmic reticulum membrane,	GO:0005509~calcium ion binding,GO:0030246~carbohydrate binding,GO:0051082~unfolded protein binding,	bna04141:Protein processing in endoplasmic reticulum,bna04145:Phagosome,bna04148:Efferocytosis,
1311	A0A078GDG6	calreticulin-3(LOC106377035)	Brassica napus	GO:0006457~protein folding,GO:0030433~ubiquitin-dependent ERAD pathway,	GO:0005788~endoplasmic reticulum lumen,GO:0005789~endoplasmic reticulum membrane,	GO:0005509~calcium ion binding,GO:0030246~carbohydrate binding,GO:0051082~unfolded protein binding,	bna04141:Protein processing in endoplasmic reticulum,bna04145:Phagosome,bna04148:Efferocytosis,
1312	A0A078H142	calreticulin-3-like(LOC106362312)	Brassica napus	GO:0006457~protein folding,GO:0030433~ubiquitin-dependent ERAD pathway,	GO:0005788~endoplasmic reticulum lumen,GO:0005789~endoplasmic reticulum membrane,	GO:0005509~calcium ion binding,GO:0030246~carbohydrate binding,GO:0051082~unfolded protein binding,	bna04141:Protein processing in endoplasmic reticulum,bna04145:Phagosome,bna04148:Efferocytosis,
1313	A0A078GQA6, A0A078INA3	calvin cycle protein CP12-1, chloroplastic(LOC125608400)	Brassica napus	GO:0080153~negative regulation of reductive pentose-phosphate cycle,	GO:0009507~chloroplast,
1314	A0A078J0K8	calvin cycle protein CP12-1, chloroplastic-like(LOC106404483)	Brassica napus	GO:0080153~negative regulation of reductive pentose-phosphate cycle,	GO:0009507~chloroplast,
1315	A0A078GQA6	calvin cycle protein CP12-1, chloroplastic-like(LOC106451801)	Brassica napus	GO:0080153~negative regulation of reductive pentose-phosphate cycle,	GO:0009507~chloroplast,
1316	A0A078GM81	carbamoyl-phosphate synthase large chain, chloroplastic(LOC106367373)	Brassica napus	GO:0006541~glutamine metabolic process,GO:0006807~nitrogen compound metabolic process,GO:0044205~'de novo' UMP biosynthetic process,	GO:0005737~cytoplasm,	GO:0004088~carbamoyl-phosphate synthase (glutamine-hydrolyzing) activity,GO:0005524~ATP binding,GO:0046872~metal ion binding,	bna00240:Pyrimidine metabolism,bna00250:Alanine, aspartate and glutamate metabolism,bna01100:Metabolic pathways,bna01240:Biosynthesis of cofactors,
1317	A0A078GM81	carbamoyl-phosphate synthase large chain, chloroplastic-like(LOC111212328)	Brassica napus	GO:0006541~glutamine metabolic process,GO:0006807~nitrogen compound metabolic process,GO:0044205~'de novo' UMP biosynthetic process,	GO:0005737~cytoplasm,	GO:0004088~carbamoyl-phosphate synthase (glutamine-hydrolyzing) activity,GO:0005524~ATP binding,GO:0046872~metal ion binding,	bna00240:Pyrimidine metabolism,bna00250:Alanine, aspartate and glutamate metabolism,bna01100:Metabolic pathways,bna01240:Biosynthesis of cofactors,
1318	A0A078GVA3	carbamoyl-phosphate synthase small chain, chloroplastic(LOC106435229)	Brassica napus	GO:0006207~'de novo' pyrimidine nucleobase biosynthetic process,GO:0006526~arginine biosynthetic process,GO:0006541~glutamine metabolic process,GO:0006807~nitrogen compound metabolic process,	GO:0005737~cytoplasm,GO:0005951~carbamoyl-phosphate synthase complex,	GO:0004088~carbamoyl-phosphate synthase (glutamine-hydrolyzing) activity,	bna00240:Pyrimidine metabolism,bna00250:Alanine, aspartate and glutamate metabolism,bna01100:Metabolic pathways,bna01240:Biosynthesis of cofactors,
1319	A0A078FK25	carotene epsilon-monooxygenase, chloroplastic-like(LOC106452442)	Brassica napus	GO:0016117~carotenoid biosynthetic process,		GO:0005506~iron ion binding,GO:0009974~zeinoxanthin epsilon hydroxylase activity,GO:0020037~heme binding,	bna00906:Carotenoid biosynthesis,bna01100:Metabolic pathways,bna01110:Biosynthesis of secondary metabolites,
1320	A0A078IV01	carotenoid 9,10(9',10')-cleavage dioxygenase 1-like(LOC106444915)	Brassica napus	GO:0016121~carotene catabolic process,	GO:0009570~chloroplast stroma,	GO:0010436~carotenoid dioxygenase activity,GO:0016702~oxidoreductase activity, acting on single donors with incorporation of molecular oxygen, incorporation of two atoms of oxygen,GO:0046872~metal ion binding,
1321	A0A078H2Z1	catalase-1(LOC106407814)	Brassica napus	GO:0042542~response to hydrogen peroxide,GO:0042744~hydrogen peroxide catabolic process,	GO:0005737~cytoplasm,GO:0005777~peroxisome,GO:0005886~plasma membrane,	GO:0004096~catalase activity,GO:0020037~heme binding,GO:0046872~metal ion binding,	bna00380:Tryptophan metabolism,bna00630:Glyoxylate and dicarboxylate metabolism,bna01100:Metabolic pathways,bna01110:Biosynthesis of secondary metabolites,bna01200:Carbon metabolism,bna04016:MAPK signaling pathway - plant,bna04146:Peroxisome,
1322	A0A078HQ06	catalase-2-like(LOC106427608)	Brassica napus	GO:0006979~response to oxidative stress,GO:0042542~response to hydrogen peroxide,GO:0042744~hydrogen peroxide catabolic process,	GO:0005737~cytoplasm,GO:0005777~peroxisome,GO:0005886~plasma membrane,	GO:0004096~catalase activity,GO:0020037~heme binding,GO:0046872~metal ion binding,	bna00380:Tryptophan metabolism,bna00630:Glyoxylate and dicarboxylate metabolism,bna01100:Metabolic pathways,bna01110:Biosynthesis of secondary metabolites,bna01200:Carbon metabolism,bna04016:MAPK signaling pathway - plant,bna04146:Peroxisome,
1323	A0A078HQ06	catalase-2-like(LOC111207793)	Brassica napus	GO:0042542~response to hydrogen peroxide,GO:0042744~hydrogen peroxide catabolic process,	GO:0005737~cytoplasm,GO:0005777~peroxisome,GO:0005886~plasma membrane,	GO:0004096~catalase activity,GO:0020037~heme binding,GO:0046872~metal ion binding,	bna00380:Tryptophan metabolism,bna00630:Glyoxylate and dicarboxylate metabolism,bna01100:Metabolic pathways,bna01110:Biosynthesis of secondary metabolites,bna01200:Carbon metabolism,bna04016:MAPK signaling pathway - plant,bna04146:Peroxisome,
1324	A0A078GWM6, A0A078H701	catalase-3(LOC106431162)	Brassica napus	GO:0042542~response to hydrogen peroxide,GO:0042744~hydrogen peroxide catabolic process,	GO:0005737~cytoplasm,GO:0005777~peroxisome,GO:0005886~plasma membrane,	GO:0004096~catalase activity,GO:0020037~heme binding,GO:0046872~metal ion binding,	bna00380:Tryptophan metabolism,bna00630:Glyoxylate and dicarboxylate metabolism,bna01100:Metabolic pathways,bna01110:Biosynthesis of secondary metabolites,bna01200:Carbon metabolism,bna04016:MAPK signaling pathway - plant,bna04146:Peroxisome,
1325	A0A078GWM6	catalase-3(LOC106440733)	Brassica napus	GO:0042542~response to hydrogen peroxide,GO:0042744~hydrogen peroxide catabolic process,	GO:0005737~cytoplasm,GO:0005777~peroxisome,GO:0005886~plasma membrane,	GO:0004096~catalase activity,GO:0020037~heme binding,GO:0046872~metal ion binding,	bna00380:Tryptophan metabolism,bna00630:Glyoxylate and dicarboxylate metabolism,bna01100:Metabolic pathways,bna01110:Biosynthesis of secondary metabolites,bna01200:Carbon metabolism,bna04016:MAPK signaling pathway - plant,bna04146:Peroxisome,
1326	A0A078GWM6	catalase-3-like(LOC106347262)	Brassica napus	GO:0042542~response to hydrogen peroxide,GO:0042744~hydrogen peroxide catabolic process,	GO:0005737~cytoplasm,GO:0005777~peroxisome,GO:0005886~plasma membrane,	GO:0004096~catalase activity,GO:0020037~heme binding,GO:0046872~metal ion binding,	bna00380:Tryptophan metabolism,bna00630:Glyoxylate and dicarboxylate metabolism,bna01100:Metabolic pathways,bna01110:Biosynthesis of secondary metabolites,bna01200:Carbon metabolism,bna04016:MAPK signaling pathway - plant,bna04146:Peroxisome,
1327	A0A078GWM6	catalase-3-like(LOC106358221)	Brassica napus	GO:0006979~response to oxidative stress,GO:0042542~response to hydrogen peroxide,GO:0042744~hydrogen peroxide catabolic process,	GO:0005737~cytoplasm,GO:0005777~peroxisome,GO:0005886~plasma membrane,	GO:0004096~catalase activity,GO:0020037~heme binding,GO:0046872~metal ion binding,	bna00380:Tryptophan metabolism,bna00630:Glyoxylate and dicarboxylate metabolism,bna01100:Metabolic pathways,bna01110:Biosynthesis of secondary metabolites,bna01200:Carbon metabolism,bna04016:MAPK signaling pathway - plant,bna04146:Peroxisome,
1328	A0A078H4U6, A0A078GWM6	catalase-3-like(LOC106407811)	Brassica napus	GO:0042542~response to hydrogen peroxide,GO:0042744~hydrogen peroxide catabolic process,	GO:0005737~cytoplasm,GO:0005777~peroxisome,GO:0005886~plasma membrane,	GO:0004096~catalase activity,GO:0020037~heme binding,GO:0046872~metal ion binding,	bna00380:Tryptophan metabolism,bna00630:Glyoxylate and dicarboxylate metabolism,bna01100:Metabolic pathways,bna01110:Biosynthesis of secondary metabolites,bna01200:Carbon metabolism,bna04016:MAPK signaling pathway - plant,bna04146:Peroxisome,
1329	A0A078GWM6	catalase-3-like(LOC111198594)	Brassica napus	GO:0042542~response to hydrogen peroxide,GO:0042744~hydrogen peroxide catabolic process,	GO:0005737~cytoplasm,GO:0005777~peroxisome,GO:0005886~plasma membrane,	GO:0004096~catalase activity,GO:0020037~heme binding,GO:0046872~metal ion binding,	bna00380:Tryptophan metabolism,bna00630:Glyoxylate and dicarboxylate metabolism,bna01100:Metabolic pathways,bna01110:Biosynthesis of secondary metabolites,bna01200:Carbon metabolism,bna04016:MAPK signaling pathway - plant,bna04146:Peroxisome,
1330	A0A078J8U1	cathepsin B-like protease 2(LOC106353582)	Brassica napus	GO:0050790~regulation of catalytic activity,GO:0051603~proteolysis involved in cellular protein catabolic process,	GO:0005615~extracellular space,GO:0005764~lysosome,	GO:0004197~cysteine-type endopeptidase activity,
1331	A0A078J8U1	cathepsin B-like protease 2(LOC106445455)	Brassica napus	GO:0050790~regulation of catalytic activity,GO:0051603~proteolysis involved in cellular protein catabolic process,	GO:0005615~extracellular space,GO:0005764~lysosome,	GO:0004197~cysteine-type endopeptidase activity,
1332	A0A078J8U1	cathepsin B-like protease 2(LOC125595218)	Brassica napus	GO:0050790~regulation of catalytic activity,GO:0051603~proteolysis involved in cellular protein catabolic process,	GO:0005615~extracellular space,GO:0005764~lysosome,	GO:0004197~cysteine-type endopeptidase activity,
1333	A0A078J8U1	cathepsin B-like protease 2(LOC125596607)	Brassica napus	GO:0050790~regulation of catalytic activity,GO:0051603~proteolysis involved in cellular protein catabolic process,	GO:0005615~extracellular space,GO:0005764~lysosome,	GO:0004197~cysteine-type endopeptidase activity,
1334	A0A078J5J7	cathepsin B-like protease 3(LOC106430123)	Brassica napus	GO:0050790~regulation of catalytic activity,GO:0051603~proteolysis involved in cellular protein catabolic process,	GO:0005615~extracellular space,GO:0005764~lysosome,	GO:0004197~cysteine-type endopeptidase activity,
1335	A0A078F3G8	cell division control protein 48 homolog A(LOC106388968)	Brassica napus	GO:0030433~ubiquitin-dependent ERAD pathway,GO:0030970~retrograde protein transport, ER to cytosol,GO:0051228~mitotic spindle disassembly,GO:0071712~ER-associated misfolded protein catabolic process,GO:0097352~autophagosome maturation,	GO:0005634~nucleus,GO:0005829~cytosol,GO:0034098~VCP-NPL4-UFD1 AAA ATPase complex,	GO:0005524~ATP binding,GO:0016887~ATPase activity,GO:0031593~polyubiquitin binding,	bna04141:Protein processing in endoplasmic reticulum,
1336	A0A078F3G8	cell division control protein 48 homolog A(LOC106427942)	Brassica napus	GO:0030433~ubiquitin-dependent ERAD pathway,GO:0030970~retrograde protein transport, ER to cytosol,GO:0051228~mitotic spindle disassembly,GO:0071712~ER-associated misfolded protein catabolic process,GO:0097352~autophagosome maturation,	GO:0005634~nucleus,GO:0005829~cytosol,GO:0034098~VCP-NPL4-UFD1 AAA ATPase complex,	GO:0005524~ATP binding,GO:0016887~ATPase activity,GO:0031593~polyubiquitin binding,	bna04141:Protein processing in endoplasmic reticulum,
1337	A0A078F3G8	cell division control protein 48 homolog A(LOC106439184)	Brassica napus	GO:0030433~ubiquitin-dependent ERAD pathway,GO:0030970~retrograde protein transport, ER to cytosol,GO:0051228~mitotic spindle disassembly,GO:0071712~ER-associated misfolded protein catabolic process,GO:0097352~autophagosome maturation,	GO:0005634~nucleus,GO:0005829~cytosol,GO:0034098~VCP-NPL4-UFD1 AAA ATPase complex,	GO:0005524~ATP binding,GO:0016887~ATPase activity,GO:0031593~polyubiquitin binding,	bna04141:Protein processing in endoplasmic reticulum,
1338	A0A078F3G8	cell division control protein 48 homolog A-like(LOC125580381)	Brassica napus	GO:0030433~ubiquitin-dependent ERAD pathway,GO:0030970~retrograde protein transport, ER to cytosol,GO:0051228~mitotic spindle disassembly,GO:0071712~ER-associated misfolded protein catabolic process,GO:0097352~autophagosome maturation,	GO:0005634~nucleus,GO:0005829~cytosol,GO:0034098~VCP-NPL4-UFD1 AAA ATPase complex,	GO:0005524~ATP binding,GO:0016887~ATPase activity,GO:0031593~polyubiquitin binding,	bna04141:Protein processing in endoplasmic reticulum,
1339	A0A078G0T0	cell division protein FtsY homolog, chloroplastic(LOC106450943)	Brassica napus	GO:0006605~protein targeting,GO:0006614~SRP-dependent cotranslational protein targeting to membrane,	GO:0016020~membrane,	GO:0003924~GTPase activity,GO:0005047~signal recognition particle binding,GO:0005525~GTP binding,	bna03060:Protein export,
1340	A0A078FWI7	cell division protein FtsZ homolog 1, chloroplastic-like(LOC106371420)	Brassica napus	GO:0007017~microtubule-based process,GO:0010020~chloroplast fission,GO:0048285~organelle fission,GO:0051301~cell division,	GO:0005737~cytoplasm,GO:0005874~microtubule,GO:0009507~chloroplast,GO:0032153~cell division site,	GO:0003924~GTPase activity,GO:0005525~GTP binding,
1341	A0A078I2B5	cell division protein FtsZ homolog 2-1, chloroplastic(LOC106447342)	Brassica napus	GO:0010020~chloroplast fission,GO:0048285~organelle fission,	GO:0005737~cytoplasm,GO:0009507~chloroplast,	GO:0003924~GTPase activity,GO:0005525~GTP binding,
1342	A0A078G670	cell wall / vacuolar inhibitor of fructosidase 1-like(LOC111207269)	Brassica napus	GO:0043086~negative regulation of catalytic activity,		GO:0004857~enzyme inhibitor activity,
1343	A0A078HQT5	chalcone--flavanone isomerase(LOC106412109)	Brassica napus	GO:0009813~flavonoid biosynthetic process,		GO:0045430~chalcone isomerase activity,	bna00941:Flavonoid biosynthesis,bna01100:Metabolic pathways,bna01110:Biosynthesis of secondary metabolites,
1344	A0A078HQT5	chalcone--flavanone isomerase(LOC106433979)	Brassica napus	GO:0009813~flavonoid biosynthetic process,		GO:0045430~chalcone isomerase activity,	bna00941:Flavonoid biosynthesis,bna01100:Metabolic pathways,bna01110:Biosynthesis of secondary metabolites,
1345	A0A078GP33	chaperone protein ClpB3, chloroplastic-like(LOC106424692)	Brassica napus	GO:0034605~cellular response to heat,GO:0042026~protein refolding,	GO:0005737~cytoplasm,GO:0009570~chloroplast stroma,	GO:0005524~ATP binding,GO:0016887~ATPase activity,
1346	A0A078J6U3	chaperone protein DnaJ(LOC106415344)	Brassica napus	GO:0009408~response to heat,GO:0042026~protein refolding,GO:0051085~chaperone mediated protein folding requiring cofactor,	GO:0005737~cytoplasm,	GO:0005524~ATP binding,GO:0031072~heat shock protein binding,GO:0046872~metal ion binding,GO:0051082~unfolded protein binding,
1347	A0A078HW40	chaperone protein dnaJ 10-like(LOC106396647)	Brassica napus
1348	A0A078F7P8	chaperone protein dnaJ 3(LOC106384821)	Brassica napus	GO:0006457~protein folding,GO:0009408~response to heat,	GO:0005829~cytosol,	GO:0005524~ATP binding,GO:0030544~Hsp70 protein binding,GO:0046872~metal ion binding,GO:0051082~unfolded protein binding,	bna04141:Protein processing in endoplasmic reticulum,
1349	A0A078JIF1	chaperone protein dnaJ 3(LOC106421362)	Brassica napus	GO:0006457~protein folding,GO:0009408~response to heat,	GO:0005829~cytosol,	GO:0005524~ATP binding,GO:0030544~Hsp70 protein binding,GO:0046872~metal ion binding,GO:0051082~unfolded protein binding,	bna04141:Protein processing in endoplasmic reticulum,
1350	A0A078JIF1	chaperone protein dnaJ 3-like(LOC106421341)	Brassica napus	GO:0006457~protein folding,GO:0009408~response to heat,	GO:0005829~cytosol,	GO:0005524~ATP binding,GO:0030544~Hsp70 protein binding,GO:0046872~metal ion binding,GO:0051082~unfolded protein binding,	bna04141:Protein processing in endoplasmic reticulum,
1351	A0A078JIF1	chaperone protein dnaJ 3-like(LOC125598551)	Brassica napus	GO:0006457~protein folding,GO:0009408~response to heat,	GO:0005829~cytosol,	GO:0005524~ATP binding,GO:0030544~Hsp70 protein binding,GO:0046872~metal ion binding,GO:0051082~unfolded protein binding,	bna04141:Protein processing in endoplasmic reticulum,
1352	A0A078GLW8	chaperone protein dnaJ A6, chloroplastic(LOC106406128)	Brassica napus	GO:0009408~response to heat,GO:0042026~protein refolding,GO:0051085~chaperone mediated protein folding requiring cofactor,	GO:0005737~cytoplasm,	GO:0005524~ATP binding,GO:0031072~heat shock protein binding,GO:0046872~metal ion binding,GO:0051082~unfolded protein binding,
1353	A0A078JC84	chaperone protein dnaJ A6, chloroplastic(LOC106439357)	Brassica napus	GO:0009408~response to heat,GO:0042026~protein refolding,GO:0051085~chaperone mediated protein folding requiring cofactor,	GO:0005737~cytoplasm,	GO:0005524~ATP binding,GO:0031072~heat shock protein binding,GO:0046872~metal ion binding,GO:0051082~unfolded protein binding,
1354	A0A078GLW8	chaperone protein dnaJ A6, chloroplastic(LOC106446406)	Brassica napus	GO:0009408~response to heat,GO:0042026~protein refolding,GO:0051085~chaperone mediated protein folding requiring cofactor,	GO:0005737~cytoplasm,	GO:0005524~ATP binding,GO:0031072~heat shock protein binding,GO:0046872~metal ion binding,GO:0051082~unfolded protein binding,
1355	A0A078JC84	chaperone protein dnaJ A6, chloroplastic-like(LOC111213622)	Brassica napus	GO:0009408~response to heat,GO:0042026~protein refolding,GO:0051085~chaperone mediated protein folding requiring cofactor,	GO:0005737~cytoplasm,	GO:0005524~ATP binding,GO:0031072~heat shock protein binding,GO:0046872~metal ion binding,GO:0051082~unfolded protein binding,
1356	A0A078FIJ5	chaperonin 60 subunit beta 3, chloroplastic(LOC106387441)	Brassica napus	GO:0006457~protein folding,GO:0042026~protein refolding,GO:0051085~chaperone mediated protein folding requiring cofactor,	GO:0005737~cytoplasm,	GO:0005524~ATP binding,GO:0016887~ATPase activity,	bna03018:RNA degradation,
1357	A0A078FIJ5	chaperonin 60 subunit beta 3, chloroplastic(LOC106406567)	Brassica napus	GO:0006457~protein folding,GO:0042026~protein refolding,GO:0051085~chaperone mediated protein folding requiring cofactor,	GO:0005737~cytoplasm,	GO:0005524~ATP binding,GO:0016887~ATPase activity,	bna03018:RNA degradation,
1358	A0A078GLT1	chlorophyll a-b binding protein 1, chloroplastic(LOC106367374)	Brassica napus	GO:0009416~response to light stimulus,GO:0009768~photosynthesis, light harvesting in photosystem I,GO:0018298~protein-chromophore linkage,	GO:0009522~photosystem I,GO:0009523~photosystem II,GO:0009535~chloroplast thylakoid membrane,	GO:0016168~chlorophyll binding,	bna00196:Photosynthesis - antenna proteins,bna01100:Metabolic pathways,
1359	A0A078FY12	chlorophyll a-b binding protein 1, chloroplastic(LOC106375960)	Brassica napus	GO:0009416~response to light stimulus,GO:0009765~photosynthesis, light harvesting,GO:0009768~photosynthesis, light harvesting in photosystem I,GO:0018298~protein-chromophore linkage,	GO:0009522~photosystem I,GO:0009523~photosystem II,GO:0009535~chloroplast thylakoid membrane,	GO:0016168~chlorophyll binding,	bna00196:Photosynthesis - antenna proteins,bna01100:Metabolic pathways,
1360	A0A078FY12	chlorophyll a-b binding protein 1, chloroplastic(LOC106396209)	Brassica napus	GO:0009416~response to light stimulus,GO:0009768~photosynthesis, light harvesting in photosystem I,GO:0018298~protein-chromophore linkage,	GO:0009522~photosystem I,GO:0009523~photosystem II,GO:0009535~chloroplast thylakoid membrane,	GO:0016168~chlorophyll binding,	bna00196:Photosynthesis - antenna proteins,bna01100:Metabolic pathways,
1361	A0A078FY12	chlorophyll a-b binding protein 1, chloroplastic(LOC106405647)	Brassica napus	GO:0009416~response to light stimulus,GO:0009768~photosynthesis, light harvesting in photosystem I,GO:0018298~protein-chromophore linkage,	GO:0009522~photosystem I,GO:0009523~photosystem II,GO:0009535~chloroplast thylakoid membrane,	GO:0016168~chlorophyll binding,	bna00196:Photosynthesis - antenna proteins,bna01100:Metabolic pathways,
1362	A0A078FY12	chlorophyll a-b binding protein 1, chloroplastic(LOC106432786)	Brassica napus	GO:0009416~response to light stimulus,GO:0009768~photosynthesis, light harvesting in photosystem I,GO:0018298~protein-chromophore linkage,	GO:0009522~photosystem I,GO:0009523~photosystem II,GO:0009535~chloroplast thylakoid membrane,	GO:0016168~chlorophyll binding,	bna00196:Photosynthesis - antenna proteins,bna01100:Metabolic pathways,
1363	A0A078FY12	chlorophyll a-b binding protein 1, chloroplastic(LOC106437822)	Brassica napus	GO:0009416~response to light stimulus,GO:0009768~photosynthesis, light harvesting in photosystem I,GO:0018298~protein-chromophore linkage,	GO:0009522~photosystem I,GO:0009523~photosystem II,GO:0009535~chloroplast thylakoid membrane,	GO:0016168~chlorophyll binding,	bna00196:Photosynthesis - antenna proteins,bna01100:Metabolic pathways,
1364	A0A078FWX6, A0A078FY12	chlorophyll a-b binding protein 1, chloroplastic(LOC106447496)	Brassica napus	GO:0009416~response to light stimulus,GO:0009768~photosynthesis, light harvesting in photosystem I,GO:0018298~protein-chromophore linkage,	GO:0009522~photosystem I,GO:0009523~photosystem II,GO:0009535~chloroplast thylakoid membrane,	GO:0016168~chlorophyll binding,	bna00196:Photosynthesis - antenna proteins,bna01100:Metabolic pathways,
1365	A0A078FY12, A0A078HBX5	chlorophyll a-b binding protein 1, chloroplastic(LOC125577119)	Brassica napus	GO:0009416~response to light stimulus,GO:0009768~photosynthesis, light harvesting in photosystem I,GO:0018298~protein-chromophore linkage,	GO:0009522~photosystem I,GO:0009523~photosystem II,GO:0009535~chloroplast thylakoid membrane,	GO:0016168~chlorophyll binding,	bna00196:Photosynthesis - antenna proteins,bna01100:Metabolic pathways,
1366	A0A078I263	chlorophyll a-b binding protein 1, chloroplastic-like(LOC106357831)	Brassica napus	GO:0009416~response to light stimulus,GO:0009768~photosynthesis, light harvesting in photosystem I,GO:0018298~protein-chromophore linkage,	GO:0009522~photosystem I,GO:0009523~photosystem II,GO:0009535~chloroplast thylakoid membrane,	GO:0016168~chlorophyll binding,	bna00196:Photosynthesis - antenna proteins,bna01100:Metabolic pathways,
1367	A0A078I263	chlorophyll a-b binding protein 1, chloroplastic-like(LOC106357833)	Brassica napus	GO:0009416~response to light stimulus,GO:0009768~photosynthesis, light harvesting in photosystem I,GO:0018298~protein-chromophore linkage,	GO:0009522~photosystem I,GO:0009523~photosystem II,GO:0009535~chloroplast thylakoid membrane,	GO:0016168~chlorophyll binding,	bna00196:Photosynthesis - antenna proteins,bna01100:Metabolic pathways,
1368	A0A078FY12	chlorophyll a-b binding protein 1, chloroplastic-like(LOC106447497)	Brassica napus	GO:0009416~response to light stimulus,GO:0009768~photosynthesis, light harvesting in photosystem I,GO:0018298~protein-chromophore linkage,	GO:0009522~photosystem I,GO:0009523~photosystem II,GO:0009535~chloroplast thylakoid membrane,	GO:0016168~chlorophyll binding,	bna00196:Photosynthesis - antenna proteins,bna01100:Metabolic pathways,
1369	A0A078FY12	chlorophyll a-b binding protein 1, chloroplastic-like(LOC125585614)	Brassica napus	GO:0009416~response to light stimulus,GO:0009768~photosynthesis, light harvesting in photosystem I,GO:0018298~protein-chromophore linkage,	GO:0009522~photosystem I,GO:0009523~photosystem II,GO:0009535~chloroplast thylakoid membrane,	GO:0016168~chlorophyll binding,	bna00196:Photosynthesis - antenna proteins,bna01100:Metabolic pathways,
1370	A0A078FY12	chlorophyll a-b binding protein 1, chloroplastic-like(LOC125603606)	Brassica napus	GO:0009416~response to light stimulus,GO:0009768~photosynthesis, light harvesting in photosystem I,GO:0018298~protein-chromophore linkage,	GO:0009522~photosystem I,GO:0009523~photosystem II,GO:0009535~chloroplast thylakoid membrane,	GO:0016168~chlorophyll binding,	bna00196:Photosynthesis - antenna proteins,bna01100:Metabolic pathways,
1371	A0A078FY12	chlorophyll a-b binding protein 1, chloroplastic-like(LOC125609362)	Brassica napus	GO:0009416~response to light stimulus,GO:0009768~photosynthesis, light harvesting in photosystem I,GO:0018298~protein-chromophore linkage,	GO:0009522~photosystem I,GO:0009523~photosystem II,GO:0009535~chloroplast thylakoid membrane,	GO:0016168~chlorophyll binding,	bna00196:Photosynthesis - antenna proteins,bna01100:Metabolic pathways,
1372	A0A078FL68, A0A078FKS8	chlorophyll a-b binding protein 2.1, chloroplastic(LOC106426758)	Brassica napus	GO:0009416~response to light stimulus,GO:0009768~photosynthesis, light harvesting in photosystem I,GO:0018298~protein-chromophore linkage,	GO:0009522~photosystem I,GO:0009523~photosystem II,GO:0009535~chloroplast thylakoid membrane,	GO:0016168~chlorophyll binding,	bna00196:Photosynthesis - antenna proteins,bna01100:Metabolic pathways,
1373	A0A078FL68	chlorophyll a-b binding protein 2.1, chloroplastic(LOC106439795)	Brassica napus	GO:0009416~response to light stimulus,GO:0009768~photosynthesis, light harvesting in photosystem I,GO:0018298~protein-chromophore linkage,	GO:0009522~photosystem I,GO:0009523~photosystem II,GO:0009535~chloroplast thylakoid membrane,	GO:0016168~chlorophyll binding,	bna00196:Photosynthesis - antenna proteins,bna01100:Metabolic pathways,
1374	A0A078FL68	chlorophyll a-b binding protein 2.4, chloroplastic(LOC106349237)	Brassica napus	GO:0009416~response to light stimulus,GO:0009768~photosynthesis, light harvesting in photosystem I,GO:0018298~protein-chromophore linkage,	GO:0009522~photosystem I,GO:0009523~photosystem II,GO:0009535~chloroplast thylakoid membrane,	GO:0016168~chlorophyll binding,	bna00196:Photosynthesis - antenna proteins,bna01100:Metabolic pathways,
1375	A0A078FL68	chlorophyll a-b binding protein 2.4, chloroplastic(LOC106382137)	Brassica napus	GO:0009416~response to light stimulus,GO:0009768~photosynthesis, light harvesting in photosystem I,GO:0018298~protein-chromophore linkage,	GO:0009522~photosystem I,GO:0009523~photosystem II,GO:0009535~chloroplast thylakoid membrane,	GO:0016168~chlorophyll binding,	bna00196:Photosynthesis - antenna proteins,bna01100:Metabolic pathways,
1376	A0A078FL68	chlorophyll a-b binding protein 2.4, chloroplastic(LOC106401200)	Brassica napus	GO:0009416~response to light stimulus,GO:0009768~photosynthesis, light harvesting in photosystem I,GO:0018298~protein-chromophore linkage,	GO:0009522~photosystem I,GO:0009523~photosystem II,GO:0009535~chloroplast thylakoid membrane,	GO:0016168~chlorophyll binding,	bna00196:Photosynthesis - antenna proteins,bna01100:Metabolic pathways,
1377	A0A078FL68	chlorophyll a-b binding protein 2.4, chloroplastic(LOC106401741)	Brassica napus	GO:0009416~response to light stimulus,GO:0009768~photosynthesis, light harvesting in photosystem I,GO:0018298~protein-chromophore linkage,	GO:0009522~photosystem I,GO:0009523~photosystem II,GO:0009535~chloroplast thylakoid membrane,	GO:0016168~chlorophyll binding,	bna00196:Photosynthesis - antenna proteins,bna01100:Metabolic pathways,
1378	A0A078FL68	chlorophyll a-b binding protein 2.4, chloroplastic(LOC106428875)	Brassica napus	GO:0009416~response to light stimulus,GO:0009768~photosynthesis, light harvesting in photosystem I,GO:0018298~protein-chromophore linkage,	GO:0009522~photosystem I,GO:0009523~photosystem II,GO:0009535~chloroplast thylakoid membrane,	GO:0016168~chlorophyll binding,	bna00196:Photosynthesis - antenna proteins,bna01100:Metabolic pathways,
1379	A0A078FL68	chlorophyll a-b binding protein 2.4, chloroplastic(LOC111213033)	Brassica napus	GO:0009416~response to light stimulus,GO:0009768~photosynthesis, light harvesting in photosystem I,GO:0018298~protein-chromophore linkage,	GO:0009522~photosystem I,GO:0009523~photosystem II,GO:0009535~chloroplast thylakoid membrane,	GO:0016168~chlorophyll binding,	bna00196:Photosynthesis - antenna proteins,bna01100:Metabolic pathways,
[truncated: 1,616 more rows]
